# Supplementary material for: Coordination of microbe–host homeostasis by crosstalk with plant innate immunity
Source: Nat Plants. 2021 May 24;7(6):814–25. doi: 10.1038/s41477-021-00920-2 (PMC8208891; doi:10.1038/s41477-021-00920-2)
Supplement: Supplementary file 2 — SynComs used in this study. [file 41477_2021_920_MOESM2_ESM.xlsx]

## Sheet: Supplementary Table 1
Supplementary Table 1. List of SynComs used in this study
SynCom NS1							SynCom S1
Kingdom	Phylum	Class	Order	Family			Kingdom	Phylum	Class	Order	Family
Bacteria	Actinobacteria	Actinobacteria	Actinomycetales	Microbacteriaceae	Root60		Bacteria	Actinobacteria	Actinobacteria	Actinomycetales	Microbacteriaceae	Root553
	Proteobacteria	Alphaproteobacteria	Caulobacterales	Caulobacteraceae	Root1290			Proteobacteria	Alphaproteobacteria	Caulobacterales	Caulobacteraceae	Root342
			Rhizobiales	Rhizobiaceae	Root231					Rhizobiales	Rhizobiaceae	Root1212
		Betaproteobacteria	Burkholderiales	Comamonadaceae	Root434				Betaproteobacteria	Burkholderiales	Comamonadaceae	Root16D2
		Gammaproteobacteria	Pseudomonadales	Pseudomonadaceae	Root9				Gammaproteobacteria	Xanthomonadales	Xanthomonadaceae	Root179
SynCom NS2							SynCom S2
Kingdom	Phylum	Class	Order	Family			Kingdom	Phylum	Class	Order	Family
Bacteria	Actinobacteria	Actinobacteria	Actinomycetales	Microbacteriaceae	Root1293		Bacteria	Actinobacteria	Actinobacteria	Actinomycetales	Microbacteriaceae	Root227
	Proteobacteria	Alphaproteobacteria	Sphingomonadales	Sphingomonadaceae	Root50			Proteobacteria	Alphaproteobacteria	Sphingomonadales	Sphingomonadaceae	Root241
			Rhizobiales	Rhizobiaceae	Root482					Rhizobiales	Rhizobiaceae	Root268
		Betaproteobacteria	Burkholderiales	Comamonadaceae	Root568				Betaproteobacteria	Burkholderiales	Comamonadaceae	Root267
		Gammaproteobacteria	Pseudomonadales	Pseudomonadaceae	Root562				Gammaproteobacteria	Pseudomonadales	Pseudomonadaceae	Root329
SynCom NS3							SynCom S3
Kingdom	Phylum	Class	Order	Family			Kingdom	Phylum	Class	Order	Family
Bacteria	Actinobacteria	Actinobacteria	Actinomycetales	Microbacteriaceae	Root60		Bacteria	Actinobacteria	Actinobacteria	Actinomycetales	Microbacteriaceae	Root553
	Proteobacteria	Alphaproteobacteria	Caulobacterales	Caulobacteraceae	Root1290			Proteobacteria	Alphaproteobacteria	Caulobacterales	Caulobacteraceae	Root342
			Rhizobiales	Rhizobiaceae	Root231					Rhizobiales	Rhizobiaceae	Root1212
		Betaproteobacteria	Burkholderiales	Comamonadaceae	Root434				Betaproteobacteria	Burkholderiales	Comamonadaceae	Root16D2
		Gammaproteobacteria	Pseudomonadales	Pseudomonadaceae	Root68				Gammaproteobacteria	Pseudomonadales	Pseudomonadaceae	Root569
SynCom NS4
Kingdom	Phylum	Class	Order	Family
Bacteria	Actinobacteria	Actinobacteria	Actinomycetales	Microbacteriaceae	Root1293
	Proteobacteria	Alphaproteobacteria	Sphingomonadales	Sphingomonadaceae	Root50
			Rhizobiales	Rhizobiaceae	Root482
		Betaproteobacteria	Burkholderiales	Comamonadaceae	Root568
		Gammaproteobacteria	Pseudomonadales	Pseudomonadaceae	Root71
SynCom NS5							SynCom S5
Kingdom	Phylum	Class	Order	Family			Kingdom	Phylum	Class	Order	Family
Bacteria	Actinobacteria	Actinobacteria	Actinomycetales	Microbacteriaceae	Root60		Bacteria	Actinobacteria	Actinobacteria	Actinomycetales	Microbacteriaceae	Root553
	Proteobacteria	Alphaproteobacteria	Caulobacterales	Caulobacteraceae	Root1290			Proteobacteria	Alphaproteobacteria	Caulobacterales	Caulobacteraceae	Root342
			Rhizobiales	Rhizobiaceae	Root231					Rhizobiales	Rhizobiaceae	Root1212
		Betaproteobacteria	Burkholderiales	Comamonadaceae	Root434				Betaproteobacteria	Burkholderiales	Comamonadaceae	Root16D2
		Gammaproteobacteria	Pseudomonadales	Pseudomonadaceae	Root401				Gammaproteobacteria	Pseudomonadales	Pseudomonadaceae	Root401
SynCom NS6							SynCom S6
Kingdom	Phylum	Class	Order	Family			Kingdom	Phylum	Class	Order	Family
Bacteria	Actinobacteria	Actinobacteria	Actinomycetales	Microbacteriaceae	Root1293		Bacteria	Actinobacteria	Actinobacteria	Actinomycetales	Microbacteriaceae	Root227
	Proteobacteria	Alphaproteobacteria	Sphingomonadales	Sphingomonadaceae	Root50			Proteobacteria	Alphaproteobacteria	Sphingomonadales	Sphingomonadaceae	Root241
			Rhizobiales	Rhizobiaceae	Root482					Rhizobiales	Rhizobiaceae	Root268
		Betaproteobacteria	Burkholderiales	Comamonadaceae	Root568				Betaproteobacteria	Burkholderiales	Comamonadaceae	Root267
		Gammaproteobacteria	Pseudomonadales	Pseudomonadaceae	Root401				Gammaproteobacteria	Pseudomonadales	Pseudomonadaceae	Root401
SynCom NS7							SynCom S7
Kingdom	Phylum	Class	Order	Family			Kingdom	Phylum	Class	Order	Family
Bacteria	Actinobacteria	Actinobacteria	Actinomycetales	Microbacteriaceae	Root1293		Bacteria	Actinobacteria	Actinobacteria	Actinomycetales	Microbacteriaceae	Root227
	Proteobacteria	Alphaproteobacteria	Sphingomonadales	Sphingomonadaceae	Root50			Proteobacteria	Alphaproteobacteria	Sphingomonadales	Sphingomonadaceae	Root241
			Rhizobiales	Rhizobiaceae	Root482					Rhizobiales	Rhizobiaceae	Root268
		Betaproteobacteria	Burkholderiales	Comamonadaceae	Root568				Betaproteobacteria	Burkholderiales	Comamonadaceae	Root267
		Gammaproteobacteria	Pseudomonadales	Pseudomonadaceae	OTU5				Gammaproteobacteria	Pseudomonadales	Pseudomonadaceae	OTU5
RGI suppression experiment: SynCom NS1 and SynCom S1, SynCom NS2 and SynCom S2
RNAseq experiment: SynCom NS3 and SynCom S3 (Col-0), SynCom NS1 and SynCom S1 (pWER::FLS2-GFP)
Infection experiment: SynCom NS5 and SynCom S5, SynCom NS6 and SynCom S6, SynCom NS7 and SynCom S7
16S rRNA gene community profiling: SynCom NS1 and S1 (experiment 1), SynCom NS3 and S3 (experiment 2), SynCom NS4 and S2 (experiment 3)
medium acidification experiment: SynCom NS1 and S1
