# Supplementary material for: Coordination of microbe–host homeostasis by crosstalk with plant innate immunity
Source: Nat Plants. 2021 May 24;7(6):814–25. doi: 10.1038/s41477-021-00920-2 (PMC8208891; doi:10.1038/s41477-021-00920-2)
Supplement: Supplementary file 3 — Raw/scale counts and DEGs obtained from RNA-seq data using pWER::FLS2-GFP plants. [file 41477_2021_920_MOESM3_ESM.xlsx]

## Sheet: Supplementary Table 2
Supplementary Table 2. Raw counts of RNAseq performed using pWER::FLS2-GFP plants
ID	Gene	Chromosome	Start	End	Strand	Length	BioType	Description	Mock_1	Mock_2	Mock_3	Mock_Flg22_1	Mock_Flg22_2	Mock_Flg22_3	SynComNonSupp_Flg22_1	SynComNonSupp_Flg22_2	SynComNonSupp_Flg22_3	SynComSupp_Flg22_1	SynComSupp_Flg22_2	SynComSupp_Flg22_3
AT2G47550.1	PME20	2	19508929	19511792	+	2863	protein_coding	Probable pectinesterase/pectinesterase inhibitor 20 [Source:UniProtKB/Swiss-Prot;Acc:O22256]	748.731	431.74	497.74	3341.66	2701.49	2303.39	4566.64	3785.88	4174.51	813.881	654.797	841.579
AT2G43610.1		2	18087812	18089371	-	1559	protein_coding	Endochitinase At2g43610 [Source:UniProtKB/Swiss-Prot;Acc:O22842]	1704.61	1643.37	1782.54	6157.77	6155.67	6835.56	8014.92	5718.57	6444.03	2390.91	2707.3	2570.57
AT3G10720.2	PME25	3	3354406	3357754	-	3348	protein_coding	Probable pectinesterase/pectinesterase inhibitor 25 [Source:UniProtKB/Swiss-Prot;Acc:Q94CB1]	1492.83	1238.27	1253.39	7899.35	6459.79	6199.87	8830.91	6631.91	8356.49	1806.39	1496.82	1678.99
AT1G67270.1		1	25183019	25185939	-	2920	protein_coding	Zinc-finger domain of monoamine-oxidase A repressor R1 protein [Source:TAIR;Acc:AT1G67270]	105.308	39.4996	71.3777	822.383	607.226	710.301	1380.35	1267.85	1403.03	82.4451	85.1036	84.9912
AT1G14550.1	PER5	1	4978922	4980466	+	1544	protein_coding	Peroxidase 5 [Source:UniProtKB/Swiss-Prot;Acc:Q9M9Q9]	207.145	65.2203	148.466	1719.24	1508.4	1181.25	3666.78	2012.21	2682.68	206.113	162.197	224.143
AT5G19890.1	PER59	5	6724076	6725966	-	1890	protein_coding	Peroxidase 59 [Source:UniProtKB/Swiss-Prot;Acc:Q39034]	65.9624	101.964	35.213	1807.54	1815.58	486.455	1016.88	1549.47	1169.35	479.873	600.731	454.953
AT5G39580.1	PER62	5	15847065	15849141	-	2076	protein_coding	Peroxidase 62 [Source:UniProtKB/Swiss-Prot;Acc:Q9FKA4]	966.291	750.493	727.101	5830.09	4831.36	4371.31	9429.45	5063.66	6592.66	742.006	599.73	576.607
AT5G40590.1		5	16251318	16252434	-	1116	protein_coding	At5g40590 [Source:UniProtKB/TrEMBL;Acc:Q9FM39]	1189.64	332.532	703.308	4827.91	3882.38	3898.42	5512.07	5030.53	6215.03	711.353	439.535	894.074
AT2G29330.1	TRI	2	12594536	12596438	+	1902	protein_coding	Tropinone reductase homolog At2g29330 [Source:UniProtKB/Swiss-Prot;Acc:Q9ZW16]	369.158	332.532	343.565	2293.74	1498.23	1401.22	1509.79	1860.91	1553.52	465.075	417.508	570.774
AT2G43620.1		2	18093694	18095093	-	1399	protein_coding	Endochitinase At2g43620 [Source:UniProtKB/Swiss-Prot;Acc:O22841]	84.4781	64.3017	108.494	888.344	882.868	845.966	1318.22	800.689	1178.7	59.1913	60.0731	52.4946
AT5G58900.1		5	23783102	23785512	-	2410	protein_coding	Homeodomain-like transcriptional regulator [Source:UniProtKB/TrEMBL;Acc:Q9FIL9]	1481.26	848.783	876.518	2429.91	2070.87	1746.2	1760.38	1674.27	1736.73	815.995	831.011	939.903
AT5G45280.2	PAE11	5	18345534	18349695	+	4161	protein_coding	Pectin acetylesterase 11 [Source:UniProtKB/Swiss-Prot;Acc:Q9FH82]	1456.96	1114.26	1253.39	4275.76	3245.66	3588.33	5337.07	3846.62	4781.15	1408.97	1148.4	1246.54
AT4G02330.1	PME41	4	1032350	1035055	+	2705	protein_coding	Probable pectinesterase/pectinesterase inhibitor 41 [Source:UniProtKB/Swiss-Prot;Acc:Q8RXK7]	527.699	380.299	502.499	2183.09	2323.12	2675.5	3476.24	1807.9	2342.44	294.9	261.318	194.147
AT1G62380.1	ACO2	1	23082036	23084253	+	2217	protein_coding	1-aminocyclopropane-1-carboxylate oxidase 2 [Source:UniProtKB/Swiss-Prot;Acc:Q41931]	3394.17	4428.55	3805.86	8305.75	9208.07	7062.31	6118.89	6409.93	4991.46	4290.31	5064.16	4356.21
AT5G38940.1		5	15588723	15589728	+	1005	protein_coding	RmlC-like cupins superfamily protein [Source:TAIR;Acc:AT5G38940]	854.039	315.997	589.104	3645.94	3003.58	1954.54	6951.45	8532.58	9608.1	1391	1561.9	2370.59
AT5G01820.1	CIPK14	5	313190	315405	-	2215	protein_coding	CBL-interacting serine/threonine-protein kinase 14 [Source:UniProtKB/Swiss-Prot;Acc:Q9LZW4]	2740.33	1077.51	1526.53	3443.8	3083.94	3356.73	2249.15	1365.04	1667.56	872.015	787.959	969.066
AT1G64370.1		1	23888832	23890132	+	1300	protein_coding	Filaggrin-like protein [Source:UniProtKB/TrEMBL;Acc:Q9C7W1]	1186.17	1433.93	1636.93	315.974	380.406	623.088	705.189	738.842	561.773	1467.1	1563.9	1344.03
AT5G18860.1		5	6290358	6295815	+	5457	protein_coding	AT5g18860/F17K4_110 [Source:UniProtKB/TrEMBL;Acc:Q8RY23]	1696.51	1726.96	1579.83	886.216	553.318	560.101	872.943	1569.35	1697.47	1717.61	1444.76	1599.83
AT3G27950.1		3	10377957	10379907	+	1950	protein_coding	GDSL-like Lipase/Acylhydrolase superfamily protein [Source:TAIR;Acc:AT3G27950]	77.5347	36.7438	52.3436	380.871	252.248	175.395	474.268	450.594	471.104	123.668	106.129	158.317
AT3G23510.1		3	8427557	8433340	+	5783	protein_coding	Cyclopropane-fatty-acyl-phospholipid synthase [Source:UniProtKB/TrEMBL;Acc:Q8GZ28]	752.202	520.844	647.158	54.2582	106.799	53.2968	153.257	355.616	290.701	1418.48	1895.31	1865.64
AT3G16430.1	PBP2	3	5581568	5583187	+	1619	protein_coding	PYK10-binding protein 2 [Source:UniProtKB/Swiss-Prot;Acc:O04313]	5751.45	3075.46	4248.4	2372.46	2309.9	2105.71	3181.12	2670.43	2928.51	5069.32	4152.05	5122.8
AT2G02010.1	GAD4	2	474108	476650	-	2542	protein_coding	glutamate decarboxylase 4 [Source:TAIR;Acc:AT2G02010]	89.107	55.1158	35.213	769.189	659.1	546.535	792.173	345.677	585.141	22.1968	29.0353	13.332
AT1G54890.1		1	20462940	20464697	+	1757	protein_coding	Late embryogenesis abundant (LEA) protein-like protein [Source:UniProtKB/TrEMBL;Acc:Q9FZ41]	366.843	186.475	307.4	1025.59	671.305	689.951	1061.41	1053.6	1366.58	589.799	329.401	493.282
AT2G35840.3	SPP2	2	15053634	15057426	+	3792	protein_coding	Probable sucrose-phosphatase 2 [Source:UniProtKB/Swiss-Prot;Acc:Q9SJ66]	341.384	352.741	324.531	685.142	850.32	869.223	792.173	464.952	442.128	317.096	368.448	315.801
AT4G30280.1	XTH18	4	14825757	14827211	-	1454	protein_coding	Probable xyloglucan endotransglucosylase/hydrolase protein 18 [Source:UniProtKB/Swiss-Prot;Acc:Q9M0D2]	2035.58	1178.56	1676.9	3506.57	3018.84	3568.95	4699.19	3161.89	4216.57	1206.02	1142.39	1232.37
AT2G39530.1		2	16498364	16499524	-	1160	protein_coding	CASP-like protein 4D1 [Source:UniProtKB/Swiss-Prot;Acc:Q8GWD5]	1060.03	345.392	625.269	2262.88	2236.67	1642.51	3045.46	2069.64	2636.88	570.774	575.701	712.426
AT2G04160.1	AIR3	2	1401268	1407827	-	6559	protein_coding	Subtilisin-like protease SBT5.3 [Source:UniProtKB/Swiss-Prot;Acc:Q9ZSP5]	1480.1	1654.39	1315.25	3301.24	3066.64	3067.96	2127.99	2121.55	2159.23	1339.2	1181.44	1154.88
AT1G76930.2	ATEXT4	1	28895301	28897120	-	1819	protein_coding	extensin 4 [Source:TAIR;Acc:AT1G76930]	31310.1	35822.5	31056.9	81451.1	81378.5	67278	104398	72512.6	69194.4	10510.7	10903.3	10411.4
AT5G43540.1		5	17496855	17497694	+	839	protein_coding	C2H2 and C2HC zinc fingers superfamily protein [Source:UniProtKB/TrEMBL;Acc:Q9FIY6]	90.2643	54.1972	49.4885	315.974	355.995	176.364	217.459	300.396	315.939	133.181	137.167	183.314
AT2G38530.1	LTP2	2	16128176	16129399	+	1223	protein_coding	Non-specific lipid-transfer protein [Source:UniProtKB/TrEMBL;Acc:A0A178W063]	325.183	322.427	279.801	759.614	857.44	784.917	454.593	308.127	323.417	167.004	183.223	205.812
AT1G49570.1	PER10	1	18346958	18349049	+	2091	protein_coding	Peroxidase [Source:UniProtKB/TrEMBL;Acc:A0A178WK78]	144.654	306.811	120.866	1427.73	1111.72	1489.4	720.722	669.265	644.964	219.854	225.274	160.817
AT3G44310.3	NIT1	3	15986864	15989025	+	2161	protein_coding	NITI [Source:UniProtKB/TrEMBL;Acc:A0A384KJ08]	2628.08	2563.8	2540.09	4797.06	4647.26	5843.27	3176.98	2437.41	2786.43	1252.53	1470.79	1443.18
AT1G21100.1	IGMT1	1	7386762	7388512	-	1750	protein_coding	Indole glucosinolate O-methyltransferase 1 [Source:UniProtKB/Swiss-Prot;Acc:Q9LPU5]	1904.81	1948.34	2231.74	656.417	859.474	628.902	1918.82	1209.32	959.034	1332.86	2387.91	1979.79
AT5G10180.1	SULTR2;1	5	3193017	3197136	+	4119	protein_coding	Sulfate transporter 2.1 [Source:UniProtKB/Swiss-Prot;Acc:O04722]	424.705	364.683	453.962	1176.66	934.742	1708.41	831.523	392.061	427.172	325.552	236.288	254.974
AT2G01530.1	MLP329	2	239669	240687	+	1018	protein_coding	Uncharacterized protein At2g01530 (Fragment) [Source:UniProtKB/TrEMBL;Acc:C0SV41]	11200.9	6810.47	8512.03	2905.47	3607.76	2912.91	6774.37	6755.6	5050.35	8933.66	9388.43	12502.9
AT1G04040.1		1	1042362	1043887	-	1525	protein_coding	At1g04040/F21M11_2 [Source:UniProtKB/TrEMBL;Acc:Q9ZWC4]	4437.99	3133.33	3848.69	7114.2	6763.91	5589.38	8181.64	7039.43	7543.28	4882.23	5097.2	5104.47
AT2G13810.1	ALD1	2	5768417	5772266	+	3849	protein_coding	EDTS5 [Source:UniProtKB/TrEMBL;Acc:A0A178VQ02]	212.931	105.639	162.741	24.4694	6.10277	8.7213	110.801	287.143	272.941	183.916	77.0938	89.9907
AT3G53280.1	CYP71B5	3	19755689	19757613	+	1924	protein_coding	Cytochrome P450 71B5 [Source:UniProtKB/Swiss-Prot;Acc:O65784]	13.8868	6.43017	10.4687	239.374	214.614	394.396	332.402	25.4012	62.627	22.1968	20.0244	39.1626
AT1G62510.1		1	23136366	23137254	-	888	protein_coding	Bifunctional inhibitor/lipid-transfer protein/seed storage 2S albumin superfamily protein [Source:UniProtKB/TrEMBL;Acc:Q9SXE6]	195.573	77.1621	229.36	10.6389	3.05139	9.69033	25.888	55.2199	50.4755	107.813	71.0865	139.152
AT4G34050.1	CCoAOMT1	4	16310768	16312270	+	1502	protein_coding	S-adenosyl-L-methionine-dependent methyltransferases superfamily protein [Source:TAIR;Acc:AT4G34050]	21978.2	18495	17857.7	30404.8	29418.4	29524.5	28900.3	27131.7	27869.9	17077.8	14364.5	15827.5
AT4G30140.1	CDEF1	4	14738326	14740742	-	2416	protein_coding	CDEF1 [Source:UniProtKB/TrEMBL;Acc:A0A178V2L8]	678.139	689.866	560.553	1358.58	1598.93	1314.98	1363.78	1137.53	933.796	725.094	1124.37	868.243
AT3G16420.3	PBP1	3	5579386	5580885	+	1499	protein_coding	PYK10-binding protein 1 [Source:UniProtKB/Swiss-Prot;Acc:O04314]	52486.4	37194	36798.5	27427	32744.4	22522.3	29445	28893.3	30138.5	39623.3	45405.3	45128.7
AT3G46280.1		3	17005423	17008528	-	3105	protein_coding	Kinase-like protein [Source:UniProtKB/TrEMBL;Acc:Q8GYH9]	2824.81	1133.55	2047.11	5291.77	4770.34	4242.43	6695.67	8545.83	9501.54	3198.45	2707.3	3460.47
AT1G07560.1		1	2327315	2331148	+	3833	protein_coding	Probable LRR receptor-like serine/threonine-protein kinase At1g07560 [Source:UniProtKB/Swiss-Prot;Acc:C0LGD9]	1417.61	764.272	870.808	579.818	598.072	360.48	966.14	991.749	1073.07	1036.91	1014.23	1026.56
AT5G26290.1		5	9226079	9228026	+	1947	protein_coding	TRAF-like family protein [Source:TAIR;Acc:AT5G26290]	4109.34	1694.81	2023.32	1737.32	1397.54	1073.69	1931.24	2036.51	1904.05	1797.94	1674.04	1803.15
AT2G25980.2	JAL20	2	11077438	11079968	-	2530	protein_coding	Jacalin-related lectin 20 [Source:UniProtKB/Swiss-Prot;Acc:O80998]	2070.29	2014.48	2099.46	951.113	987.632	1112.45	1213.63	1696.36	1596.52	2518.8	2191.67	2202.27
AT4G01700.1		4	732313	733510	-	1197	protein_coding	At4g01700 [Source:UniProtKB/TrEMBL;Acc:Q9ZSI6]	1643.27	1165.7	1282.9	2408.64	2207.17	1815	2772.09	2870.33	3133.22	1334.98	1501.83	1573.17
AT5G63780.1	SHA1	5	25523827	25526593	+	2766	protein_coding	At5g63780 [Source:UniProtKB/TrEMBL;Acc:Q8GUG6]	276.579	322.427	311.207	765.997	795.395	501.959	271.306	591.957	532.797	393.2	439.535	334.132
AT5G24110.1	WRKY30	5	8153115	8154710	-	1595	protein_coding	Probable WRKY transcription factor 30 [Source:UniProtKB/Swiss-Prot;Acc:Q9FL62]	24.3019	10.1046	23.7926	187.244	153.586	122.098	232.992	182.226	222.466	26.4247	14.0171	24.1642
AT1G66280.1	BGLU22	1	24706512	24709996	-	3484	protein_coding	Beta-glucosidase 22 [Source:UniProtKB/Swiss-Prot;Acc:Q9C8Y9]	11491.3	6159.19	8502.51	3864.03	3818.3	3946.87	6562.09	7961.61	7452.61	12617.3	12086.7	13960.2
AT4G15360.1	CYP705A3	4	8770180	8771960	+	1780	protein_coding	Cytochrome P450 like protein [Source:UniProtKB/TrEMBL;Acc:O23389]	3.4717	2.75579	3.80681	98.9413	89.5074	96.9033	71.4509	166.764	191.62	20.0828	34.0414	18.3314
AT3G03640.1	BGLU25	3	880988	884157	+	3169	protein_coding	Probable inactive beta-glucosidase 25 [Source:UniProtKB/Swiss-Prot;Acc:O82772]	1849.26	1240.1	1340	1008.56	1103.59	1091.13	2106.25	1106.61	1148.78	1294.81	1310.6	1328.2
AT3G32040.1		3	13047645	13049106	-	1461	protein_coding	Geranylgeranyl pyrophosphate synthase 12, chloroplastic [Source:UniProtKB/Swiss-Prot;Acc:Q9LHR4]	127.296	119.417	98.0254	351.082	365.149	186.054	223.672	355.616	304.722	177.574	213.26	168.316
AT1G54000.1	GLL22	1	20154154	20156520	-	2366	protein_coding	GDSL esterase/lipase 22 [Source:UniProtKB/Swiss-Prot;Acc:Q1H583]	21982.8	6206.95	12016.2	6817.38	4326.87	4975.98	8586.53	10967.8	11752.4	17701.4	9094.07	15616.7
AT4G31940.1	CYP82C4	4	15451988	15454224	+	2236	protein_coding	Cytochrome P450 82C4 [Source:UniProtKB/Swiss-Prot;Acc:Q9SZ46]	2816.71	1464.24	3471.81	13383.7	9236.55	21156.9	19168.5	5167.48	6611.35	1690.12	915.114	2234.77
AT1G65570.1		1	24373874	24375895	-	2021	protein_coding	F5I14.10 [Source:UniProtKB/TrEMBL;Acc:O04474]	245.334	124.929	174.162	636.203	753.693	460.291	1077.98	977.392	1030.07	114.155	136.166	190.814
AT5G04120.1	IPSP	5	1119937	1121813	+	1876	protein_coding	Metal-independent phosphoserine phosphatase [Source:UniProtKB/Swiss-Prot;Acc:F4KI56]	133.082	81.755	68.5226	1174.53	1189.02	2620.27	2272.97	112.649	419.694	202.942	100.122	212.478
AT5G64110.1	PER70	5	25654074	25656067	-	1993	protein_coding	Peroxidase [Source:UniProtKB/TrEMBL;Acc:A0A178UNC2]	227.975	236.079	201.761	1387.31	1717.93	874.068	2359.95	999.48	926.318	177.574	194.236	296.636
AT3G14660.1	CYP72A13	3	4924777	4927607	+	2830	protein_coding	Cytochrome P450 72A13 [Source:UniProtKB/Swiss-Prot;Acc:Q9LUC8]	1962.67	2133.9	1854.87	1146.87	1206.32	1219.04	1218.81	1305.4	1241.32	1153.17	1344.64	1135.72
AT3G45070.1		3	16486283	16487349	-	1066	protein_coding	Sulfotransferase [Source:UniProtKB/TrEMBL;Acc:A0A1I9LRV5]	1035.72	980.142	881.277	1862.86	1960.01	1892.52	1323.39	1857.6	1532.02	1599.22	1413.72	1594
AT2G28720.1		2	12326808	12327808	+	1000	protein_coding	Histone H2B.3 [Source:UniProtKB/Swiss-Prot;Acc:Q9SI96]	1460.43	797.341	931.717	725.57	581.798	473.857	866.73	703.502	764.61	646.877	529.645	694.928
AT1G06120.1		1	1855910	1857718	+	1808	protein_coding	Delta-9 desaturase-like 3 protein [Source:UniProtKB/Swiss-Prot;Acc:Q9FPD5]	462.894	228.73	319.772	81.9192	79.3361	56.2039	111.836	249.594	295.375	476.702	370.451	519.113
AT3G21330.1	BHLH87	3	7507240	7509186	+	1946	protein_coding	Transcription factor bHLH87 [Source:UniProtKB/Swiss-Prot;Acc:Q8S3D2]	41.6604	40.4182	38.0681	234.055	196.306	119.191	206.068	177.808	185.077	51.7924	58.0707	60.827
AT5G19700.1	DTX52	5	6660678	6662463	-	1785	protein_coding	Protein DETOXIFICATION 52 [Source:UniProtKB/Swiss-Prot;Acc:Q4PSF4]	74.063	68.8947	45.6817	271.291	241.06	267.453	567.465	555.512	640.291	161.719	113.138	194.147
AT4G28420.2		4	14055661	14057592	+	1931	protein_coding	Probable aminotransferase TAT1 [Source:UniProtKB/Swiss-Prot;Acc:Q67Y55]	4.62894	2.75579	3.80681	193.627	166.809	166.674	161.541	46.3847	56.0838	3.17096	6.00731	0
AT4G04460.1	APA3	4	2224427	2227874	+	3447	protein_coding	Aspartic proteinase A3 [Source:UniProtKB/Swiss-Prot;Acc:Q9XEC4]	333.283	201.173	221.747	620.245	738.436	563.008	287.875	303.709	309.396	206.113	211.257	194.147
AT3G26450.1		3	9681235	9683506	-	2271	protein_coding	Major latex protein, putative [Source:UniProtKB/TrEMBL;Acc:Q9LIN0]	805.435	944.317	846.064	1623.49	1824.73	2775.31	1624.73	765.348	687.962	687.042	760.926	648.266
AT3G60330.4	AHA7	3	22298549	22303718	+	5169	protein_coding	Plasma membrane ATPase [Source:UniProtKB/TrEMBL;Acc:A0A1I9LS30]	295.095	78.9993	77.0879	905.366	639.774	325.595	719.686	957.513	1126.35	193.429	319.389	192.48
AT1G70830.1	MLP28	1	26709947	26711462	-	1515	protein_coding	MLP-like protein 28 [Source:UniProtKB/Swiss-Prot;Acc:Q9SSK9]	87.9498	0	11.4204	526.623	80.3532	380.83	959.927	139.154	248.638	249.449	159.194	316.634
AT4G29905.1		4	14626921	14627631	-	710	protein_coding	Putative uncharacterized protein [Source:UniProtKB/TrEMBL;Acc:Q940I1]	1313.46	1479.86	2144.19	637.267	548.233	687.044	1141.14	1372.77	1560.07	2372.94	2676.26	2692.22
AT2G01520.1	MLP328	2	235925	237253	+	1328	protein_coding	MLP-like protein 328 [Source:UniProtKB/Swiss-Prot;Acc:Q9ZVF3]	13863.7	11622.1	8848.93	4984.3	6144.48	4776.36	13143.9	7954.98	5480.33	24934.4	27677.7	20797.8
AT1G14540.1	PER4	1	4974021	4975705	-	1684	protein_coding	Peroxidase [Source:UniProtKB/TrEMBL;Acc:A0A178WND9]	826.265	402.345	653.82	1866.05	1901.01	1361.49	3953.62	2471.64	3024.79	657.447	497.606	668.264
AT3G25900.1	HMT-1	3	9480746	9482962	+	2216	protein_coding	Homocysteine S-methyltransferase 1 [Source:UniProtKB/Swiss-Prot;Acc:Q9SDL7]	810.064	694.459	612.896	1362.84	1211.4	1200.63	1234.34	1067.95	1193.65	575.002	536.653	543.277
AT5G14650.1		5	4724407	4726675	+	2268	protein_coding	Pectin lyase-like superfamily protein [Source:UniProtKB/TrEMBL;Acc:Q9LYJ5]	859.825	493.286	541.519	3024.63	2457.38	1661.89	664.804	597.479	751.524	240.993	372.453	184.148
AT2G38870.1		2	16236257	16237280	-	1023	protein_coding	Putative protease inhibitor [Source:UniProtKB/TrEMBL;Acc:Q9ZV18]	626.064	316.916	602.428	2234.16	1570.45	1256.84	2490.43	2478.27	2935.05	795.912	630.768	1227.37
AT4G14365.1	XBAT34	4	8271270	8273903	-	2633	protein_coding	Putative E3 ubiquitin-protein ligase XBAT34 [Source:UniProtKB/Swiss-Prot;Acc:Q9FPH0]	91.4215	84.5108	61.8607	247.885	279.711	231.599	494.979	356.721	392.587	97.2429	101.123	75.8255
AT5G62340.1		5	25033471	25034404	+	933	protein_coding	At5g62340 [Source:UniProtKB/TrEMBL;Acc:Q9LVA5]	187.472	203.01	342.613	73.4081	30.5139	101.748	133.582	308.127	305.657	664.846	388.473	604.104
AT4G25310.2		4	12949664	12951359	+	1695	protein_coding	2-oxoglutarate (2OG) and Fe(II)-dependent oxygenase superfamily protein [Source:UniProtKB/TrEMBL;Acc:Q9SB32]	27.7736	27.5579	13.3238	208.522	191.22	73.6465	213.317	208.731	284.158	52.8494	135.165	102.489
AT1G07550.1		1	2322543	2326570	-	4027	protein_coding	Probable LRR receptor-like serine/threonine-protein kinase At1g07550 [Source:UniProtKB/Swiss-Prot;Acc:C0LGD8]	401.56	287.521	261.718	145.752	135.278	70.7394	101.481	184.434	143.014	299.128	307.374	282.471
AT1G78240.2	QUA2	1	29432829	29436659	-	3830	protein_coding	Probable pectin methyltransferase QUA2 [Source:UniProtKB/Swiss-Prot;Acc:Q9C9Q8]	1369.01	1386.16	1489.41	2075.64	1939.67	1986.52	1935.39	2018.84	1919	1412.14	1379.68	1452.35
AT1G13420.1	SOT8	1	4604688	4606067	+	1379	protein_coding	Cytosolic sulfotransferase 8 [Source:UniProtKB/Swiss-Prot;Acc:Q9FX56]	2416.31	2073.27	2187.01	3728.92	2794.05	3567.98	3334.37	3800.23	3541.7	3716.37	3135.82	3821.27
AT3G26290.1	CYP71B26	3	9632682	9634470	-	1788	protein_coding	Cytochrome P450, family 71, subfamily B, polypeptide 26 [Source:UniProtKB/TrEMBL;Acc:A0A1I9LRI3]	1445.39	598.925	1471.33	577.69	201.392	612.429	409.03	585.331	720.677	758.917	398.485	716.592
AT2G30660.2		2	13058250	13061612	-	3362	protein_coding	Probable 3-hydroxyisobutyryl-CoA hydrolase 3 [Source:UniProtKB/Swiss-Prot;Acc:Q6NMB0]	134.239	52.36	59.0056	946.858	668.254	353.697	782.853	196.583	223.401	23.2537	16.0195	19.9979
AT2G30660.1		2	13058250	13061675	-	3425	protein_coding	Probable 3-hydroxyisobutyryl-CoA hydrolase 3 [Source:UniProtKB/Swiss-Prot;Acc:Q6NMB0]	134.239	52.36	59.0056	946.858	668.254	353.697	782.853	196.583	223.401	23.2537	16.0195	19.9979
AT5G53380.1		5	21654585	21656722	+	2137	protein_coding	O-acyltransferase (WSD1-like) family protein [Source:TAIR;Acc:AT5G53380]	182.843	67.9761	101.832	28.7249	11.1884	18.4116	72.4864	66.2639	100.016	106.756	111.135	118.321
AT5G03240.1	UBQ3	5	771660	773513	-	1853	protein_coding	Ubiquitin 4 [Source:UniProtKB/TrEMBL;Acc:A0A1P8BGQ7]	31909.6	32416.3	24014.3	21108.5	28082.9	15055.9	20727	22279	20922.1	21849	26911.8	24057.5
AT3G27150.2		3	10009442	10011712	-	2270	protein_coding	F-box/kelch-repeat protein At3g27150 [Source:UniProtKB/Swiss-Prot;Acc:Q9LI89]	400.403	452.868	329.289	867.067	976.444	951.59	413.172	405.314	411.282	407.997	450.548	326.633
AT5G11670.1	NADP-ME2	5	3754091	3758342	+	4251	protein_coding	NADP-dependent malic enzyme 2 [Source:UniProtKB/Swiss-Prot;Acc:Q9LYG3]	20583.7	23969.8	17396.2	15778.5	18025.6	10361.9	16833.4	18090	16029.7	16146.6	21796.5	16415.8
AT2G38940.1	PHT1-4	2	16257157	16260253	+	3096	protein_coding	PHT1 [Source:UniProtKB/TrEMBL;Acc:A0A178VRB1]	1412.98	733.04	1044.02	2515.02	3910.86	3278.24	1758.31	1222.57	1489.96	494.67	406.495	370.795
AT5G48850.1	SDI1	5	19805437	19807853	-	2416	protein_coding	ATSDI1 [Source:UniProtKB/TrEMBL;Acc:A0A178UKA2]	342.541	104.72	143.707	721.314	440.417	1272.34	491.872	79.5167	131.797	85.616	59.0719	69.1595
AT2G40610.1	EXPA8	2	16948791	16950705	-	1914	protein_coding	Expansin-A8 [Source:UniProtKB/Swiss-Prot;Acc:O22874]	101.837	87.2666	82.7981	279.802	326.498	368.233	360.361	111.544	139.275	79.2741	90.1097	90.8239
AT1G25275.2		1	8860675	8861343	+	668	protein_coding	AT1G25275 protein [Source:UniProtKB/TrEMBL;Acc:B9DG55]	171.271	194.742	127.528	542.582	644.86	439.941	744.539	384.331	369.219	80.3311	158.193	94.1569
AT5G20470.1		5	6916181	6920120	-	3939	protein_coding	Myosin [Source:UniProtKB/TrEMBL;Acc:F4K5I9]	286.994	107.476	150.369	105.325	52.8907	35.8542	142.902	193.27	205.641	270.589	248.302	314.134
AT5G05790.1		5	1740523	1742186	-	1663	protein_coding	At5g05790 [Source:UniProtKB/TrEMBL;Acc:Q9FFJ9]	261.535	258.125	217.94	547.901	513.65	345.945	463.913	576.496	525.319	268.475	320.39	348.297
AT4G29340.1	PRO3	4	14447338	14448698	+	1360	protein_coding	Profilin-3 [Source:UniProtKB/Swiss-Prot;Acc:Q38904]	368.001	218.626	174.162	105.325	143.415	66.8633	189.5	122.588	110.298	95.1289	139.169	91.6572
AT1G51470.1	TGG5	1	19087384	19090523	+	3139	protein_coding	Myrosinase 5 [Source:UniProtKB/Swiss-Prot;Acc:Q3ECS3]	4852.28	3006.56	2685.7	1488.38	1718.95	1114.39	2423.12	3801.34	4049.25	2896.15	3049.71	3153.01
AT3G49190.1		3	18231845	18234391	-	2546	protein_coding	O-acyltransferase (WSD1-like) family protein [Source:UniProtKB/TrEMBL;Acc:Q9M3B3]	791.548	400.508	522.485	204.266	165.792	160.859	238.17	452.803	483.256	396.371	404.492	419.123
AT1G33612.1		1	12191133	12193270	+	2137	protein_coding	Leucine-rich repeat (LRR) family protein [Source:UniProtKB/TrEMBL;Acc:F4HR92]	81.0064	56.0344	72.3294	230.863	241.06	197.683	295.123	214.253	263.594	97.2429	116.141	89.9907
AT3G21240.1	4CL2	3	7454269	7457404	-	3135	protein_coding	Cinnamyl alcohol dehydrogenase [Source:UniProtKB/TrEMBL;Acc:B1GUZ3]	1944.15	2271.69	1959.56	3509.76	4601.49	3684.26	4216.64	2487.1	2550.88	1756.71	1898.31	1588.17
AT5G53120.1	SPDS3	5	21534550	21537816	+	3266	protein_coding	Spermidine synthase 3 [Source:UniProtKB/TrEMBL;Acc:F4KJ05]	135.396	148.813	171.306	493.643	250.214	361.449	133.582	204.314	280.419	156.434	121.147	132.486
AT4G25310.1		4	12949664	12951937	+	2273	protein_coding	2-oxoglutarate (2OG) and Fe(II)-dependent oxygenase superfamily protein [Source:UniProtKB/TrEMBL;Acc:Q9SB32]	274.265	258.125	230.312	636.203	540.096	359.511	555.039	618.463	576.729	457.676	446.544	484.116
AT4G29140.1	DTX51	4	14368877	14371195	+	2318	protein_coding	Protein DETOXIFICATION [Source:UniProtKB/TrEMBL;Acc:A0A178UVA9]	646.894	705.482	664.288	1462.84	1515.52	1379.9	854.304	654.908	676.745	541.178	414.505	450.787
AT1G36060.1	ERF055	1	13454496	13456336	-	1840	protein_coding	Ethylene-responsive transcription factor ERF055 [Source:UniProtKB/Swiss-Prot;Acc:Q9SKW5]	490.667	517.17	477.755	871.322	825.909	893.448	968.211	1031.51	1090.83	598.255	584.712	701.594
AT3G32980.1	PER32	3	13526071	13530098	-	4027	protein_coding	Peroxidase 32 [Source:UniProtKB/Swiss-Prot;Acc:Q9LHB9]	22676	17688.5	15384.3	34661.4	35580.2	25814.1	25818.6	42577.9	39171.8	28145.5	26177.9	31781.7
AT5G48540.1	CRRSP55	5	19668964	19669920	-	956	protein_coding	Cysteine-rich repeat secretory protein 55 [Source:UniProtKB/Swiss-Prot;Acc:Q9LV60]	370.315	171.777	285.511	625.565	471.948	712.239	803.564	552.199	580.468	104.642	95.1158	117.488
AT1G23730.1	BCA3	1	8395509	8398387	+	2878	protein_coding	Beta carbonic anhydrase 3 [Source:UniProtKB/Swiss-Prot;Acc:Q9ZUC2]	2.31447	4.59298	4.75851	96.8136	89.5074	204.466	144.973	38.6539	29.9114	3.17096	2.00244	0.833247
AT2G30670.1		2	13069091	13070920	-	1829	protein_coding	Tropinone reductase homolog At2g30670 [Source:UniProtKB/Swiss-Prot;Acc:O49332]	20.8302	22.9649	4.75851	534.07	339.721	222.878	223.672	66.2639	83.191	11.6269	7.00853	14.9984
AT3G24300.1	AMT1-3	3	8805519	8807460	-	1941	protein_coding	Ammonium transporter 1 member 3 [Source:UniProtKB/Swiss-Prot;Acc:Q9SQH9]	7361.17	2719.96	3459.44	3181.02	2470.61	1844.07	2465.57	2596.44	3308.95	3054.7	2619.19	2896.37
AT1G09090.2	RBOHB	1	2932739	2936586	+	3847	protein_coding	Respiratory burst oxidase homolog protein B [Source:UniProtKB/Swiss-Prot;Acc:Q9SBI0]	785.762	643.017	653.82	1741.58	2665.9	1006.83	1369.99	3068.02	2592.94	1241.96	1565.91	1535.67
AT2G16600.2	CYP19-1	2	7200807	7201574	+	767	protein_coding	Peptidyl-prolyl cis-trans isomerase [Source:UniProtKB/TrEMBL;Acc:A0A178VVJ7]	3933.44	4185.12	4680.47	3167.19	2762.52	3286.96	2898.42	3654.45	3468.79	4688.8	4287.22	4613.69
AT2G46740.1	GULLO5	2	19205157	19207608	-	2451	protein_coding	GulLO5 [Source:UniProtKB/TrEMBL;Acc:A0A178VXG4]	3320.11	1942.83	2071.86	2085.22	2059.69	1437.08	1911.57	1391.54	1562.87	877.3	1048.28	1063.22
AT5G38010.1	UGT76E9	5	15158197	15160314	+	2117	protein_coding	UDP-glycosyltransferase 76E9 [Source:UniProtKB/Swiss-Prot;Acc:Q9LS21]	454.793	365.601	384.488	771.317	943.896	864.377	647.2	769.765	624.4	460.847	478.583	496.615
AT3G06460.1		3	1982659	1983767	+	1108	protein_coding	F24P17.4 protein [Source:UniProtKB/TrEMBL;Acc:Q9SQU9]	695.498	349.985	421.604	135.113	125.107	124.036	172.932	367.765	386.044	403.769	354.431	418.29
AT5G45490.2		5	18429047	18432320	+	3273	protein_coding	Probable disease resistance protein At5g45490 [Source:UniProtKB/Swiss-Prot;Acc:Q9FHI7]	2360.76	1850.05	1925.29	1289.43	1383.3	722.899	1378.28	2102.77	2291.96	2706.95	2928.56	2970.53
AT1G09310.1		1	3008910	3009898	+	988	protein_coding	T31J12.3 protein [Source:UniProtKB/TrEMBL;Acc:Q9ZPZ4]	276.579	22.9649	48.5368	1081.97	159.689	798.483	1190.85	186.643	394.456	304.413	160.195	407.458
AT1G12010.1		1	4056165	4057968	+	1803	protein_coding	1-aminocyclopropane-1-carboxylate oxidase 3 [Source:UniProtKB/Swiss-Prot;Acc:O65378]	319.397	987.491	658.578	213.841	442.451	230.63	497.05	755.408	469.235	880.471	1698.07	1184.88
AT3G47380.1	PMEI11	3	17457614	17458599	+	985	protein_coding	Pectinesterase inhibitor 11 [Source:UniProtKB/Swiss-Prot;Acc:Q9STY5]	54.39	54.1972	56.1505	253.205	174.946	229.661	205.033	134.737	212.184	53.9064	31.0378	46.6618
AT5G38820.1		5	15543115	15545420	+	2305	protein_coding		13.8868	45.9298	15.2272	80.8553	276.659	219.001	242.312	44.1759	46.7365	26.4247	48.0585	31.6634
AT5G59680.1		5	24046512	24051112	+	4600	protein_coding	Probable LRR receptor-like serine/threonine-protein kinase At5g59680 [Source:UniProtKB/Swiss-Prot;Acc:Q9FN93]	2101.54	1098.64	1326.67	844.725	759.795	216.094	1347.21	1890.73	1654.47	2185.85	1831.23	2546.4
AT4G34180.1	CYCLASE1	4	16369357	16371529	-	2172	protein_coding	Cyclase-like protein 1 [Source:UniProtKB/Swiss-Prot;Acc:Q93V74]	3778.37	3616.51	3195.82	5018.35	5533.18	4544.76	4739.58	3591.5	3755.75	1832.82	2202.68	1918.97
AT5G15180.1	PER56	5	4930425	4932406	+	1981	protein_coding	Peroxidase 56 [Source:UniProtKB/Swiss-Prot;Acc:Q9LXG3]	700.127	480.426	584.345	278.738	391.595	254.856	365.539	263.951	245.834	615.167	673.82	667.431
AT4G11190.1	DIR13	4	6826587	6827389	+	802	protein_coding	Dirigent protein 13 [Source:UniProtKB/Swiss-Prot;Acc:Q9T017]	763.775	516.251	692.839	1787.33	1663.01	1482.62	1863.94	2249.66	1930.22	1948.03	1131.38	2217.27
AT3G44320.1	NIT3	3	15993259	15995811	+	2552	protein_coding	Nitrilase 3 [Source:UniProtKB/Swiss-Prot;Acc:P46010]	1668.73	1824.33	1599.81	2326.72	2565.2	2306.3	1664.08	1736.11	1688.12	1579.14	1679.04	1460.68
AT2G19970.1		2	8623699	8624624	-	925	protein_coding	At2g19970 [Source:UniProtKB/TrEMBL;Acc:Q9SL83]	562.416	601.68	492.03	977.711	1243.95	787.824	449.416	404.21	411.282	414.339	695.847	519.113
AT5G19240.1		5	6470072	6471636	+	1564	protein_coding	Uncharacterized GPI-anchored protein At5g19240 [Source:UniProtKB/Swiss-Prot;Acc:Q84VZ5]	1682.62	794.586	1143.95	821.319	563.49	628.902	734.184	995.063	1129.15	596.141	436.531	542.444
AT5G13490.2	AAC2	5	4335595	4337730	+	2135	protein_coding	ADP,ATP carrier protein 2, mitochondrial [Source:UniProtKB/Swiss-Prot;Acc:P40941]	856.353	845.108	792.768	1387.31	1291.75	1530.1	1054.16	1096.67	1316.1	757.861	692.843	655.765
AT5G47450.1	TIP2-3	5	19248249	19249622	-	1373	protein_coding	Aquaporin TIP2-3 [Source:UniProtKB/Swiss-Prot;Acc:Q9FGL2]	1282.22	630.157	702.357	377.679	579.764	384.706	420.421	276.1	211.249	368.889	502.612	485.783
AT4G27860.2		4	13873708	13876528	+	2820	protein_coding	vacuolar iron transporter (VIT) family protein [Source:TAIR;Acc:AT4G27860]	2218.42	1130.79	1326.67	1263.9	1092.4	825.616	1234.34	968.557	1102.05	1373.03	1238.51	1333.2
AT5G54700.2		5	22222886	22225616	-	2730	protein_coding	Ankyrin repeat family protein [Source:UniProtKB/TrEMBL;Acc:F4K1T9]	207.145	67.9761	47.5851	21.2777	23.394	8.7213	61.0957	88.3518	83.191	59.1913	133.162	93.3237
AT5G23220.1	NIC3	5	7819608	7820760	-	1152	protein_coding	Nicotinamidase 3 [Source:UniProtKB/Swiss-Prot;Acc:Q9FMX8]	444.378	339.881	354.033	886.216	666.22	848.873	531.222	479.309	544.013	363.604	238.29	243.308
AT4G12490.1		4	7409621	7410406	-	785	protein_coding	pEARLI1-like lipid transfer protein 2 [Source:UniProtKB/Swiss-Prot;Acc:Q9SU34]	113.409	135.034	130.383	968.136	521.787	700.611	127.369	73.9947	67.3006	25.3677	26.0317	44.1621
AT3G61930.1		3	22935510	22936253	+	743	protein_coding	Uncharacterized protein At3g61930 [Source:UniProtKB/TrEMBL;Acc:Q9M272]	53.2328	64.3017	77.0879	359.593	577.729	420.56	483.588	83.9342	108.429	64.4763	73.089	63.3268
AT1G05260.1	PER3	1	1529767	1531484	+	1717	protein_coding	Peroxidase [Source:UniProtKB/TrEMBL;Acc:Q0WSR2]	5603.33	3445.65	3901.03	8133.4	7522.69	4782.18	5690.18	10442.1	9746.44	6141.1	5107.22	6530.99
AT5G62480.3	GSTU9	5	25088569	25089603	-	1034	protein_coding	Glutathione S-transferase U9 [Source:UniProtKB/Swiss-Prot;Acc:Q9FUT0]	521.913	242.509	232.215	153.199	181.049	125.974	297.194	161.242	157.97	84.5591	89.1085	124.154
AT1G70260.1		1	26456774	26459570	-	2796	protein_coding	WAT1-related protein At1g70260 [Source:UniProtKB/Swiss-Prot;Acc:F4I5D5]	62.4907	2.75579	22.8409	475.557	158.672	770.381	221.601	139.154	217.792	4.22795	0	21.6644
AT2G43910.1	ATHOL1	2	18184409	18187358	-	2949	protein_coding	HOL1 [Source:UniProtKB/TrEMBL;Acc:A0A178VXT1]	4061.89	3847.08	3950.52	2377.78	3211.08	2246.22	2388.94	2463.91	2396.65	4649.69	5813.08	4806.17
AT2G02990.1	RNS1	2	873506	874886	+	1380	protein_coding	Ribonuclease 1 [Source:UniProtKB/Swiss-Prot;Acc:P42813]	179.371	112.987	93.2669	423.426	367.184	679.292	152.221	97.187	81.3216	36.9946	34.0414	38.3294
AT5G48930.1	HST	5	19836299	19838235	-	1936	protein_coding	Shikimate O-hydroxycinnamoyltransferase [Source:UniProtKB/Swiss-Prot;Acc:Q9FI78]	4049.16	3791.96	3786.82	5581.14	6073.28	5374.26	5172.42	3786.98	3982.89	3132.91	3378.11	2983.02
AT5G22740.1	CSLA2	5	7554689	7560190	-	5501	protein_coding	Glycosyltransferase (Fragment) [Source:UniProtKB/TrEMBL;Acc:W8PUD8]	2078.39	2112.77	2522.01	1583.06	1358.88	1843.1	1255.05	1454.49	1422.66	2788.33	2111.57	2423.08
AT4G37010.1	CEN2	4	17444315	17445615	+	1300	protein_coding	Centrin 2 [Source:UniProtKB/TrEMBL;Acc:B6EUB9]	1980.03	1647.96	1481.8	1210.7	1396.52	897.325	1877.4	2106.09	1804.97	1095.04	1564.9	1276.53
AT1G02810.1	PME7	1	618061	620502	+	2441	protein_coding	Probable pectinesterase/pectinesterase inhibitor 7 [Source:UniProtKB/Swiss-Prot;Acc:Q9SRX4]	953.561	753.249	907.924	1429.86	1363.97	1529.13	1912.61	1846.55	2281.68	928.036	630.768	811.583
AT2G34655.1		2	14596565	14597543	+	978	protein_coding	At2g34655 [Source:UniProtKB/TrEMBL;Acc:Q94BZ4]	8.10064	18.3719	10.4687	81.9192	70.1819	54.2658	53.847	133.632	116.841	14.7978	24.0292	10.8322
AT1G66270.1	BGLU21	1	24699868	24703166	-	3298	protein_coding	BGLU21 [Source:UniProtKB/TrEMBL;Acc:A0A178WA93]	6988.54	6685.54	8543.43	4373.63	3102.24	5221.15	5904.54	5923.99	7074.04	10890.1	10501.8	12296.2
AT2G40480.1		2	16910167	16912616	+	2449	protein_coding	WEB family protein At2g40480 [Source:UniProtKB/Swiss-Prot;Acc:Q5XVC7]	693.183	693.54	693.791	427.682	330.567	387.613	281.661	382.122	398.195	872.015	678.826	705.76
AT3G45680.1	NPF2.3	3	16770888	16773185	+	2297	protein_coding	Protein NRT1/ PTR FAMILY 2.3 [Source:UniProtKB/Swiss-Prot;Acc:Q9M175]	190.944	152.487	263.622	347.891	375.321	707.394	569.536	481.518	501.016	543.292	304.37	452.453
AT1G29660.1		1	10371675	10374005	+	2330	protein_coding	GDSL esterase/lipase At1g29660 [Source:UniProtKB/Swiss-Prot;Acc:Q9C7N5]	340.227	194.742	228.409	113.836	49.8393	87.213	162.577	184.434	275.746	322.381	177.216	354.13
AT1G33610.1		1	12188678	12190461	+	1783	protein_coding	Leucine-rich repeat (LRR) family protein [Source:UniProtKB/TrEMBL;Acc:F4HR91]	97.2077	84.5108	93.2669	288.313	244.111	218.032	274.413	214.253	289.767	130.01	120.146	164.15
AT3G53460.1	CP29	3	19818975	19821505	-	2530	protein_coding	Chloroplast RNA-binding protein 29 [Source:UniProtKB/TrEMBL;Acc:F4JAF3]	670.039	791.83	971.688	300.016	383.458	253.887	497.05	574.287	587.946	1095.04	846.03	998.23
AT1G05570.4	CALS1	1	1647590	1658806	-	11216	protein_coding	Callose synthase 1 [Source:UniProtKB/Swiss-Prot;Acc:Q9AUE0]	4959.91	6673.6	5350.47	3228.89	4767.28	2829.58	4789.28	5523.09	4694.22	5253.23	7284.87	7340.91
AT1G79160.1		1	29779517	29780876	-	1359	protein_coding	Filamentous hemagglutinin transporter [Source:UniProtKB/TrEMBL;Acc:Q84JL6]	393.46	276.497	219.843	595.776	784.207	502.928	629.596	481.518	487.929	153.263	158.193	147.485
AT1G20850.1	XCP2	1	7252111	7253747	+	1636	protein_coding	Cysteine protease XCP2 [Source:UniProtKB/Swiss-Prot;Acc:Q9LM66]	1437.29	1860.16	1885.32	957.497	959.153	1458.39	1316.15	1137.53	998.293	1908.92	1609.96	1847.31
AT1G18100.1	MFT	1	6227217	6230194	-	2977	protein_coding	Protein MOTHER of FT and TFL1 [Source:UniProtKB/Swiss-Prot;Acc:Q9XFK7]	113.409	69.8133	72.3294	275.546	153.586	298.462	119.085	139.154	143.014	63.4193	34.0414	59.1605
AT3G03780.3	MS2	3	957123	960980	+	3857	protein_coding	5-methyltetrahydropteroyltriglutamate--homocysteine methyltransferase 2 [Source:UniProtKB/Swiss-Prot;Acc:Q9SRV5]	11770.2	8102.94	10374.5	15932.7	11995	17018.2	11684.8	8809.78	10914.9	11037.1	8483.33	8744.09
AT2G25150.1	SCT	2	10702341	10704825	-	2484	protein_coding	Spermidine coumaroyl-CoA acyltransferase [Source:UniProtKB/Swiss-Prot;Acc:Q8GYW8]	248.805	247.102	253.153	591.52	708.939	642.469	762.143	1265.64	974.924	1104.55	815.993	1412.35
AT4G19690.2	IRT1	4	10707344	10709015	+	1671	protein_coding	Fe(2+) transport protein 1 [Source:UniProtKB/Swiss-Prot;Acc:Q38856]	4972.64	3958.23	7320.5	18530.8	20128	24329.5	31800.8	11278.1	12440.3	6902.13	3959.82	8321.64
AT4G39640.1	GGT1	4	18399923	18403037	+	3114	protein_coding	Glutathione hydrolase 1 [Source:UniProtKB/Swiss-Prot;Acc:Q8VYW6]	212.931	220.463	207.471	602.159	560.438	531.03	960.963	542.259	585.141	334.008	278.339	359.963
AT2G19190.1	SIRK	2	8326049	8329944	-	3895	protein_coding	Senescence-induced receptor-like serine/threonine-protein kinase [Source:UniProtKB/Swiss-Prot;Acc:O64483]	102.994	47.767	50.4402	440.449	410.92	346.914	406.959	238.55	288.832	69.7612	17.0207	31.6634
AT5G60530.1		5	24333907	24335858	-	1951	protein_coding	At5g60530/muf9_180 [Source:UniProtKB/TrEMBL;Acc:Q9FKJ4]	4174.14	2953.29	2629.55	5907.76	5363.32	3663.91	7939.33	7605.99	8269.56	3563.11	3207.9	3514.64
AT2G33790.1	AGP30	2	14293561	14295353	-	1792	protein_coding	Non-classical arabinogalactan protein 30 [Source:UniProtKB/Swiss-Prot;Acc:P93013]	378.416	229.649	495.837	48.9387	45.7708	41.6684	57.9891	392.061	286.028	880.471	494.602	490.782
AT4G18170.1	WRKY28	4	10061214	10062893	+	1679	protein_coding	WRKY transcription factor [Source:UniProtKB/TrEMBL;Acc:A0A178V3M3]	54.39	37.6624	35.213	267.035	254.282	204.466	267.164	72.8903	95.3425	10.5699	23.028	23.3309
AT2G35060.4	KUP11	2	14775060	14778933	-	3873	protein_coding	Potassium transporter [Source:UniProtKB/TrEMBL;Acc:F4IIZ3]	354.114	372.031	335.951	565.987	718.093	818.833	470.126	479.309	437.454	326.609	357.435	369.128
AT3G09260.1	BGLU23	3	2840477	2843781	-	3304	protein_coding	PYK10 [Source:UniProtKB/TrEMBL;Acc:A0A178VCN3]	313955	225859	212947	139050	180397	133544	144240	159386	141529	246532	242178	238097
AT1G14780.1		1	5090809	5094152	+	3343	protein_coding	MACPF domain-containing protein At1g14780 [Source:UniProtKB/Swiss-Prot;Acc:Q8L612]	773.033	601.68	504.402	1114.95	1209.37	913.798	1266.44	1035.93	1080.55	616.224	592.721	580.773
AT2G36950.1	HIPP05	2	15514923	15517002	+	2079	protein_coding	Heavy metal-associated isoprenylated plant protein 5 [Source:UniProtKB/Swiss-Prot;Acc:Q9SJL2]	1005.64	1188.66	1566.5	1879.89	1946.79	3026.29	1904.32	1781.39	1885.35	1107.72	807.983	1200.71
AT1G75390.1	BZIP44	1	28291698	28293008	+	1310	protein_coding	bZIP transcription factor 44 [Source:UniProtKB/Swiss-Prot;Acc:C0Z2L5]	322.868	414.287	345.468	685.142	681.476	897.325	556.074	343.468	388.848	288.558	347.423	301.635
AT2G21185.1		2	9076437	9077048	-	611	protein_coding	Expressed protein [Source:UniProtKB/TrEMBL;Acc:Q8S8H4]	45.1321	58.7901	65.6675	152.136	154.604	194.776	109.765	110.44	111.233	49.6784	70.0853	62.4935
AT5G02550.1		5	572970	573634	-	664	protein_coding	At5g02550 [Source:UniProtKB/TrEMBL;Acc:Q9LZ47]	32.4026	24.8021	37.1164	129.794	69.1648	109.501	92.1613	112.649	110.298	67.6472	45.0548	70.826
AT1G49240.1	ACT8	1	18215800	18218339	+	2539	protein_coding	Actin-8 [Source:UniProtKB/Swiss-Prot;Acc:Q96293]	14505.9	13319.6	13137.3	10741	11449.8	8668.97	10838.8	12566.9	12613.3	13887.8	15265.6	16291.6
AT1G17190.1	GSTU26	1	5875295	5876620	+	1325	protein_coding	Glutathione S-transferase U26 [Source:UniProtKB/Swiss-Prot;Acc:Q9SHH8]	2527.4	1331.96	1757.79	1297.94	1100.53	1061.09	1587.45	1628.99	1427.33	2542.06	2469.01	2805.54
AT1G51680.1	4CL1	1	19158746	19161737	-	2991	protein_coding	4-coumarate--CoA ligase 1 [Source:UniProtKB/Swiss-Prot;Acc:Q42524]	7272.06	6645.12	6272.67	10975	12856.5	10621.6	11213.6	8733.58	8951.92	5931.82	5031.12	4815.33
AT2G43910.3	ATHOL1	2	18184491	18186432	-	1941	protein_coding	HOL1 [Source:UniProtKB/TrEMBL;Acc:A0A178VXT1]	628.378	609.948	501.547	228.735	349.892	122.098	260.951	316.962	202.837	628.908	872.061	484.116
AT5G45480.1		5	18426104	18429090	-	2986	protein_coding	Transmembrane protein, putative (DUF594) [Source:UniProtKB/TrEMBL;Acc:Q9FHI8]	2628.08	1870.26	1840.59	1385.18	1614.18	945.776	1745.89	2107.19	2262.05	2229.19	2320.82	2396.42
AT1G53680.1	GSTU28	1	20038320	20039164	+	844	protein_coding	Glutathione S-transferase U28 [Source:UniProtKB/Swiss-Prot;Acc:Q9C8M3]	739.473	358.252	563.408	289.377	276.659	217.063	570.572	606.315	640.291	625.737	658.802	769.92
AT4G22470.1		4	11840134	11841450	-	1316	protein_coding	Protease inhibitor/seed storage/lipid transfer protein (LTP) family protein [Source:UniProtKB/TrEMBL;Acc:F4JLV4]	98.3649	93.6968	117.059	324.485	278.693	284.896	220.566	146.885	177.599	46.5075	37.0451	41.6623
AT3G16350.1		3	5547492	5549862	+	2370	protein_coding	At3g16350 [Source:UniProtKB/TrEMBL;Acc:Q84TG2]	320.554	404.182	337.854	164.902	202.409	148.262	203.997	323.589	296.31	473.531	486.592	515.78
AT3G48170.1	ALDH10A9	3	17785854	17790026	-	4172	protein_coding	Betaine aldehyde dehydrogenase 2, mitochondrial [Source:UniProtKB/Swiss-Prot;Acc:Q9STS1]	2650.07	2451.73	2562.94	3352.3	3318.89	2929.39	2696.49	2817.32	2849.99	2390.91	2501.04	2546.4
AT4G08950.1	EXO	4	5740219	5741591	+	1372	protein_coding	Protein EXORDIUM [Source:UniProtKB/Swiss-Prot;Acc:Q9ZPE7]	490.667	469.403	551.036	1201.13	886.937	1103.73	1001.35	748.782	963.707	483.044	412.502	355.796
AT1G01190.1	CYP78A8	1	82984	84864	-	1880	protein_coding	CYP78A8 [Source:UniProtKB/TrEMBL;Acc:A0A178WIC4]	532.328	462.054	691.888	185.116	200.374	177.333	387.284	468.265	463.626	1017.88	547.667	678.263
AT3G18780.2	ACT2	3	6474710	6477204	+	2494	protein_coding	Actin-2 [Source:UniProtKB/Swiss-Prot;Acc:Q96292]	21844	17433.1	19437.6	15673.2	14993.5	12666.2	17500.3	21874.8	22283	21173.6	21916.7	22960.1
AT5G23840.1		5	8035690	8037110	+	1420	protein_coding	MD-2-related lipid recognition domain-containing protein [Source:UniProtKB/TrEMBL;Acc:Q9FF96]	271.95	119.417	139.9	72.3442	77.3018	43.6065	129.44	129.215	124.319	518.981	549.669	424.123
AT1G49670.1	NQR	1	18381258	18386146	-	4888	protein_coding	ARP protein (REF) [Source:TAIR;Acc:AT1G49670]	1424.56	1270.42	1355.22	1742.64	1710.81	1906.09	1450.76	1335.22	1380.6	1052.76	1048.28	1054.89
AT1G13930.1		1	4760957	4761869	+	912	protein_coding	At1g13930/F16A14.27 [Source:UniProtKB/TrEMBL;Acc:Q9XI93]	1793.71	1139.06	1467.53	816	638.757	577.544	591.282	747.677	629.074	1979.74	1229.5	1428.19
AT1G03230.1		1	789820	791689	+	1869	protein_coding	Eukaryotic aspartyl protease family protein [Source:UniProtKB/TrEMBL;Acc:Q9ZVS5]	820.479	1151.92	1059.25	1497.95	1367.02	1395.41	1129.75	1324.17	1399.29	1486.13	1310.6	1270.7
AT1G01490.2		1	180056	182749	-	2693	protein_coding	Heavy metal transport/detoxification superfamily protein [Source:TAIR;Acc:AT1G01490]	1441.91	993.921	1156.32	1811.8	2157.33	1870.23	1484.94	1254.6	1300.21	885.756	882.074	839.913
AT1G09560.1	GLP4	1	3093644	3094954	+	1310	protein_coding	Germin-like protein subfamily 2 member 1 [Source:UniProtKB/Swiss-Prot;Acc:P94014]	10172.1	13118.5	13065.9	28203.6	27626.2	26865.5	32050.4	18413.6	17461.7	6447.63	7410.02	8558.28
AT4G36360.1	BGAL3	4	17176342	17181466	-	5124	protein_coding	Beta-galactosidase 3 [Source:UniProtKB/Swiss-Prot;Acc:Q9SCV9]	2349.19	2398.45	2734.24	1402.2	1337.52	2179.36	1571.92	1492.04	1462.85	3352.77	2101.56	2598.9
AT1G11310.3	MLO2	1	3800694	3803695	-	3001	protein_coding	MLO-like protein 2 [Source:UniProtKB/Swiss-Prot;Acc:Q9SXB6]	4556.03	3225.19	3130.15	3226.76	3177.51	2252.03	3514.55	3537.39	3436.07	2391.96	2389.91	2473.91
AT3G06210.1		3	1879985	1883491	+	3506	protein_coding	ARM repeat superfamily protein [Source:UniProtKB/TrEMBL;Acc:Q9M8J7]	373.787	380.299	294.076	614.926	826.926	603.708	345.864	404.21	322.482	190.258	232.283	193.313
AT5G49630.1	AAP6	5	20142430	20146690	-	4260	protein_coding	AAP6 [Source:UniProtKB/TrEMBL;Acc:A0A178UHU7]	101.837	141.464	131.335	271.291	234.957	513.587	236.099	160.138	137.405	127.896	89.1085	105.822
AT3G26210.1	CYP71B23	3	9592727	9595283	-	2556	protein_coding	Cytochrome P450 71B23 [Source:UniProtKB/Swiss-Prot;Acc:Q9LTM0]	1805.29	1750.84	1349.51	1220.28	1739.29	1193.85	2126.96	1327.49	1318.91	889.984	1233.5	1089.89
AT1G13930.2		1	4761012	4762666	+	1654	protein_coding	At1g13930/F16A14.27 [Source:UniProtKB/TrEMBL;Acc:Q9XI93]	12377.8	8698.19	9307.65	7464.22	4968.68	4015.67	4275.66	4426.43	4419.41	12657.4	9210.21	9768.99
AT3G53180.1		3	19706820	19711460	+	4640	protein_coding	Nodulin/glutamine synthase-like protein [Source:UniProtKB/TrEMBL;Acc:F4J9A0]	2825.97	2663.01	2470.62	3722.53	3702.35	3682.33	3839.71	3860.98	4118.42	2474.41	2620.19	2855.54
AT1G23020.7	FRO3	1	8149943	8153643	-	3700	protein_coding	Ferric reduction oxidase 3, mitochondrial [Source:UniProtKB/Swiss-Prot;Acc:F4I4K7]	300.881	252.614	139.9	908.558	1159.53	688.982	1104.9	413.045	460.822	143.75	128.156	204.979
AT4G08160.1	XYN3	4	5159033	5162867	-	3834	protein_coding	Endo-1,4-beta-xylanase 3 [Source:UniProtKB/Swiss-Prot;Acc:F4JG10]	428.177	698.133	610.041	241.502	258.351	319.781	315.834	309.231	260.79	602.483	503.613	654.932
AT2G23630.1	sks16	2	10052459	10055323	-	2864	protein_coding	SKU5 similar 16 [Source:TAIR;Acc:AT2G23630]	454.793	210.358	214.133	158.519	94.593	93.0272	155.328	191.061	255.182	344.578	287.35	303.302
AT3G51350.1		3	19060261	19063538	-	3277	protein_coding	Eukaryotic aspartyl protease family protein [Source:UniProtKB/TrEMBL;Acc:F4J3C0]	2374.64	1007.7	1167.74	953.241	857.44	381.799	1310.97	2358.99	2615.38	2734.43	2157.63	3088.85
AT1G30360.1	ERD4	1	10715482	10718997	+	3515	protein_coding	Hyperosmolality-gated Ca2+ permeable channel 3.1 [Source:UniProtKB/TrEMBL;Acc:A0A097NUQ9]	8504.52	6127.04	6432.56	5433.26	4986.98	4034.08	4564.57	6279.61	6355.23	8634.54	7400.01	8423.29
AT1G67750.1		1	25401514	25403595	+	2081	protein_coding	Probable pectate lyase 5 [Source:UniProtKB/Swiss-Prot;Acc:Q9FXD8]	423.548	578.715	515.823	756.422	961.187	821.74	783.889	657.117	623.465	608.825	599.73	609.937
AT1G62750.1	CPEFG	1	23233434	23236447	-	3013	protein_coding	Elongation factor G, chloroplastic [Source:UniProtKB/Swiss-Prot;Acc:Q9SI75]	608.705	901.143	631.931	390.446	377.355	400.211	367.61	409.732	388.848	789.57	909.107	811.583
AT1G67870.1		1	25449222	25451051	-	1829	protein_coding	At1g67870/T23K23_28 [Source:UniProtKB/TrEMBL;Acc:Q93VS6]	1504.4	1553.35	2172.74	533.007	347.858	1102.76	791.137	1060.22	819.759	1887.78	2058.51	2219.77
AT4G34138.1	UGT73B1	4	16347997	16350203	-	2206	protein_coding	Glycosyltransferase (Fragment) [Source:UniProtKB/TrEMBL;Acc:W8PUI6]	2932.43	1700.32	3209.14	1529.87	1027.3	964.188	1058.3	1261.22	1460.05	2434.24	1540.88	2383.92
AT1G12050.1	FAH	1	4072741	4076207	+	3466	protein_coding	Fumarylacetoacetase [Source:UniProtKB/Swiss-Prot;Acc:Q8RW90]	660.781	689.866	653.82	1208.57	981.53	1275.25	931.968	881.31	792.652	725.094	542.661	638.267
AT5G35200.1		5	13462158	13466150	-	3992	protein_coding	Putative clathrin assembly protein At5g35200 [Source:UniProtKB/Swiss-Prot;Acc:Q9LHS0]	3851.28	3001.05	3076.85	2623.54	2996.46	2282.07	3070.32	2576.56	2822.89	2624.5	2847.47	2848.04
AT4G11850.1	PLDGAMMA1	4	7129123	7133385	-	4262	protein_coding	Phospholipase D gamma 1 [Source:UniProtKB/Swiss-Prot;Acc:Q9T053]	3833.92	2975.33	3197.72	2729.93	2875.42	1994.27	3217.36	3263.5	3161.26	2965.91	3151.84	3053.02
AT3G29810.1	COBL3	3	11728024	11730350	+	2326	protein_coding	COBRA-like protein 2 [Source:UniProtKB/Swiss-Prot;Acc:Q8L8Q7]	225.661	338.043	200.809	483.004	690.631	354.666	506.369	493.666	441.193	184.973	247.301	238.309
AT3G17820.1	GLN1-3	3	6097201	6099595	+	2394	protein_coding	Glutamine synthetase [Source:UniProtKB/TrEMBL;Acc:A0A178VNQ6]	1727.75	2249.64	2023.32	2452.26	2566.22	3441.04	1940.56	1815.63	1795.62	1917.38	2094.55	1862.31
AT1G10340.1		1	3390322	3392633	-	2311	protein_coding	Ankyrin repeat family protein [Source:UniProtKB/TrEMBL;Acc:Q9SY76]	182.843	181.882	144.659	71.2803	83.4046	29.071	311.692	281.621	229.944	233.594	225.274	279.138
AT3G44190.1		3	15901714	15903628	-	1914	protein_coding	At3g44190 [Source:UniProtKB/TrEMBL;Acc:Q9LXP4]	5116.13	3143.44	4208.43	2940.58	2476.71	2849.93	2437.61	2832.78	3141.63	2438.47	2078.53	2330.59
AT1G54010.1	GLL23	1	20158589	20160864	-	2275	protein_coding	Inactive GDSL esterase/lipase-like protein 23 [Source:UniProtKB/Swiss-Prot;Acc:Q8W4H8]	1731.22	968.2	1233.41	818.128	678.425	763.598	1056.23	1152.99	1419.86	2261.95	2158.63	2203.1
AT1G70620.2		1	26626634	26631104	+	4470	protein_coding	Cyclin-like protein [Source:UniProtKB/TrEMBL;Acc:F4I6U7]	19.673	0	3.80681	109.58	54.925	97.8723	2.07104	115.962	198.163	66.5903	21.0256	89.1574
AT1G29600.1		1	10343785	10346364	+	2579	protein_coding	Zinc finger C-x8-C-x5-C-x3-H type family protein [Source:TAIR;Acc:AT1G29600]	56.7045	27.5579	69.4743	250.013	395.663	233.537	672.052	283.83	343.981	22.1968	25.0305	33.3299
AT5G26280.1		5	9208671	9210650	+	1979	protein_coding	TRAF-like family protein [Source:TAIR;Acc:AT5G26280]	20262	18798.1	18484.9	12469.8	15225.4	7196.04	16978.4	16097.7	14698.6	18411.7	23670.8	28478.7
AT5G04950.1	NAS1	5	1457641	1459039	-	1398	protein_coding	Nicotianamine synthase 1 [Source:UniProtKB/Swiss-Prot;Acc:Q9FF79]	7226.93	2674.03	4440.64	7294	4567.93	9541.1	6256.61	2818.42	4134.31	2418.39	1228.5	1924.8
AT1G50560.1	CYP705A25	1	18724190	18726272	+	2082	protein_coding	Cytochrome P450, family 705, subfamily A, polypeptide 25 [Source:UniProtKB/TrEMBL;Acc:Q9LPS6]	2064.51	1224.49	1411.37	907.494	1033.4	770.381	1150.46	1155.2	1301.15	1574.91	1407.71	1414.85
AT4G01100.1	ADNT1	4	477152	480028	+	2876	protein_coding	Adenine nucleotide transporter 1 [Source:UniProtKB/TrEMBL;Acc:F4JHS4]	4132.48	3125.06	3921.01	2894.83	2384.15	3162.92	2770.02	3020.53	3287.45	3858.01	3206.9	3797.11
AT3G26770.1		3	9845334	9847200	+	1866	protein_coding	Alcohol dehydrogenase-like protein [Source:UniProtKB/TrEMBL;Acc:Q9LW34]	150.44	279.253	203.664	367.04	407.869	394.396	287.875	365.556	313.135	177.574	268.327	229.976
AT3G01190.1	PER27	3	67032	68665	-	1633	protein_coding	Peroxidase [Source:UniProtKB/TrEMBL;Acc:A0A178V802]	13666.9	6429.25	10858	6488.64	6158.72	3899.39	10249.6	10262.1	11295.3	8946.35	8765.67	10032.3
AT1G13480.1		1	4622550	4624081	-	1531	protein_coding	At1g13480 [Source:UniProtKB/TrEMBL;Acc:Q56Y29]	488.353	187.394	257.911	1114.95	710.973	537.813	1614.38	928.799	976.794	265.304	204.249	209.145
AT3G28200.1	PER31	3	10517977	10519516	+	1539	protein_coding	Peroxidase 31 [Source:UniProtKB/Swiss-Prot;Acc:Q9LHA7]	685.083	649.447	621.462	1164.95	925.587	1345.99	753.859	672.578	760.871	588.742	597.728	529.112
AT3G44310.1	NIT1	3	15986624	15989505	+	2881	protein_coding	NITI [Source:UniProtKB/TrEMBL;Acc:A0A384KJ08]	149.283	179.126	159.886	451.087	329.55	306.214	200.891	234.132	261.725	77.1601	77.0938	104.989
AT5G59260.1	LECRK21	5	23907786	23910082	-	2296	protein_coding	Probable L-type lectin-domain containing receptor kinase II.1 [Source:UniProtKB/Swiss-Prot;Acc:Q9FIF1]	153.912	140.545	138.949	52.1304	57.9764	27.1329	219.53	195.478	202.837	216.683	205.25	332.466
AT3G47420.1	ATPS3	3	17472297	17475274	-	2977	protein_coding	Putative glycerol-3-phosphate transporter 1 [Source:UniProtKB/Swiss-Prot;Acc:Q9C5L3]	1318.09	617.297	729.956	1570.29	2618.09	1829.53	1689.97	457.221	638.421	174.403	254.31	194.98
AT2G30750.1	CYP71A12	2	13099486	13101371	-	1885	protein_coding	Cytochrome P450 71A12 [Source:UniProtKB/Swiss-Prot;Acc:O49340]	3803.83	1739.82	2159.41	9750.51	9970.92	5120.37	17746.7	9111.28	8038.69	2662.55	1738.12	1654
AT2G05520.1	GRP3	2	2025991	2027283	+	1292	protein_coding	Glycine-rich protein 3 [Source:UniProtKB/Swiss-Prot;Acc:Q9SL15]	34.717	11.0232	15.2272	300.016	97.6444	145.355	223.672	47.4891	73.8437	56.0204	76.0926	115.821
AT3G16400.2	NSP1	3	5566367	5568545	+	2178	protein_coding	Nitrile-specifier protein 1 [Source:UniProtKB/Swiss-Prot;Acc:Q9SDM9]	34614	35660.8	31597.5	18823.3	24126.3	21657.9	19471.9	24356.4	19360.1	39396.1	50190.1	42533.1
AT2G21560.1		2	9230208	9231580	-	1372	protein_coding	Nucleolar-like protein [Source:UniProtKB/TrEMBL;Acc:Q9SIK3]	248.805	566.774	467.286	177.669	234.957	255.825	376.929	336.841	243.965	488.329	678.826	539.944
AT2G36880.1	METK3	2	15479281	15481412	-	2131	protein_coding	S-adenosylmethionine synthase [Source:UniProtKB/TrEMBL;Acc:A0A178VXF8]	6406.45	4658.2	5346.67	13723.1	8965.99	7628.23	6490.64	6392.26	8599.52	4011.27	4850.9	5601.92
AT5G42250.1		5	16893849	16897690	+	3841	protein_coding	Alcohol dehydrogenase-like 7 [Source:UniProtKB/Swiss-Prot;Acc:Q9FH04]	1517.13	1600.19	1534.14	1127.72	1021.2	1095.01	1227.09	1299.88	1283.39	1184.88	1349.64	1219.87
AT3G13790.5	CWINV1	3	4532911	4535579	-	2668	protein_coding	Beta-fructofuranosidase, insoluble isoenzyme CWINV1 [Source:UniProtKB/Swiss-Prot;Acc:Q43866]	8137.67	7657.42	6483.95	4839.61	6105.83	4165.87	6688.42	7790.42	6940.38	7167.44	8044.79	6546.82
AT1G70620.7		1	26626558	26631104	+	4546	protein_coding	Cyclin-like protein [Source:UniProtKB/TrEMBL;Acc:F4I6U7]	501.082	399.589	354.033	135.113	297.002	129.85	488.765	367.765	235.552	329.78	371.452	313.301
AT5G60120.1	TOE2	5	24207689	24211729	+	4040	protein_coding	Target of early activation tagged (EAT) 2 [Source:UniProtKB/TrEMBL;Acc:F4JXG9]	918.844	593.413	658.578	1428.8	1043.57	1066.91	1128.72	992.854	1171.22	628.908	697.849	664.098
AT5G54370.1		5	22075277	22076819	+	1542	protein_coding	At5g54370 [Source:UniProtKB/TrEMBL;Acc:Q9FG54]	2251.98	1169.37	1148.71	880.897	825.909	735.496	2344.42	2470.54	2585.47	1923.72	1457.77	1592.33
AT1G70850.1	MLP34	1	26715172	26716829	-	1657	protein_coding	MLP34 [Source:UniProtKB/TrEMBL;Acc:A0A384KEJ8]	27343.1	16185.7	21796.8	11997.4	13006	12250.5	20125.3	16197.1	13795.7	29001.6	22172	33700.7
AT5G20960.2	AAO1	5	7116687	7122774	+	6087	protein_coding	Indole-3-acetaldehyde oxidase [Source:UniProtKB/Swiss-Prot;Acc:Q7G193]	5227.23	6387.92	5868.2	3800.2	4414.34	4341.27	3780.68	3565	3767.9	4601.07	5584.8	4222.9
AT2G43820.1	UGT74F2	2	18152078	18153908	+	1830	protein_coding	UDP-glycosyltransferase 74F2 [Source:UniProtKB/Swiss-Prot;Acc:O22822]	2934.75	2028.26	2698.08	1811.8	1387.36	1358.58	1447.66	1251.28	1404.9	1329.69	1564.9	1618.17
AT4G30290.1	XTH19	4	14828712	14830224	-	1512	protein_coding	Xyloglucan endotransglucosylase/hydrolase [Source:UniProtKB/TrEMBL;Acc:A0A178UU22]	1152.61	912.166	1078.28	2138.41	1786.08	2940.05	2112.46	1365.04	1705.88	825.508	1084.32	795.751
AT2G39510.1		2	16491143	16493343	-	2200	protein_coding	WAT1-related protein At2g39510 [Source:UniProtKB/Swiss-Prot;Acc:O80638]	306.667	563.099	491.079	1021.33	929.656	1095.01	472.197	671.474	642.16	587.685	265.323	504.948
AT1G53310.1	PPC1	1	19884027	19888398	-	4371	protein_coding	Phosphoenolpyruvate carboxylase 1 [Source:UniProtKB/Swiss-Prot;Acc:Q9MAH0]	11596.6	7207.3	9367.61	12582.6	10880.2	14478.3	13564.3	8605.47	9888.52	8333.29	6383.77	8312.47
AT5G57330.1		5	23218086	23221089	+	3003	protein_coding	Glucose-6-phosphate 1-epimerase [Source:UniProtKB/TrEMBL;Acc:Q9LVC5]	1145.66	1289.71	1242.92	1529.87	1571.46	1814.03	1434.2	1299.88	1273.1	1208.14	1090.33	1117.38
AT1G57990.1	PUP18	1	21441179	21443036	-	1857	protein_coding	PUP18 [Source:UniProtKB/TrEMBL;Acc:A0A178WC51]	742.944	569.53	601.476	1387.31	1165.63	1091.13	1383.45	837.134	985.206	379.459	420.512	373.295
AT1G67090.1	RBCS-1A	1	25048158	25049667	-	1509	protein_coding	Ribulose bisphosphate carboxylase small chain [Source:UniProtKB/TrEMBL;Acc:A0A178WD57]	69.4341	27.5579	24.7443	268.099	169.861	236.444	420.421	127.006	103.755	135.294	115.14	249.141
AT3G44310.4	NIT1	3	15987303	15989086	+	1783	protein_coding	NITI [Source:UniProtKB/TrEMBL;Acc:A0A384KJ08]	1998.54	1652.55	1826.32	2929.94	3150.05	4365.49	2274	1843.24	1844.22	788.513	833.014	1101.55
AT2G44370.1		2	18321951	18323121	-	1170	protein_coding	At2g44370 [Source:UniProtKB/TrEMBL;Acc:O64871]	1546.07	690.784	1159.17	2493.75	1863.38	1713.25	3338.52	2660.49	3078.07	1015.77	695.847	1159.88
AT1G53940.2	GLIP2	1	20143144	20144974	+	1830	protein_coding	GDSL esterase/lipase 2 [Source:UniProtKB/Swiss-Prot;Acc:Q9SYF0]	190.944	82.6736	89.46	376.615	300.053	118.222	367.61	819.463	669.267	582.4	508.619	881.575
AT1G51620.2		1	19140130	19141926	+	1796	protein_coding	Protein kinase superfamily protein [Source:UniProtKB/TrEMBL;Acc:Q9C8H4]	104.151	75.3249	61.8607	185.116	228.854	138.572	436.989	351.199	378.566	89.844	93.1133	106.656
AT2G23150.1	NRAMP3	2	9856149	9858778	-	2629	protein_coding	Metal transporter Nramp3 [Source:UniProtKB/Swiss-Prot;Acc:Q9SNV9]	374.944	509.821	564.36	905.366	695.716	1419.63	513.618	413.045	536.535	311.812	231.282	366.629
AT2G28270.1		2	12053542	12054538	+	996	protein_coding	Cysteine/Histidine-rich C1 domain family protein [Source:UniProtKB/TrEMBL;Acc:Q9SL28]	170.113	150.65	113.253	68.0887	66.1134	26.1639	128.404	293.77	282.289	237.822	203.247	254.14
AT1G02930.1	GSTF6	1	661088	662475	-	1387	protein_coding	Glutathione S-transferase F6 [Source:UniProtKB/Swiss-Prot;Acc:P42760]	1880.51	1731.55	2184.16	4948.13	4765.25	4575.77	9013.17	3941.6	4630.66	1046.42	768.936	860.744
AT1G49580.1	CRK8	1	18351324	18354634	+	3310	protein_coding	CDPK-related kinase 8 [Source:UniProtKB/Swiss-Prot;Acc:Q9FX86]	1414.14	1131.71	1180.11	2360.76	2973.07	1638.63	2100.03	2842.72	2539.66	1598.17	1365.66	1813.15
AT2G29340.3		2	12597117	12598901	+	1784	protein_coding	Tropinone reductase homolog At2g29340 [Source:UniProtKB/Swiss-Prot;Acc:F4IKM1]	50.9183	11.0232	15.2272	123.411	60.0106	156.983	119.085	72.8903	111.233	25.3677	12.0146	41.6623
AT1G29670.1		1	10375754	10377871	+	2117	protein_coding	GDSL-like Lipase/Acylhydrolase superfamily protein [Source:TAIR;Acc:AT1G29670]	102.994	38.581	44.73	291.505	214.614	121.129	450.451	196.583	253.312	51.7924	39.0475	46.6618
AT1G52760.1	CSE	1	19651172	19652825	+	1653	protein_coding	Caffeoylshikimate esterase [Source:UniProtKB/Swiss-Prot;Acc:Q9C942]	2614.19	3243.56	3311.93	3908.71	4683.88	3977.88	4509.69	4434.16	4344.63	3193.16	3248.95	3049.68
AT1G02500.2	SAM1	1	518254	520437	+	2183	protein_coding	S-adenosylmethionine synthase [Source:UniProtKB/TrEMBL;Acc:A0A178WES1]	14267.5	12676.6	12312.2	18374.4	19785.2	18853.5	22372.4	15166.7	14903.3	12464	12201.9	13512.8
AT3G47960.1	NPF2.10	3	17697942	17700923	-	2981	protein_coding	GTR1 [Source:UniProtKB/TrEMBL;Acc:A0A178V6P7]	521.913	452.868	523.436	720.25	638.757	817.864	456.664	480.413	460.822	582.4	503.613	523.279
AT1G23190.1	PGM3	1	8219808	8224547	+	4739	protein_coding	Probable phosphoglucomutase, cytoplasmic 1 [Source:UniProtKB/Swiss-Prot;Acc:O49299]	3780.68	3122.31	3767.79	4609.82	3519.27	5255.07	3638.82	3768.21	3914.65	3139.25	2675.26	2975.52
AT2G27402.2		2	11723398	11724400	+	1002	protein_coding	At2g27402 [Source:UniProtKB/TrEMBL;Acc:Q8GX30]	151.598	88.1852	176.065	32.9804	25.4282	17.4426	19.6749	72.8903	81.3216	288.558	267.325	220.81
AT4G00230.1	SBT4.14	4	93743	97467	+	3724	protein_coding	Subtilisin-like protease SBT4.14 [Source:UniProtKB/Swiss-Prot;Acc:Q9LLL8]	332.126	413.368	419.701	195.755	143.415	200.59	284.768	323.589	262.659	568.66	402.49	535.778
AT3G16460.2	JAL34	3	5592644	5595717	+	3073	protein_coding	Jacalin-related lectin 34 [Source:UniProtKB/Swiss-Prot;Acc:O04310]	71858.5	47320.6	54323.2	35668.9	45769.8	35661.4	47338.8	46479.7	42928.4	56371.3	60915.1	64215
AT1G71880.1	SUC1	1	27054030	27056464	+	2434	protein_coding	Sucrose transport protein SUC1 [Source:UniProtKB/Swiss-Prot;Acc:Q39232]	2239.25	3221.52	3087.32	1443.69	1635.54	1669.64	1341	2055.28	1824.59	4280.8	3092.76	3264.66
AT3G12240.1	SCPL15	3	3902254	3904992	-	2738	protein_coding	Serine carboxypeptidase-like 15 [Source:UniProtKB/Swiss-Prot;Acc:Q9C7D2]	63.6479	50.5228	68.5226	8.51108	6.10277	16.4736	31.0656	45.2803	66.3659	123.668	116.141	129.987
AT1G62810.1		1	23257610	23262002	-	4392	protein_coding	Primary amine oxidase [Source:UniProtKB/Swiss-Prot;Acc:Q8H1H9]	866.769	932.375	1022.13	613.862	663.168	612.429	776.64	836.029	860.887	1037.96	1160.41	1083.22
AT2G37870.1		2	15859204	15859942	+	738	protein_coding	Bifunctional inhibitor/lipid-transfer protein/seed storage 2S albumin superfamily protein [Source:UniProtKB/TrEMBL;Acc:Q9SHA0]	11.5723	32.1509	29.5028	185.116	111.884	504.866	146.008	37.5495	40.1934	4.22795	3.00366	9.99896
AT3G18000.1	NMT1	3	6154363	6157552	+	3189	protein_coding	XPL1 [Source:UniProtKB/TrEMBL;Acc:A0A178VHS8]	2042.52	1170.29	2556.27	864.939	486.188	760.691	953.714	1245.76	1649.8	4396.01	1851.25	2078.12
AT1G05320.2		1	1553603	1557733	+	4130	protein_coding	FUNCTIONS IN: molecular_function unknown; INVOLVED IN: biological_process unknown; LOCATED IN: cellular_component unknown; EXPRESSED IN: fruit, egg cell; CONTAINS InterPro DOMAIN/s: Prefoldin (InterPro:IPR009053); BEST Arabidopsis thaliana protein m /.../s: unknown protein (TAIR:AT2G32240.1); Has 267650 Blast hits to 119772 proteins in 3899 species: Archae - 3706; Bacteria - 62589; Metazoa - 1065…	2394.32	1418.31	1551.28	1194.74	1390.42	845.966	1602.98	1820.05	1658.21	1537.92	1538.87	1654
AT1G65730.1	YSL7	1	24442388	24446291	+	3903	protein_coding	Probable metal-nicotianamine transporter YSL7 [Source:UniProtKB/Swiss-Prot;Acc:Q9SHY2]	111.094	88.1852	123.721	278.738	227.837	238.382	193.642	142.467	170.121	114.155	97.1182	106.656
AT4G15160.1		4	8646150	8647252	+	1102	protein_coding	Bifunctional inhibitor/lipid-transfer protein/seed storage 2S albumin superfamily protein [Source:UniProtKB/TrEMBL;Acc:F4JJE3]	4219.28	3166.4	2794.2	6290.75	5396.89	4286.03	5810.3	6310.53	6706.69	5340.96	4088.98	4438.71
AT4G30210.2	ATR2	4	14796725	14800924	+	4199	protein_coding	P450 reductase 2 [Source:TAIR;Acc:AT4G30210]	3975.1	4078.57	3434.69	5388.58	6016.32	5966.34	5111.33	3699.73	3779.12	3257.64	3460.21	2838.87
AT5G47910.1	RBOHD	5	19397041	19402061	+	5020	protein_coding	Respiratory burst oxidase homolog protein D [Source:UniProtKB/Swiss-Prot;Acc:Q9FIJ0]	1981.19	1721.45	1528.43	3991.7	4860.86	4167.81	4962.21	1911.71	1567.54	1143.66	1225.49	897.407
AT5G38940.2		5	15588623	15589791	+	1168	protein_coding	RmlC-like cupins superfamily protein [Source:TAIR;Acc:AT5G38940]	43.9749	10.1046	25.696	144.688	99.6787	58.142	168.79	221.984	254.247	34.8806	54.0658	72.4925
AT2G19570.1	CDA1	2	8470244	8471644	-	1400	protein_coding	Cytidine deaminase 1 [Source:UniProtKB/Swiss-Prot;Acc:O65896]	929.259	1904.25	1262.91	1697.96	2164.45	1788.83	1781.09	1854.28	1523.61	1041.13	1342.63	1026.56
AT2G43570.1	CHI	2	18076166	18077517	-	1351	protein_coding	CHI [Source:UniProtKB/TrEMBL;Acc:A0A178W3M3]	1507.88	1071.08	1070.67	3207.61	2880.51	2209.4	4915.61	2568.83	2414.41	975.6	797.971	1004.9
AT1G49660.1	CXE5	1	18378634	18379901	-	1267	protein_coding	Probable carboxylesterase 5 [Source:UniProtKB/Swiss-Prot;Acc:Q9FX94]	939.674	952.584	813.706	1357.52	1421.95	898.294	846.02	1033.72	1015.12	839.249	1099.34	922.404
AT4G17785.1	MYB39	4	9881599	9883432	-	1833	protein_coding	Transcription factor MYB39 [Source:UniProtKB/Swiss-Prot;Acc:Q8GWP0]	157.384	60.6273	64.7158	298.952	153.586	141.479	107.694	140.259	153.296	47.5645	38.0463	53.3278
AT3G21270.1	DOF3.1	3	7474544	7475903	+	1359	protein_coding	DOF2 [Source:UniProtKB/TrEMBL;Acc:A0A178VA07]	112.252	74.4063	73.2811	243.63	235.974	174.426	170.861	161.242	137.405	91.958	85.1036	129.153
AT1G52120.1	JAL12	1	19396081	19398244	-	2163	protein_coding	Jacalin-related lectin 12 [Source:UniProtKB/Swiss-Prot;Acc:Q0WMR0]	41.6604	191.068	53.2953	693.653	818.789	749.062	566.429	141.363	72.909	39.1086	35.0427	35.8296
AT4G10510.1	SBT3.7	4	6495955	6499109	+	3154	protein_coding	Subtilisin-like protease SBT3.7 [Source:UniProtKB/Swiss-Prot;Acc:Q9SZY2]	608.705	337.125	342.613	293.632	314.293	275.205	621.312	354.512	347.72	219.854	243.296	270.805
AT2G32960.1	DSP2	2	13987669	13990994	+	3325	protein_coding	Tyrosine-protein phosphatase DSP2 [Source:UniProtKB/Swiss-Prot;Acc:Q84MD6]	827.423	660.471	451.107	1217.08	1657.92	1473.9	1025.16	626.194	682.354	309.698	409.498	273.305
AT1G33890.1	IAN3	1	12308136	12309914	-	1778	protein_coding	Immune-associated nucleotide-binding protein 3 [Source:UniProtKB/Swiss-Prot;Acc:Q9C8U6]	168.956	49.6042	67.5709	278.738	181.049	89.151	480.481	658.221	602.901	174.403	206.251	249.974
AT5G13910.1	LEP	5	4482128	4483247	-	1119	protein_coding	LEP [Source:UniProtKB/TrEMBL;Acc:A0A178UQP2]	127.296	161.673	158.934	306.399	337.687	300.4	331.366	269.473	249.573	143.75	148.18	111.655
AT5G23980.1	FRO4	5	8097978	8101330	-	3352	protein_coding	Ferric reduction oxidase 4 [Source:UniProtKB/Swiss-Prot;Acc:Q8W110]	3776.06	3722.15	1874.85	2401.19	3120.55	584.327	5837.23	5625.8	6259.89	2165.77	4082.97	2518.91
AT5G55050.1		5	22337626	22340389	+	2763	protein_coding	GDSL esterase/lipase At5g55050 [Source:UniProtKB/Swiss-Prot;Acc:Q9FIA1]	429.334	431.74	310.255	642.587	873.714	735.496	690.692	544.468	541.209	331.894	505.615	358.296
AT5G37600.1	GLN1-1	5	14933286	14935885	-	2599	protein_coding	Glutamine synthetase cytosolic isozyme 1-1 [Source:UniProtKB/Swiss-Prot;Acc:Q56WN1]	13685.5	8706.45	8532.97	16257.2	15800.1	11652.6	12613.7	9306.76	10230.6	6872.54	6470.88	6738.47
AT5G58010.1	BHLH82	5	23483366	23485014	-	1648	protein_coding	LRL3 [Source:UniProtKB/TrEMBL;Acc:A0A178UI77]	1575	874.503	942.186	729.825	808.618	406.025	830.487	1213.73	1278.71	799.083	943.148	1017.39
AT3G08860.1	PYD4	3	2696199	2699420	-	3221	protein_coding	Alanine--glyoxylate aminotransferase 2 homolog 3, mitochondrial [Source:UniProtKB/Swiss-Prot;Acc:Q9SR86]	69.4341	62.4645	84.7015	362.785	370.235	544.597	393.498	47.4891	77.5827	23.2537	39.0475	31.6634
AT3G56970.1	ORG2	3	21084035	21085245	-	1210	protein_coding	Transcription factor ORG2 [Source:UniProtKB/Swiss-Prot;Acc:Q9M1K1]	124.981	227.812	81.8464	1036.22	1701.66	918.643	2686.14	409.732	217.792	141.636	137.167	88.3242
AT5G54280.2	VIII-2	5	22039389	22046358	-	6969	protein_coding	Myosin-2 [Source:UniProtKB/Swiss-Prot;Acc:F4K0A6]	626.064	656.796	770.879	431.937	409.903	383.737	599.566	656.012	658.985	752.576	837.019	709.093
AT1G19250.1	FMO1	1	6650476	6653195	-	2719	protein_coding	Probable flavin-containing monooxygenase 1 [Source:UniProtKB/Swiss-Prot;Acc:Q9LMA1]	196.73	290.276	210.326	67.0248	71.199	31.9781	341.722	247.385	193.489	202.942	124.151	146.651
AT5G28510.1	BGLU24	5	10480757	10484073	-	3316	protein_coding	Beta-glucosidase 24 [Source:UniProtKB/Swiss-Prot;Acc:Q9LKR7]	30.0881	26.6393	38.0681	111.708	70.1819	493.238	212.282	78.4123	91.6036	14.7978	12.0146	27.4971
AT1G22500.1	ATL15	1	7949476	7950900	+	1424	protein_coding	E3 ubiquitin-protein ligase ATL15 [Source:UniProtKB/Swiss-Prot;Acc:Q9SK92]	1185.01	1370.55	1324.77	733.017	889.988	649.252	895.725	1424.67	1340.4	1587.6	1613.96	1801.48
AT2G34930.1		2	14737066	14740146	-	3080	protein_coding	Disease resistance family protein / LRR family protein [Source:UniProtKB/TrEMBL;Acc:O64757]	121.51	145.138	114.204	250.013	318.361	277.143	298.23	198.792	180.403	136.351	147.179	110.822
AT3G49110.1	PER33	3	18200587	18203265	+	2678	protein_coding	Peroxidase 33 [Source:UniProtKB/Swiss-Prot;Acc:P24101]	5.78617	2.75579	2.85511	102.133	52.8907	82.3678	177.074	14.3572	19.6293	6.34193	11.0134	9.99896
AT1G25530.1		1	8964544	8967562	-	3018	protein_coding	Lysine histidine transporter-like 6 [Source:UniProtKB/Swiss-Prot;Acc:Q9C6M2]	307.824	404.182	419.701	574.498	513.65	831.43	513.618	442.864	395.391	471.417	397.484	464.119
AT1G09750.1	AED3	1	3157501	3159148	+	1647	protein_coding	Aspartyl protease AED3 [Source:UniProtKB/Swiss-Prot;Acc:O04496]	179.371	254.451	253.153	59.5776	33.5653	43.6065	45.5629	368.869	293.505	451.334	496.604	347.464
AT3G56240.3	CCH	3	20863257	20864727	-	1470	protein_coding	Copper transport protein CCH [Source:UniProtKB/Swiss-Prot;Acc:O82089]	7039.46	6432.93	5328.58	11499.5	11002.3	6872.38	9537.14	8158.19	8373.32	4453.09	5855.13	4575.36
AT1G33170.1		1	12026936	12030539	+	3603	protein_coding	Probable methyltransferase PMT18 [Source:UniProtKB/Swiss-Prot;Acc:Q9C884]	490.667	632.913	799.43	315.974	336.67	402.149	289.946	316.962	315.939	794.855	674.821	609.937
AT1G58370.1	RXF12	1	21684566	21688321	+	3755	protein_coding	glycosyl hydrolase family 10 protein / carbohydrate-binding domain-containing protein [Source:TAIR;Acc:AT1G58370]	536.957	775.295	788.961	375.552	347.858	391.489	493.943	542.259	432.78	828.679	657.801	766.587
AT1G04120.1	ABCC5	1	1064264	1071080	-	6816	protein_coding	MRP5 [Source:UniProtKB/TrEMBL;Acc:A0A178WGC2]	1709.24	1712.26	1524.63	2510.77	2293.63	2682.28	1466.3	1631.2	1963.87	1787.37	1700.07	1954.8
AT5G56080.1	NAS2	5	22711141	22712441	-	1300	protein_coding	NAS2 [Source:UniProtKB/TrEMBL;Acc:A0A178ULG9]	2438.29	1297.98	2506.78	8567.47	4989.02	9683.55	3567.37	1400.38	2140.53	617.281	162.197	740.757
AT3G46400.1		3	17073144	17077500	+	4356	protein_coding	Leucine-rich repeat protein kinase family protein [Source:UniProtKB/TrEMBL;Acc:F4J927]	120.352	47.767	101.832	19.1499	22.3768	19.3807	128.404	204.314	260.79	176.517	150.183	204.145
AT1G33900.1	IAN4	1	12311518	12313518	-	2000	protein_coding	Immune-associated nucleotide-binding protein 4 [Source:UniProtKB/Swiss-Prot;Acc:Q9C8U7]	24.3019	1.83719	2.85511	69.1525	43.7366	11.6284	125.298	174.495	171.056	34.8806	31.0378	43.3288
AT1G79270.1	ECT8	1	29815470	29819104	+	3634	protein_coding	Evolutionarily conserved C-terminal region 8 [Source:UniProtKB/TrEMBL;Acc:Q9FPE7]	2993.77	1176.72	859.387	874.514	1220.55	156.014	541.577	784.123	649.638	322.381	1644	511.614
AT5G06800.2		5	2103115	2106004	+	2889	protein_coding	myb-like HTH transcriptional regulator family protein [Source:TAIR;Acc:AT5G06800]	128.453	106.557	58.0539	14.8944	27.4625	0	104.588	225.297	63.5617	109.927	108.132	154.151
AT2G16660.1		2	7218654	7221890	-	3236	protein_coding	At2g16660/T24I21.7 [Source:UniProtKB/TrEMBL;Acc:Q9SLF1]	894.542	671.494	620.51	1129.85	1440.25	1119.23	1039.66	585.331	680.484	588.742	587.715	575.774
AT5G02380.1	MT2B	5	506498	507244	-	746	protein_coding	Metallothionein-like protein 2B [Source:UniProtKB/Swiss-Prot;Acc:Q38805]	1293.79	2770.49	2391.63	3517.2	2918.14	4923.66	1948.85	1662.12	1576.89	1770.46	1536.87	1848.97
AT1G52820.1		1	19669175	19670427	+	1252	protein_coding	2-oxoglutarate (2OG) and Fe(II)-dependent oxygenase superfamily protein [Source:UniProtKB/TrEMBL;Acc:Q9C936]	524.227	763.353	348.323	60.6415	61.0277	30.04	21.7459	161.242	137.405	274.817	806.982	121.654
AT3G12900.1		3	4104463	4106341	+	1878	protein_coding	2-oxoglutarate (2OG) and Fe(II)-dependent oxygenase superfamily protein [Source:UniProtKB/TrEMBL;Acc:Q9LE86]	429.334	634.75	413.039	2317.14	3133.77	3643.56	4364.72	437.342	909.493	425.966	290.353	559.109
AT1G01040.1	DCL1	1	23121	31227	+	8106	protein_coding	Dicer-like 1 [Source:UniProtKB/TrEMBL;Acc:F4HQG6]	352.956	608.111	642.399	858.555	772.001	819.802	545.719	653.804	637.486	462.961	500.609	476.617
AT4G01820.1	ABCB3	4	780646	785340	-	4694	protein_coding	ABC transporter B family member 3 [Source:UniProtKB/Swiss-Prot;Acc:Q9SYI2]	180.529	39.4996	80.8947	27.661	13.2227	0	43.4918	110.44	93.4731	126.839	83.1011	160.817
AT2G40890.1	CYP98A3	2	17058053	17060652	-	2599	protein_coding	Cytochrome P450 98A3 [Source:UniProtKB/Swiss-Prot;Acc:O22203]	3963.53	3889.34	3758.27	5360.92	6030.56	4559.3	4917.68	4789.77	4826.95	3345.37	3798.62	3081.35
AT5G52790.5	CBSDUF5	5	21391717	21394471	-	2754	protein_coding	DUF21 domain-containing protein At5g52790 [Source:UniProtKB/Swiss-Prot;Acc:Q9LTD8]	240.705	133.196	143.707	640.459	805.566	213.187	278.555	641.655	514.102	387.915	283.345	255.807
AT2G25910.1		2	11048946	11052075	-	3129	protein_coding	3'-5' exonuclease domain-containing protein / K homology domain-containing protein / KH domain-containing protein [Source:UniProtKB/TrEMBL;Acc:F4ITJ6]	933.888	992.084	1018.32	1352.2	1356.85	1297.54	1171.17	1079	1042.22	979.828	1004.22	992.397
AT1G19850.2	ARF5	1	6886867	6891374	+	4507	protein_coding	Auxin response factor [Source:UniProtKB/TrEMBL;Acc:A0A178W993]	123.824	232.405	175.113	454.279	557.387	709.332	556.074	234.132	176.664	210.341	159.194	192.48
AT3G23190.1		3	8279271	8280912	+	1641	protein_coding	At3g23190 [Source:UniProtKB/TrEMBL;Acc:Q9LTC9]	2131.63	1208.87	1151.56	1414.97	1356.85	597.893	2078.29	2421.94	2617.25	1478.73	1607.96	1776.48
AT1G25450.1	KCS5	1	8938387	8940613	-	2226	protein_coding	3-ketoacyl-CoA synthase 5 [Source:UniProtKB/Swiss-Prot;Acc:Q9C6L5]	391.145	220.463	260.767	165.966	139.347	158.921	211.246	170.077	224.335	357.262	275.335	286.637
AT4G34110.1	PAB2	4	16336291	16340314	+	4023	protein_coding	Polyadenylate-binding protein [Source:UniProtKB/TrEMBL;Acc:A0A178UWB3]	18054	17671	17224.9	14510.3	15275.2	13463.7	15068.9	17060.7	16705.5	18437	19372.6	17764
AT1G65960.2	GAD2	1	24552003	24557730	+	5727	protein_coding	Glutamate decarboxylase 2 [Source:UniProtKB/Swiss-Prot;Acc:Q42472]	2563.27	2401.21	2588.63	2050.11	1697.59	1598.9	1633.02	1710.71	1789.07	2456.44	2041.48	2325.59
AT3G58060.1	MTPC3	3	21497633	21499943	-	2310	protein_coding	Cation efflux family protein [Source:UniProtKB/TrEMBL;Acc:A0A178VEZ3]	20.8302	8.26736	13.3238	119.155	84.4217	133.727	185.358	19.8792	50.4755	14.7978	18.0219	26.6639
AT1G33790.2	JAL4	1	12256664	12260615	+	3951	protein_coding	Jacalin-related lectin 4 [Source:UniProtKB/Swiss-Prot;Acc:Q9LQ31]	98.3649	208.521	130.383	296.824	335.653	417.653	471.162	479.309	398.195	210.341	247.301	314.967
AT2G44080.1	ARL	2	18236789	18238173	+	1384	protein_coding	ARGOS-like protein [Source:UniProtKB/Swiss-Prot;Acc:Q8RXL7]	162.013	111.15	141.804	351.082	312.259	286.834	526.044	334.633	343.981	106.756	87.106	128.32
AT5G06900.1	CYP93D1	5	2136002	2137941	-	1939	protein_coding	Cytochrome P450, family 93, subfamily D, polypeptide 1 [Source:UniProtKB/TrEMBL;Acc:Q9FL56]	230.29	170.859	78.9913	5.31943	16.2741	2.9071	3.10656	34.2363	21.4988	117.326	272.331	36.6629
AT3G61260.1		3	22675061	22676851	-	1790	protein_coding	Uncharacterized protein At3g61260 [Source:UniProtKB/Swiss-Prot;Acc:Q9M2D8]	2783.15	2063.17	2069	1753.28	1941.7	1256.84	2563.95	3096.73	2682.68	2613.93	3002.65	3256.33
AT2G14510.1		2	6171023	6175064	-	4041	protein_coding	Leucine-rich repeat protein kinase family protein [Source:TAIR;Acc:AT2G14510]	589.032	229.649	241.732	139.369	124.09	147.293	345.864	315.858	264.529	346.692	428.522	346.631
AT2G03240.1	PHO1-H5	2	972756	977531	-	4775	protein_coding	Phosphate transporter PHO1 homolog 5 [Source:UniProtKB/Swiss-Prot;Acc:Q6R8G5]	998.693	1150.08	1121.11	720.25	784.207	771.35	786.995	767.557	645.899	1027.39	1171.43	944.069
AT1G12090.1	ELP	1	4089664	4090857	-	1193	protein_coding	ELP [Source:UniProtKB/TrEMBL;Acc:A0A178W1A4]	1259.07	1320.94	1875.81	638.331	449.571	594.017	711.402	2552.26	2558.36	1951.2	1870.28	1899.8
AT1G68880.1	BZIP8	1	25893971	25895056	-	1085	protein_coding	Basic leucine zipper 8 [Source:UniProtKB/Swiss-Prot;Acc:Q9CA46]	665.41	410.612	483.465	1352.2	813.703	769.412	558.145	551.095	640.291	397.428	482.587	421.623
AT1G53830.1	PME2	1	20098522	20100978	+	2456	protein_coding	Pectinesterase 2 [Source:UniProtKB/Swiss-Prot;Acc:Q42534]	1632.86	1012.29	1438.02	2778.87	2452.3	3037.92	3025.79	1295.46	1677.84	1362.46	1452.77	1173.21
AT5G17990.1	PAT1	5	5957080	5960201	+	3121	protein_coding	Anthranilate phosphoribosyltransferase, chloroplastic [Source:UniProtKB/Swiss-Prot;Acc:Q02166]	881.813	942.479	862.243	1518.16	1694.54	1519.44	1571.92	975.183	1034.75	841.363	745.908	739.09
AT5G26270.1		5	9206457	9207512	+	1055	protein_coding	unknown protein; Has 1807 Blast hits to 1807 proteins in 277 species: Archae - 0; Bacteria - 0; Metazoa - 736; Fungi - 347; Plants - 385; Viruses - 0; Other Eukaryotes - 339 (source: NCBI BLink). [Source:TAIR;Acc:AT5G26270]	221.032	126.766	160.838	54.2582	38.6509	41.6684	37.2787	55.2199	93.4731	157.491	191.233	249.974
AT3G49845.2		3	18487411	18488298	+	887	protein_coding	WIH3 [Source:UniProtKB/TrEMBL;Acc:A0A384LFL0]	935.045	439.089	518.678	501.09	405.835	255.825	546.755	656.012	710.395	575.002	450.548	557.442
AT1G25420.3		1	8915995	8918232	+	2237	protein_coding	At1g25420/F2J7_16 [Source:UniProtKB/TrEMBL;Acc:Q9C6L2]	0	129.522	43.7783	48.9387	54.925	72.6775	1.03552	107.127	59.8228	116.269	62.0756	29.9969
AT1G65680.1	EXPB2	1	24427266	24428673	+	1407	protein_coding	Putative expansin-B2 [Source:UniProtKB/Swiss-Prot;Acc:Q9SHY6]	40.5032	34.9066	36.1647	272.355	141.381	133.727	85.9482	43.0715	82.2563	33.8236	42.0512	54.9943
AT2G27370.1	CASP3	2	11708429	11710128	-	1699	protein_coding	Casparian strip membrane protein 3 [Source:UniProtKB/Swiss-Prot;Acc:Q9ZQI2]	1095.9	724.772	786.106	645.778	709.956	400.211	666.875	678.1	588.88	439.707	483.589	523.279
AT4G15350.1	CYP705A2	4	8762832	8764777	+	1945	protein_coding	Cytochrome P450 like protein [Source:UniProtKB/TrEMBL;Acc:O23391]	27.7736	49.6042	20.9375	125.538	137.312	118.222	68.3443	81.7255	78.5174	42.2795	63.0768	28.3304
AT3G20410.2	CPK9	3	7116068	7119124	+	3056	protein_coding	Calcium-dependent protein kinase 9 [Source:UniProtKB/Swiss-Prot;Acc:Q38868]	3243.73	2546.35	2557.22	2361.83	2394.32	1906.09	3193.54	3178.46	3427.66	2356.03	2404.93	2649.73
AT4G11320.2	RDL5	4	6887227	6889858	+	2631	protein_coding	Probable cysteine protease RDL5 [Source:UniProtKB/Swiss-Prot;Acc:Q9SUS9]	4473.87	8569.58	6253.64	3436.35	3427.73	4099.01	5264.58	4584.36	3550.11	7532.1	7576.22	7816.69
AT1G60140.6	TPS10	1	22176934	22180579	-	3645	protein_coding	Probable alpha,alpha-trehalose-phosphate synthase [UDP-forming] 10 [Source:UniProtKB/Swiss-Prot;Acc:O80738]	2770.42	3704.7	3802.05	1736.26	2255.99	1730.69	2727.56	4576.63	4150.2	4428.78	4423.38	5112.8
AT4G22950.3	AGL19	4	12023915	12027421	-	3506	protein_coding	Agamous-like MADS-box protein AGL19 [Source:UniProtKB/Swiss-Prot;Acc:O82743]	192.101	119.417	123.721	48.9387	35.5995	45.5445	70.4154	112.649	90.6689	131.067	160.195	119.154
AT4G29700.1		4	14543138	14545310	-	2172	protein_coding	Alkaline-phosphatase-like family protein [Source:UniProtKB/TrEMBL;Acc:Q9SU81]	1771.73	1392.59	1636.93	1938.4	1841	2502.04	2111.43	1588.12	1665.69	2474.41	2232.72	2280.6
AT5G60520.1		5	24331670	24333144	-	1474	protein_coding	At5g60520 [Source:UniProtKB/TrEMBL;Acc:Q9FKJ5]	321.711	146.057	195.099	493.643	331.584	454.476	656.52	343.468	529.992	301.242	216.263	238.309
AT1G12760.2		1	4348498	4350867	+	2369	protein_coding	E3 ubiquitin-protein ligase At1g12760 [Source:UniProtKB/Swiss-Prot;Acc:Q9LN71]	2004.33	1133.55	1409.47	1152.19	937.793	1133.77	1226.06	1157.41	1393.68	1305.38	1027.25	1163.21
AT2G18980.1	PER16	2	8233335	8235440	-	2105	protein_coding	Peroxidase 16 [Source:UniProtKB/Swiss-Prot;Acc:Q96518]	2600.31	2307.51	2063.29	3174.63	3963.75	3249.17	2896.35	2145.85	2545.27	1611.91	1923.34	1663.99
AT5G40780.3	LHT1	5	16324346	16327281	+	2935	protein_coding	Lysine histidine transporter 1 [Source:UniProtKB/Swiss-Prot;Acc:Q9FKS8]	1485.89	502.472	1245.78	3056.54	2333.29	2462.31	4039.56	1924.97	2664.92	984.056	715.871	1324.03
AT3G09405.1	PAE4	3	2894798	2897674	-	2876	protein_coding	Pectin acetylesterase 4 [Source:UniProtKB/Swiss-Prot;Acc:Q9SR23]	24.3019	52.36	69.4743	274.482	253.265	169.581	321.011	181.121	192.555	49.6784	65.0792	68.3262
AT2G37700.3		2	15810520	15814218	-	3698	protein_coding	Fatty acid hydroxylase superfamily [Source:TAIR;Acc:AT2G37700]	192.101	99.2084	109.446	51.0665	31.531	42.6374	50.7405	69.5771	82.2563	128.953	123.15	105.822
AT4G22212.1		4	11753842	11754752	+	910	protein_coding	Defensin-like protein 98 [Source:UniProtKB/Swiss-Prot;Acc:Q94AZ8]	491.825	388.566	678.564	215.969	193.255	201.559	256.809	564.347	520.645	1377.26	1313.6	1494.84
AT2G04090.1	DTX5	2	1362380	1364788	-	2408	protein_coding	Protein DETOXIFICATION 5 [Source:UniProtKB/Swiss-Prot;Acc:Q9SIA1]	337.912	221.382	181.775	120.219	153.586	99.8104	151.186	133.632	113.102	391.086	355.433	390.793
AT3G54140.2	NPF8.1	3	20045663	20048190	-	2527	protein_coding	Protein NRT1/ PTR FAMILY 8.1 [Source:UniProtKB/Swiss-Prot;Acc:Q9M390]	520.755	571.367	629.075	339.379	335.653	538.782	386.249	297.083	313.135	582.4	497.606	579.107
AT5G22555.1		5	7489370	7490523	+	1153	protein_coding	unknown protein; Has 30201 Blast hits to 17322 proteins in 780 species: Archae - 12; Bacteria - 1396; Metazoa - 17338; Fungi - 3422; Plants - 5037; Viruses - 0; Other Eukaryotes - 2996 (source: NCBI BLink). [Source:TAIR;Acc:AT5G22555]	37.0315	33.0695	28.5511	137.241	124.09	39.7304	114.943	155.72	165.447	39.1086	67.0816	52.4946
AT3G19170.1	PREP1	3	6625377	6632164	-	6787	protein_coding	Presequence protease 1, chloroplastic/mitochondrial [Source:UniProtKB/Swiss-Prot;Acc:Q9LJL3]	2761.16	2382.84	2015.71	1612.85	1812.52	1545.61	1176.35	1225.88	1180.57	1251.47	1264.54	1404.02
AT3G18830.1	PLT5	3	6488843	6491429	-	2586	protein_coding	PMT5 [Source:UniProtKB/TrEMBL;Acc:A0A178V5Y2]	1303.05	1060.06	1108.73	1656.47	1786.08	1927.41	1662.01	853.7	953.425	773.715	860.047	823.248
AT1G06230.4	GTE4	1	1906963	1910899	+	3936	protein_coding	Transcription factor GTE4 [Source:UniProtKB/Swiss-Prot;Acc:Q9LNC4]	1174.59	1169.37	1007.85	761.742	902.194	786.855	1338.93	877.996	1002.97	1256.76	1250.52	1163.21
AT1G70210.1	CYCD1-1	1	26439556	26443007	+	3451	protein_coding	Cyclin-D1-1 [Source:UniProtKB/Swiss-Prot;Acc:P42751]	317.082	373.869	472.996	160.647	185.117	236.444	188.465	204.314	189.75	424.909	358.436	474.951
AT1G51070.1	bHLH115	1	18927810	18929762	+	1952	protein_coding	Basic helix-loop-helix (BHLH) DNA-binding superfamily protein [Source:UniProtKB/TrEMBL;Acc:F4I7Z3]	5735.25	5116.58	4582.45	4387.46	4763.22	3969.16	4789.28	4209.97	3992.24	4355.85	4948.02	4346.22
AT3G43890.1		3	15741297	15743612	-	2315	protein_coding	Cysteine/Histidine-rich C1 domain family protein [Source:UniProtKB/TrEMBL;Acc:Q9LXX0]	120.352	58.7901	63.7641	35.1082	26.4454	21.3187	79.735	129.215	143.014	138.465	130.158	179.148
AT1G11300.1		1	3794243	3797507	+	3264	protein_coding	G-type lectin S-receptor-like serine/threonine-protein kinase At1g11300 [Source:UniProtKB/Swiss-Prot;Acc:Q9SXB4]	237.233	130.441	161.789	448.96	518.736	368.233	623.383	250.698	315.004	112.041	85.1036	99.1564
AT3G21550.1	DMP2	3	7591394	7592373	-	979	protein_coding	DMP2 [Source:UniProtKB/TrEMBL;Acc:A0A178VDX9]	277.736	357.334	353.082	162.774	145.449	215.125	196.749	181.121	163.578	404.826	279.34	359.963
AT2G38390.1	PER23	2	16079679	16081671	+	1992	protein_coding	Peroxidase 23 [Source:UniProtKB/Swiss-Prot;Acc:O80912]	3764.48	3339.1	3134.91	1691.58	1932.55	1251.99	1270.58	2853.76	2184.47	5913.85	6306.68	4579.53
AT4G15340.1	PEN1	4	8754440	8760600	-	6160	protein_coding	Arabidiol synthase [Source:UniProtKB/Swiss-Prot;Acc:Q9FR95]	363.372	477.67	348.323	638.331	851.337	452.538	499.121	1114.34	898.276	727.208	817.996	684.096
AT1G64160.1	DIR5	1	23813943	23814839	+	896	protein_coding	Dirigent protein 5 [Source:UniProtKB/Swiss-Prot;Acc:Q9SH66]	119.195	144.22	182.727	22.3416	10.1713	12.5974	42.4563	4.41759	7.47785	8.45591	14.0171	6.66598
AT3G15950.1	NAI2	3	5397545	5402652	-	5107	protein_coding	TSA1-like protein [Source:UniProtKB/Swiss-Prot;Acc:Q9LSB4]	55565.8	33920.1	38162.3	24729	31339.8	24106.6	31304.8	31021.4	29638.4	47752.6	38713.1	49135.7
AT1G23800.1	ALDH2B7	1	8412051	8414886	-	2835	protein_coding	Aldehyde dehydrogenase family 2 member B7, mitochondrial [Source:UniProtKB/Swiss-Prot;Acc:Q8S528]	585.561	609.948	665.24	920.261	1007.97	1383.78	860.517	630.611	531.862	791.684	720.877	899.907
AT5G08610.1	RH26	5	2790243	2794219	+	3976	protein_coding	PDE340 [Source:UniProtKB/TrEMBL;Acc:A0A178UFQ6]	403.875	615.459	613.848	315.974	247.162	358.542	305.478	406.418	376.697	792.741	545.664	609.103
AT2G39040.1	PER24	2	16299242	16301245	-	2003	protein_coding	Peroxidase 24 [Source:UniProtKB/Swiss-Prot;Acc:Q9ZV04]	580.932	358.252	515.823	201.074	133.244	155.045	203.997	604.106	510.363	708.182	801.976	673.264
AT5G01250.1		5	102176	103770	-	1594	protein_coding	Alpha 1,4-glycosyltransferase family protein [Source:UniProtKB/TrEMBL;Acc:Q9LFB1]	814.693	675.168	629.075	478.748	646.894	333.347	690.692	653.804	552.426	451.334	515.628	479.95
AT5G63160.1	BT1	5	25333172	25335570	-	2398	protein_coding	BTB/POZ and TAZ domain-containing protein 1 [Source:UniProtKB/Swiss-Prot;Acc:Q9FMK7]	374.944	1087.62	1190.58	236.183	443.468	188.961	454.593	913.337	648.703	4612.7	4550.54	4621.19
AT5G40510.1		5	16229183	16231142	+	1959	protein_coding	Sucrase/ferredoxin-like family protein [Source:TAIR;Acc:AT5G40510]	3629.09	1612.14	2001.43	1478.8	1250.05	883.758	1213.63	2128.17	2561.16	2240.81	2198.68	2285.6
AT2G38290.1	AMT2	2	16039430	16042521	-	3091	protein_coding	Ammonium transporter 2 [Source:UniProtKB/Swiss-Prot;Acc:Q9M6N7]	1196.58	704.563	819.416	739.4	609.26	396.334	588.175	607.419	667.398	504.183	402.49	514.947
AT3G56980.1	ORG3	3	21086390	21087710	-	1320	protein_coding	Transcription factor ORG3 [Source:UniProtKB/Swiss-Prot;Acc:Q9M1K0]	249.963	405.101	232.215	1381.99	2347.53	1253.93	2489.39	524.589	389.783	263.19	168.205	191.647
AT1G18390.1		1	6325536	6330179	+	4643	protein_coding	Protein kinase superfamily protein [Source:TAIR;Acc:AT1G18390]	1391	927.782	947.896	897.919	880.834	711.27	1504.61	1250.18	1198.32	758.917	742.904	869.077
AT5G63800.1	BGAL6	5	25530055	25535889	+	5834	protein_coding	Beta-galactosidase 6 [Source:UniProtKB/Swiss-Prot;Acc:Q9FFN4]	738.316	882.771	960.268	1279.85	1411.78	1269.43	1019.99	926.59	944.078	938.605	1088.32	850.745
AT3G02780.1	IPP2	3	602401	605506	-	3105	protein_coding	Isopentenyl-diphosphate Delta-isomerase II, chloroplastic [Source:UniProtKB/Swiss-Prot;Acc:Q42553]	661.938	728.447	841.305	1456.46	1070.02	1056.25	1134.93	1254.6	1195.52	837.135	899.094	874.909
AT2G43120.2		2	17927181	17929085	+	1904	protein_coding	RmlC-like cupins superfamily protein [Source:TAIR;Acc:AT2G43120]	1010.27	332.532	519.63	1558.59	935.759	1175.44	2865.28	1046.97	1360.03	565.489	434.529	669.097
AT2G44160.1	MTHFR2	2	18262189	18265346	+	3157	protein_coding	Methylenetetrahydrofolate reductase 2 [Source:UniProtKB/Swiss-Prot;Acc:O80585]	2985.66	3211.41	3546.04	3819.35	3543.68	4239.52	3485.56	3505.36	3832.4	3119.17	2907.54	3003.02
AT2G28470.1	BGAL8	2	12168840	12173991	-	5151	protein_coding	Beta-galactosidase 8 [Source:UniProtKB/Swiss-Prot;Acc:Q9SCV4]	1646.74	840.515	891.745	2296.93	1832.87	1872.17	1554.32	3791.4	3007.96	1674.27	1286.57	1725.65
AT1G44030.1		1	16724237	16726643	-	2406	protein_coding	Cysteine/Histidine-rich C1 domain family protein [Source:TAIR;Acc:AT1G44030]	47.4466	18.3719	29.5028	2.12777	3.05139	2.9071	15.5328	28.7143	29.9114	50.7354	27.0329	62.4935
AT5G40730.1	AGP24	5	16301072	16301748	+	676	protein_coding	Arabinogalactan peptide 24 [Source:UniProtKB/Swiss-Prot;Acc:Q5PP12]	1562.27	854.294	1171.55	2432.04	1760.65	1549.48	1742.78	2282.79	2646.22	1088.7	1266.54	1609.83
AT2G42250.1	CYP712A1	2	17600075	17601849	-	1774	protein_coding	Cytochrome P450, family 712, subfamily A, polypeptide 1 [Source:UniProtKB/TrEMBL;Acc:O48532]	982.492	1069.25	624.317	107.452	140.364	125.974	71.4509	238.55	237.422	601.426	1260.53	251.641
AT1G08670.1		1	2760183	2761599	-	1416	protein_coding	ENTH/VHS family protein [Source:UniProtKB/TrEMBL;Acc:Q9FRR8]	236.076	164.429	179.872	506.409	422.109	305.245	396.604	344.572	338.373	110.984	163.199	189.147
AT1G07260.1	UGT71C3	1	2227594	2229357	-	1763	protein_coding	UDP-glycosyltransferase 71C3 [Source:UniProtKB/Swiss-Prot;Acc:Q9LML7]	377.258	492.367	372.116	634.076	691.648	507.773	386.249	514.649	439.323	421.738	588.717	534.945
AT2G40460.1	NPF5.1	2	16896907	16901670	+	4763	protein_coding	Protein NRT1/ PTR FAMILY 5.1 [Source:UniProtKB/Swiss-Prot;Acc:Q8VZR7]	182.843	138.708	274.09	77.6636	58.9935	178.302	156.364	87.2474	93.4731	175.46	102.124	147.485
AT2G19990.1	PR-1-LIKE	2	8629857	8630688	-	831	protein_coding	PR-1-like protein [Source:UniProtKB/TrEMBL;Acc:A0A178VRT6]	153.912	143.301	105.639	317.038	376.338	204.466	97.3389	114.857	105.625	103.585	224.273	155.817
AT3G32030.1	TPS30	3	13032306	13035440	-	3134	protein_coding	Terpenoid synthase 30 [Source:UniProtKB/Swiss-Prot;Acc:Q9LH31]	439.749	281.09	372.116	687.27	861.508	694.797	650.307	943.156	913.232	544.349	632.77	497.448
AT5G20830.3	SUS1	5	7050226	7054281	-	4055	protein_coding	Sucrose synthase 1 [Source:UniProtKB/Swiss-Prot;Acc:P49040]	479.095	1252.05	766.121	1079.84	1221.57	1345.02	691.727	817.255	628.139	683.871	807.983	619.936
AT5G07120.2	SNX2B	5	2207065	2209556	-	2491	protein_coding	Sorting nexin 2B [Source:UniProtKB/Swiss-Prot;Acc:B9DFS6]	365.686	304.974	228.409	78.7275	248.18	1.93807	128.404	279.413	136.471	121.554	220.268	152.484
AT2G43510.1	ATTI1	2	18066960	18067860	+	900	protein_coding	TI1 [Source:UniProtKB/TrEMBL;Acc:A0A178VRC4]	388.831	249.858	297.883	1416.03	1096.47	786.855	1442.48	484.831	494.473	49.6784	61.0743	37.4961
AT2G16750.1		2	7271674	7274693	+	3019	protein_coding	At2g16750 [Source:UniProtKB/TrEMBL;Acc:B5X4Z9]	1439.6	1000.35	1044.97	1989.47	2250.91	1252.96	1693.08	2964.2	2334.02	1671.1	1817.21	1793.98
AT1G19870.1	IQD32	1	6895009	6898818	-	3809	protein_coding	Protein IQ-DOMAIN 32 [Source:UniProtKB/Swiss-Prot;Acc:Q9FXI5]	2749.59	2885.31	2756.13	2192.67	2404.49	2341.18	2580.52	2558.89	2614.44	2909.89	2872.5	2881.37
AT4G22110.2		4	11711314	11714082	-	2768	protein_coding	Alcohol dehydrogenase-like 5 [Source:UniProtKB/Swiss-Prot;Acc:Q0V7W6]	268.478	114.824	221.747	473.429	393.629	421.529	454.593	363.347	362.676	234.651	258.314	246.641
AT5G26280.2		5	9208711	9210572	+	1861	protein_coding	TRAF-like family protein [Source:TAIR;Acc:AT5G26280]	3990.14	2134.82	3277.66	171.286	1312.1	235.475	2449	2130.38	809.477	2643.53	3475.23	1621.5
AT4G33550.2		4	16134366	16135134	+	768	protein_coding	At4g33550 [Source:UniProtKB/TrEMBL;Acc:Q6NLG8]	32.4026	11.0232	39.9715	90.4303	49.8393	238.382	171.896	56.3243	66.3659	17.9688	7.00853	14.1652
AT1G13880.3		1	4748873	4751212	+	2339	protein_coding	ELM2 domain-containing protein [Source:TAIR;Acc:AT1G13880]	324.026	300.381	275.994	64.897	152.569	161.829	347.935	316.962	281.354	177.574	200.244	211.645
AT5G05340.1	PER52	5	1578869	1580875	-	2006	protein_coding	Peroxidase 52 [Source:UniProtKB/Swiss-Prot;Acc:Q9FLC0]	363.372	443.682	395.908	73.4081	54.925	93.9962	60.0602	9.93958	7.47785	13.7408	6.00731	3.33299
AT2G35585.1		2	14936565	14938032	+	1467	protein_coding	At2g35585 [Source:UniProtKB/TrEMBL;Acc:Q8S8M7]	148.126	61.5459	71.3777	218.096	170.878	147.293	209.175	189.956	181.338	109.927	107.13	126.654
AT3G21720.1	ICL	3	7652487	7656053	-	3566	protein_coding	Isocitrate lyase [Source:UniProtKB/Swiss-Prot;Acc:P28297]	172.428	183.719	119.915	522.368	557.387	457.384	303.407	102.709	101.886	67.6472	88.1072	103.323
AT3G22240.1		3	7863606	7864895	-	1289	protein_coding	Cysteine-rich/transmembrane domain PCC1-like protein [Source:UniProtKB/TrEMBL;Acc:Q9LHJ3]	1905.96	2132.98	1861.53	4473.64	3873.23	2103.77	3139.7	2985.19	2942.53	1073.9	1424.73	1227.37
AT1G52800.1		1	19664023	19665631	+	1608	protein_coding	2-oxoglutarate (2OG) and Fe(II)-dependent oxygenase superfamily protein [Source:UniProtKB/TrEMBL;Acc:Q9C938]	152.755	193.824	86.6049	37.236	79.3361	22.2878	66.2733	55.2199	42.0629	102.528	156.19	60.827
AT4G29450.1		4	14478749	14482626	-	3877	protein_coding	Leucine-rich repeat protein kinase family protein [Source:UniProtKB/TrEMBL;Acc:Q9M0D8]	18.5157	0.918596	6.66192	54.2582	34.5824	18.4116	205.033	321.38	278.55	75.0462	70.0853	104.156
AT2G44450.1	BGLU15	2	18340602	18343927	+	3325	protein_coding	Beta-glucosidase 15 [Source:UniProtKB/Swiss-Prot;Acc:O64879]	811.221	622.808	630.027	1129.85	972.375	724.837	1144.25	1297.67	1202.06	635.25	694.846	653.266
AT2G14720.1	VSR4	2	6300488	6304445	-	3957	protein_coding	Vacuolar-sorting receptor 4 [Source:UniProtKB/Swiss-Prot;Acc:Q56ZQ3]	852.882	997.595	1477.04	2309.7	1815.58	2255.91	1245.73	1670.95	1632.04	820.223	1087.32	1260.7
AT2G25240.1		2	10751656	10753380	-	1724	protein_coding	Serpin-Z10 [Source:UniProtKB/Swiss-Prot;Acc:Q9SIR9]	454.793	173.615	208.423	553.22	392.612	265.515	533.293	877.996	885.19	386.858	333.406	452.453
AT1G02920.1	GSTF7	1	658578	659980	-	1402	protein_coding	Glutathione S-transferase F7 [Source:UniProtKB/Swiss-Prot;Acc:Q9SRY5]	3748.28	3309.7	3637.41	8433.42	8069.9	6556.48	12659.2	6168.06	6790.82	2528.32	1874.28	2152.28
AT2G14720.2	VSR4	2	6300488	6304394	-	3906	protein_coding	Vacuolar-sorting receptor 4 [Source:UniProtKB/Swiss-Prot;Acc:Q56ZQ3]	1875.88	1560.69	1116.35	437.257	969.324	684.137	1535.68	1150.78	1236.65	1679.55	1330.62	1214.04
AT1G47870.2	E2FC	1	17634757	17637772	+	3015	protein_coding	E2FC [Source:UniProtKB/TrEMBL;Acc:A0A178WB46]	0	50.5228	39.9715	91.4941	78.3189	135.665	1.03552	57.4287	2.80419	138.465	96.117	70.826
AT4G31330.1		4	15202288	15203562	+	1274	protein_coding	Uncharacterized protein At4g31330 [Source:UniProtKB/TrEMBL;Acc:Q9C5C1]	21.9875	34.9066	34.2613	96.8136	115.953	210.28	73.5219	15.4616	30.8461	20.0828	18.0219	17.4982
AT1G69530.1	ATEXPA1	1	26141836	26143496	+	1660	protein_coding	Expansin [Source:UniProtKB/TrEMBL;Acc:C0Z241]	260.378	779.888	512.968	1304.32	1526.71	1131.83	1110.08	683.622	749.654	696.555	544.663	449.12
AT1G51890.1		1	19274633	19278798	-	4165	protein_coding	Leucine-rich repeat protein kinase family protein [Source:TAIR;Acc:AT1G51890]	1209.31	872.666	567.215	569.179	738.436	233.537	691.727	505.814	685.158	428.08	628.765	418.29
AT2G16365.2		2	7074353	7076649	+	2296	protein_coding	F-box protein At2g16365 [Source:UniProtKB/Swiss-Prot;Acc:Q84V03]	1515.98	835.004	834.643	942.602	704.87	235.475	650.307	840.447	676.745	693.384	758.924	694.095
AT3G26570.1	PHT2;1	3	9756007	9758701	+	2694	protein_coding	phosphate transporter 2;1 [Source:TAIR;Acc:AT3G26570]	0	22.9649	57.1022	41.4915	78.3189	272.298	0	93.8738	59.8228	14.7978	2.00244	0
AT1G74100.1	SOT16	1	27864345	27865694	-	1349	protein_coding	Sulfotransferase [Source:UniProtKB/TrEMBL;Acc:M1EU36]	2128.15	2251.48	2228.89	2522.47	2536.72	3101.87	2411.73	2207.69	2358.33	2289.44	2195.67	2128.95
AT1G14160.1		1	4840562	4841848	-	1286	protein_coding	CASP-like protein 1A1 [Source:UniProtKB/Swiss-Prot;Acc:Q9XI72]	960.505	440.007	542.47	1247.94	1656.9	825.616	936.11	1346.26	1346.95	646.877	667.813	749.089
AT1G78020.1	FLZ6	1	29338530	29339760	+	1230	protein_coding	FCS-Like Zinc finger 6 [Source:UniProtKB/Swiss-Prot;Acc:Q9SGZ8]	146.969	229.649	183.679	97.8774	133.244	88.182	197.784	171.182	143.949	215.626	339.413	281.637
AT2G31670.1	UP3	2	13472246	13473556	-	1310	protein_coding	Stress-response A/B barrel domain-containing protein UP3 [Source:UniProtKB/Swiss-Prot;Acc:Q9SIP1]	856.353	1039.85	904.117	1383.05	1124.94	1418.66	828.416	1123.17	1182.43	960.802	992.208	1034.89
AT2G45470.1	FLA8	2	18742477	18744322	-	1845	protein_coding	Fasciclin-like arabinogalactan protein 8 [Source:UniProtKB/Swiss-Prot;Acc:O22126]	1256.76	1519.36	1841.54	839.406	814.72	1164.78	1086.26	1546.16	1561.94	3247.07	2087.54	2855.54
AT3G61300.1		3	22687570	22690619	+	3049	protein_coding	Anthranilate phosphoribosyltransferase-like protein [Source:UniProtKB/TrEMBL;Acc:Q9M2D4]	415.447	139.627	207.471	136.177	122.055	8.7213	317.905	508.023	518.776	261.076	251.306	351.63
AT1G52110.1		1	19386709	19389740	-	3031	protein_coding	Mannose-binding lectin superfamily protein [Source:UniProtKB/TrEMBL;Acc:F4IBA0]	19.673	14.6975	9.51703	92.558	144.432	41.6684	113.907	94.9782	112.168	6.34193	17.0207	29.9969
AT3G03500.2		3	832718	834600	+	1882	protein_coding	T21P5.8 protein [Source:UniProtKB/TrEMBL;Acc:Q9SRQ4]	92.5787	69.8133	89.46	40.4276	13.2227	16.4736	55.9181	113.753	116.841	70.8182	74.0902	104.156
AT3G47220.1	PLC9	3	17387883	17390960	+	3077	protein_coding	Phosphoinositide phospholipase C 9 [Source:UniProtKB/Swiss-Prot;Acc:Q6NMA7]	218.717	206.684	296.931	68.0887	86.456	95.9343	131.511	228.61	230.879	270.589	315.384	365.795
AT1G25275.1		1	8860527	8861522	+	995	protein_coding	AT1G25275 protein [Source:UniProtKB/TrEMBL;Acc:B9DG55]	92.5787	241.591	123.721	952.177	621.466	451.569	680.337	302.605	429.976	52.8494	128.156	104.156
AT5G41700.4	UBC8	5	16675842	16677509	+	1667	protein_coding	ubiquitin conjugating enzyme 8 [Source:TAIR;Acc:AT5G41700]	1954.57	1968.55	2093.75	1405.39	1569.43	1578.55	2024.44	2024.36	1754.49	2053.73	1956.38	2026.46
AT1G78920.2	AVPL1	1	29671495	29677537	+	6042	protein_coding	Pyrophosphate-energized membrane proton pump 2 [Source:UniProtKB/Swiss-Prot;Acc:Q56ZN6]	24.3019	158.917	64.7158	97.8774	226.82	182.178	110.801	134.737	151.426	86.673	137.167	84.1579
AT3G44970.1		3	16432286	16435124	+	2838	protein_coding	Cytochrome P450 superfamily protein [Source:UniProtKB/TrEMBL;Acc:F4J4C0]	18.5157	0.918596	0	47.8748	16.2741	50.3897	85.9482	17.6704	49.5407	26.4247	14.0171	27.4971
AT5G22310.1		5	7383583	7385833	-	2250	protein_coding	AT5g22310/MWD9_9 [Source:UniProtKB/TrEMBL;Acc:Q93ZM2]	224.503	256.288	235.071	376.615	390.578	327.533	409.03	421.88	420.629	282.216	297.362	260.806
AT1G70490.1	ARF2-A	1	26563718	26565811	-	2093	protein_coding	ADP-ribosylation factor 2-B [Source:UniProtKB/Swiss-Prot;Acc:P0DH91]	145.812	122.173	161.789	309.591	208.511	234.506	201.926	234.132	248.638	192.372	172.21	221.644
AT2G39400.1		2	16452612	16455001	+	2389	protein_coding	Alpha/beta-Hydrolases superfamily protein [Source:UniProtKB/TrEMBL;Acc:O80627]	116.881	82.6736	124.673	414.915	312.259	294.586	761.107	381.017	405.673	80.3311	59.0719	112.488
AT4G13340.1	LRX3	4	7758275	7761362	+	3087	protein_coding	Leucine-rich repeat extensin-like protein 3 [Source:UniProtKB/Swiss-Prot;Acc:Q9T0K5]	3693.89	3115.88	3109.21	5416.24	5065.3	5768.65	5383.67	3638.99	3845.48	2843.3	2014.45	2904.7
AT1G17220.1	FUG1	1	5885007	5890500	+	5493	protein_coding	Translation initiation factor IF-2, chloroplastic [Source:UniProtKB/Swiss-Prot;Acc:Q9SHI1]	406.189	504.309	543.422	248.949	254.282	344.976	283.732	377.704	352.394	567.603	609.742	607.437
AT1G70620.9		1	26626634	26631104	+	4470	protein_coding	Cyclin-like protein [Source:UniProtKB/TrEMBL;Acc:F4I6U7]	460.579	588.82	419.701	94.6858	105.781	246.134	308.585	335.737	144.883	373.117	573.698	275.805
AT5G63660.1	PDF2.5	5	25485486	25486324	+	838	protein_coding	Defensin-like protein 6 [Source:UniProtKB/Swiss-Prot;Acc:Q9FFP8]	30.0881	47.767	51.3919	79.7914	70.1819	126.943	106.659	167.868	163.578	86.673	89.1085	84.9912
AT5G59590.1	UGT76E2	5	24008865	24010688	-	1823	protein_coding	Glycosyltransferase (Fragment) [Source:UniProtKB/TrEMBL;Acc:W8PUA4]	21.9875	14.6975	29.5028	71.2803	90.5245	182.178	123.227	188.852	151.426	71.8752	52.0634	142.485
AT2G34790.1	MEE23	2	14673840	14677398	-	3558	protein_coding	Berberine bridge enzyme-like 15 [Source:UniProtKB/Swiss-Prot;Acc:O64743]	494.139	625.564	584.345	1033.03	1179.87	1076.6	704.154	527.902	542.144	565.489	387.472	524.112
AT5G12140.1	CYS1	5	3922591	3924058	-	1467	protein_coding	Cysteine proteinase inhibitor [Source:UniProtKB/TrEMBL;Acc:A0A178UCE6]	1458.12	1425.66	1303.83	2057.55	1741.33	1768.49	1847.37	2236.41	2194.75	1401.57	1491.82	1654.83
AT4G11650.1	OSM34	4	7024852	7026224	-	1372	protein_coding	OSM34 [Source:UniProtKB/TrEMBL;Acc:A0A178V0T2]	5204.08	6909.68	5116.35	10900.6	13295.9	9535.28	14004.4	6937.83	5929	2639.3	3594.37	2568.9
AT1G50520.1	CYP705A27	1	18719378	18721219	+	1841	protein_coding	Cytochrome P450, family 705, subfamily A, polypeptide 27 [Source:UniProtKB/TrEMBL;Acc:F4I6I6]	484.881	350.904	413.991	276.61	266.488	235.475	376.929	468.265	457.083	572.888	618.753	594.938
AT1G57630.1		1	21345445	21346157	+	712	protein_coding	Disease resistance protein RPP1-WsB, putative [Source:UniProtKB/TrEMBL;Acc:Q9FVT9]	21.9875	10.1046	8.56532	62.7692	80.3532	45.5445	88.0192	33.1319	36.4545	20.0828	26.0317	17.4982
AT3G43190.2	SUS4	3	15179020	15182664	-	3644	protein_coding	Sucrose synthase 4 [Source:UniProtKB/Swiss-Prot;Acc:Q9LXL5]	180.529	297.625	190.341	328.741	463.811	414.746	302.372	278.308	238.356	137.408	204.249	130.82
AT5G60950.1	COBL5	5	24526847	24528151	-	1304	protein_coding	COBRA-like protein 5 [Source:UniProtKB/Swiss-Prot;Acc:Q9FME5]	828.58	609.948	598.621	1081.97	968.307	826.585	1178.42	1350.68	1482.48	759.974	900.096	861.577
AT1G26380.1	FOX1	1	9126737	9128568	-	1831	protein_coding	Berberine bridge enzyme-like 3 [Source:UniProtKB/Swiss-Prot;Acc:Q9FZC4]	362.214	244.347	271.235	959.625	871.68	689.951	1932.28	823.881	756.197	308.641	488.595	249.974
AT5G54510.1	GH3.6	5	22130964	22133688	-	2724	protein_coding	GH3.6 [Source:UniProtKB/TrEMBL;Acc:A0A384LDF8]	1019.52	860.724	791.817	1602.21	1269.38	1290.75	1276.8	1186.12	1278.71	1136.26	810.987	1097.39
AT1G19380.1		1	6697874	6698858	+	984	protein_coding	At1g19380 [Source:UniProtKB/TrEMBL;Acc:Q9LN60]	72.9058	90.941	90.4117	241.502	212.58	181.209	238.17	154.616	183.207	81.3881	74.0902	76.6587
AT5G38480.1	GRF3	5	15409684	15411601	+	1917	protein_coding	RCI1 [Source:UniProtKB/TrEMBL;Acc:A0A178UA42]	3565.44	3554.05	3997.15	4413	3886.45	4802.53	4013.68	4202.23	4301.63	3884.43	3725.53	3733.78
AT4G17680.1		4	9842610	9844334	-	1724	protein_coding	SBP (S-ribonuclease binding protein) family protein [Source:UniProtKB/TrEMBL;Acc:Q8L7G9]	45.1321	19.2905	27.5994	86.1747	130.193	130.819	159.47	51.9067	51.4102	60.2483	36.0439	52.4946
AT4G16380.2		4	9254555	9256217	+	1662	protein_coding	Heavy metal transport/detoxification superfamily protein [Source:TAIR;Acc:AT4G16380]	1559.95	1117.93	906.021	1873.5	2440.09	2003.96	1431.09	1371.66	1326.38	1278.96	1390.69	1169.05
AT2G23320.1	WRKY15	2	9924886	9926372	+	1486	protein_coding	Probable WRKY transcription factor 15 [Source:UniProtKB/Swiss-Prot;Acc:O22176]	624.907	555.751	569.118	908.558	844.217	770.381	647.2	577.6	553.361	474.588	448.546	460.786
AT4G22010.1	sks4	4	11663186	11666716	+	3530	protein_coding	At4g22010 [Source:UniProtKB/TrEMBL;Acc:O65449]	1212.78	1183.15	1334.29	1902.23	1622.32	2094.08	2162.17	1584.81	1876	1804.28	1479.8	1400.69
AT4G34730.1		4	16569368	16573955	-	4587	protein_coding	Probable ribosome-binding factor A, chloroplastic [Source:UniProtKB/Swiss-Prot;Acc:O65693]	243.019	218.626	214.133	127.666	117.987	117.253	137.724	168.973	169.186	224.081	213.26	189.147
AT4G21830.2	MSRB7	4	11584346	11585391	-	1045	protein_coding	Peptide methionine sulfoxide reductase B7 [Source:UniProtKB/Swiss-Prot;Acc:Q8VY86]	396.931	228.73	369.261	98.9413	117.987	137.603	229.885	354.512	379.501	417.51	517.63	487.449
AT3G04520.3	THA2	3	1217206	1219683	-	2477	protein_coding	Probable low-specificity L-threonine aldolase 2 [Source:UniProtKB/Swiss-Prot;Acc:Q9FPH3]	276.579	343.555	300.738	469.173	500.428	419.591	340.686	558.825	434.65	337.179	345.42	389.126
AT3G56990.1	EDA7	3	21088027	21092169	-	4142	protein_coding	AT3g56990/F24I3_70 [Source:UniProtKB/TrEMBL;Acc:Q9M1J9]	383.045	517.17	634.786	181.924	80.3532	224.816	66.2733	354.512	355.198	719.809	474.578	491.616
AT4G01290.2		4	537990	543868	-	5878	protein_coding	Chorismate synthase [Source:UniProtKB/TrEMBL;Acc:Q56YR0]	2648.91	2621.67	2601	3089.52	3032.06	2983.65	2897.38	3047.03	3011.7	2554.74	2601.17	2541.4
AT1G50420.1	SCL3	1	18677694	18680300	-	2606	protein_coding	Scarecrow-like protein 3 [Source:UniProtKB/Swiss-Prot;Acc:Q9LPR8]	208.302	288.439	224.602	367.04	399.732	369.202	394.533	533.424	519.71	288.558	342.417	364.962
AT3G07720.1		3	2465235	2467270	+	2035	protein_coding	AT3g07720/F17A17_6 [Source:UniProtKB/TrEMBL;Acc:Q9S7W4]	1568.05	1318.19	2204.14	3898.08	3269.05	5045.75	5602.16	2829.47	3266.88	1523.12	1057.29	2167.28
AT1G06160.1	ERF094	1	1882907	1883992	+	1085	protein_coding	Ethylene-responsive transcription factor ERF094 [Source:UniProtKB/Swiss-Prot;Acc:Q9LND1]	68.2768	101.964	93.2669	179.797	123.073	114.346	110.801	237.446	214.988	239.936	189.23	236.642
AT2G02300.1	PP2B5	2	606182	607919	-	1737	protein_coding	F-box protein PP2-B5 [Source:UniProtKB/Swiss-Prot;Acc:Q9ZVR1]	166.642	70.7319	76.1362	51.0665	53.9078	24.2258	71.4509	71.7859	82.2563	45.4505	55.067	47.4951
AT5G62630.1	HIPL2	5	25143518	25146587	-	3069	protein_coding	HIPL2 protein [Source:UniProtKB/Swiss-Prot;Acc:Q94F08]	1621.29	1515.68	1810.14	1100.06	922.536	1249.08	1234.34	1275.58	1231.98	1614.02	1035.26	1164.05
AT3G23570.1		3	8457767	8459814	-	2047	protein_coding	Alpha/beta-Hydrolases superfamily protein [Source:UniProtKB/TrEMBL;Acc:Q94JY3]	565.888	600.762	597.669	1063.89	1094.43	985.507	929.897	603.001	568.316	625.737	646.787	534.945
AT1G62440.1	LRX2	1	23112933	23115293	+	2360	protein_coding	Leucine-rich repeat extensin-like protein 2 [Source:UniProtKB/Swiss-Prot;Acc:O48809]	914.215	591.576	468.238	1203.25	1175.8	897.325	1418.66	2010	2174.18	809.653	710.865	805.75
AT2G28840.2	XBAT31	2	12378555	12380674	+	2119	protein_coding	Putative E3 ubiquitin-protein ligase XBAT31 [Source:UniProtKB/Swiss-Prot;Acc:Q94B55]	1579.62	1391.67	1568.41	923.452	1151.39	1035.9	1656.83	1528.49	1327.32	1575.97	1354.65	1446.52
AT5G45800.1	MEE62	5	18575520	18579241	-	3721	protein_coding	MEE62 [Source:UniProtKB/TrEMBL;Acc:A0A178UKF2]	921.159	727.528	601.476	1264.96	1426.01	997.135	905.044	1303.19	1130.09	918.523	780.951	855.745
AT1G19850.1	ARF5	1	6886669	6891404	+	4735	protein_coding	Auxin response factor [Source:UniProtKB/TrEMBL;Acc:A0A178W993]	231.447	238.835	230.312	1019.2	689.614	728.713	746.61	214.253	283.223	150.092	182.222	177.482
AT3G04720.1	HEL	3	1285425	1286760	-	1335	protein_coding	Hevein-like preproprotein [Source:UniProtKB/Swiss-Prot;Acc:P43082]	2787.78	3584.36	2850.35	5176.87	6140.41	4518.6	5090.62	3810.17	3462.24	1850.79	3765.58	2598.9
AT2G26410.1	Iqd4	2	11234267	11236995	-	2728	protein_coding	IQ-domain 4 [Source:UniProtKB/TrEMBL;Acc:F4IUJ7]	714.014	315.078	348.323	365.977	328.533	157.952	582.998	924.381	955.295	618.338	652.795	764.087
AT1G55490.1	CPN60B1	1	20715563	20719165	-	3602	protein_coding	LEN1 [Source:UniProtKB/TrEMBL;Acc:A0A178W724]	494.139	699.97	814.657	374.488	375.321	466.105	427.67	537.842	534.666	1174.31	840.022	919.071
AT1G64780.1	AMT1-2	1	24060640	24062804	-	2164	protein_coding	Ammonium transporter 1 member 2 [Source:UniProtKB/Swiss-Prot;Acc:Q9ZPJ8]	7022.1	2508.69	4495.84	8562.15	7082.27	7745.48	4536.61	9253.75	10810.2	4101.11	3408.15	4185.4
AT1G31930.2	XLG3	1	11464934	11469207	+	4273	protein_coding	Extra-large guanine nucleotide-binding protein 3 [Source:UniProtKB/Swiss-Prot;Acc:Q9C516]	0	105.639	87.5566	152.136	430.246	178.302	150.15	168.973	137.405	130.01	214.261	153.317
AT1G07620.4	ATOBGM	1	2344390	2346430	-	2040	protein_coding	GTP-binding protein Obg/CgtA [Source:TAIR;Acc:AT1G07620]	283.522	282.009	120.866	148.944	189.186	56.2039	272.342	225.297	193.489	102.528	286.349	166.649
AT2G47890.3	COL13	2	19607996	19609857	+	1861	protein_coding	Zinc finger protein CONSTANS-LIKE 13 [Source:UniProtKB/Swiss-Prot;Acc:O82256]	665.41	433.577	481.562	348.954	322.43	217.063	219.53	376.6	370.153	442.878	420.512	403.292
AT2G33460.1	RIC1	2	14174144	14175965	-	1821	protein_coding	CRIB domain-containing protein RIC1 [Source:UniProtKB/Swiss-Prot;Acc:F4IVV0]	179.371	119.417	128.48	94.6858	81.3703	48.4516	156.364	188.852	187.881	144.807	149.182	142.485
AT3G59140.1	ABCC10	3	21863348	21869036	-	5688	protein_coding	ABC transporter C family member 10 [Source:UniProtKB/Swiss-Prot;Acc:Q9LYS2]	605.234	472.158	669.047	888.344	781.155	1073.69	445.274	744.364	694.505	415.396	318.388	312.468
AT4G35350.1	XCP1	4	16810482	16812077	+	1595	protein_coding	Cysteine protease XCP1 [Source:UniProtKB/Swiss-Prot;Acc:O65493]	1536.81	1933.64	1918.63	1085.16	937.793	1412.85	1155.64	1088.94	816.955	1727.12	1536.87	1571.5
AT1G29470.2		1	10310245	10313755	-	3510	protein_coding	Probable methyltransferase PMT24 [Source:UniProtKB/Swiss-Prot;Acc:Q6NPR7]	5737.57	5681.52	6829.42	4815.14	4174.3	5307.39	4584.25	5560.64	5683.16	8438.99	6374.76	7143.43
AT4G34881.1		4	16617608	16618573	+	965	protein_coding	Transmembrane protein [Source:UniProtKB/TrEMBL;Acc:Q0WQ74]	1055.4	1020.56	1132.53	559.604	744.539	658.942	764.214	784.123	819.759	1034.79	1251.52	1383.19
AT2G32240.1		2	13684299	13691155	-	6856	protein_coding	FUNCTIONS IN: molecular_function unknown; INVOLVED IN: response to cadmium ion; LOCATED IN: plasma membrane; EXPRESSED IN: 25 plant structures; EXPRESSED DURING: 13 growth stages; CONTAINS InterPro DOMAIN/s: Prefoldin (InterPro:IPR009053); BEST Arab /.../s thaliana protein match is: unknown protein (TAIR:AT1G05320.3); Has 470429 Blast hits to 168274 proteins in 4282 species: Archae - 6896; Bacter…	16320.5	12853	12750.9	12098.5	14043.5	9895.76	14332.6	13096	12004.7	9542.49	10388.6	9948.97
AT5G49760.1		5	20216332	20221382	+	5050	protein_coding	At5g49760 [Source:UniProtKB/TrEMBL;Acc:Q8GZ99]	5391.55	2785.18	3615.52	3609.76	2856.1	2221.99	3297.1	4214.38	4473.62	2549.46	2451.98	2713.05
AT3G55160.2		3	20444502	20452626	-	8124	protein_coding	Thyroid adenoma-associated-like protein [Source:UniProtKB/TrEMBL;Acc:F4JFA0]	0	60.6273	30.4545	37.236	100.696	124.036	0	35.3407	77.5827	90.901	43.0524	74.159
AT2G36410.1		2	15278769	15280726	+	1957	protein_coding	Expressed protein [Source:UniProtKB/TrEMBL;Acc:Q9SJR4]	1580.78	1026.07	1110.64	1096.87	875.748	660.88	1006.53	990.645	1008.57	825.508	990.205	856.578
AT5G43330.1	MDH2	5	17390381	17392741	+	2360	protein_coding	Malate dehydrogenase 2, cytoplasmic [Source:UniProtKB/Swiss-Prot;Acc:P57106]	654.995	672.412	557.698	1017.07	908.296	963.219	763.178	659.326	771.153	428.08	436.531	444.954
AT1G01480.2	ACS2	1	176141	178400	+	2259	protein_coding	1-aminocyclopropane-1-carboxylate synthase 2 [Source:UniProtKB/Swiss-Prot;Acc:Q06402]	32.4026	33.9881	83.7498	179.797	120.021	139.541	92.1613	139.154	143.014	82.4451	67.0816	109.989
AT5G06530.2	ABCG22	5	1989747	1994824	-	5077	protein_coding	ABC transporter G family member 22 [Source:UniProtKB/Swiss-Prot;Acc:Q93YS4]	24.3019	20.2091	19.0341	61.7053	72.2162	237.413	68.3443	26.5056	27.1072	10.5699	14.0171	19.1647
AT5G54160.1	OMT1	5	21981902	21984399	+	2497	protein_coding	Flavone 3'-O-methyltransferase 1 [Source:UniProtKB/Swiss-Prot;Acc:Q9FK25]	10994.9	8255.42	8663.35	12867.7	13048.7	12704	9501.93	11747.5	11149.5	8367.12	7556.2	9748.99
AT2G14100.1	CYP705A13	2	5934483	5936371	-	1888	protein_coding	Cytochrome P450, family 705, subfamily A, polypeptide 13 [Source:UniProtKB/TrEMBL;Acc:Q9SI49]	411.975	387.648	428.266	218.096	277.676	239.351	471.162	462.743	399.13	498.898	510.622	619.102
AT4G09500.2	UGT79B7	4	6018021	6019759	+	1738	protein_coding	Glycosyltransferase (Fragment) [Source:UniProtKB/TrEMBL;Acc:W8Q6L4]	52.0755	23.8835	45.6817	126.602	125.107	93.0272	51.776	107.127	96.2773	58.1343	71.0865	68.3262
AT5G44340.1	TUBB4	5	17859136	17861150	-	2014	protein_coding	Tubulin beta-4 chain [Source:UniProtKB/Swiss-Prot;Acc:P24636]	11529.5	9095.02	10060.4	8474.91	7482	7338.49	8614.49	10630.9	11218.6	13587.6	10963.3	11825.4
AT5G02170.1	AVT1E	5	427642	430695	+	3053	protein_coding	Amino acid transporter AVT1E [Source:UniProtKB/Swiss-Prot;Acc:Q8LPF4]	336.755	141.464	152.272	92.558	61.0277	142.448	135.653	86.143	92.5384	287.501	223.272	319.967
AT4G31000.1	CBP60F	4	15103120	15105979	+	2859	protein_coding	Calmodulin-binding protein 60 F [Source:UniProtKB/Swiss-Prot;Acc:F4JR57]	248.805	200.254	283.607	493.643	428.211	539.751	546.755	371.078	377.631	175.46	201.245	155.817
AT4G24170.2	KIN7I	4	12543157	12546894	+	3737	protein_coding	Kinesin-like protein KIN-7I [Source:UniProtKB/Swiss-Prot;Acc:F4JQ51]	195.573	58.7901	79.943	77.6636	51.8736	16.4736	129.44	302.605	254.247	155.377	176.214	193.313
AT5G38700.1		5	15489593	15490745	+	1152	protein_coding	Cotton fiber protein [Source:UniProtKB/TrEMBL;Acc:Q570M0]	120.352	90.941	50.4402	225.544	240.042	154.076	255.773	266.16	317.808	62.3623	75.0914	68.3262
AT1G73010.1	PS2	1	27464528	27466348	-	1820	protein_coding	Inorganic pyrophosphatase 1 [Source:UniProtKB/Swiss-Prot;Acc:Q67YC0]	28.9309	31.2323	27.5994	150.008	103.747	190.899	89.0547	34.2363	42.9976	10.5699	28.0341	19.9979
AT1G78600.1	LZF1	1	29566863	29568931	+	2068	protein_coding	Light-regulated zinc finger protein 1 [Source:UniProtKB/TrEMBL;Acc:F4IBS4]	1422.24	660.471	861.291	908.558	503.479	458.353	679.301	722.276	725.351	782.171	571.696	717.426
AT3G62700.1	ABCC14	3	23190265	23195917	-	5652	protein_coding	ABC transporter C family member 14 [Source:UniProtKB/Swiss-Prot;Acc:Q9LZJ5]	1130.62	1414.64	1379.97	1710.73	1997.64	2619.3	1641.3	2265.12	2040.52	1662.64	2006.44	2088.12
AT3G46810.1		3	17238231	17240623	-	2392	protein_coding	Cysteine/Histidine-rich C1 domain family protein [Source:UniProtKB/TrEMBL;Acc:Q9STF5]	97.2077	75.3249	83.7498	47.8748	38.6509	12.5974	98.3744	122.588	122.45	95.1289	115.14	141.652
AT5G05960.1		5	1789538	1790833	+	1295	protein_coding	At5g05960 [Source:UniProtKB/TrEMBL;Acc:Q8LBY9]	583.246	778.969	719.487	1114.95	774.035	1616.35	701.047	709.024	656.181	620.452	553.674	614.936
AT1G27210.1	TOR1L4	1	9455277	9458176	-	2899	protein_coding	TORTIFOLIA1-like protein 4 [Source:UniProtKB/Swiss-Prot;Acc:Q93ZH1]	2195.27	995.758	1280.04	926.644	780.138	834.337	1241.59	1347.37	1575.02	1373.03	1478.8	1333.2
AT4G16620.4		4	9357946	9359471	-	1525	protein_coding	WAT1-related protein At4g16620 [Source:UniProtKB/Swiss-Prot;Acc:F4JMI7]	20.8302	33.9881	12.3721	92.558	141.381	71.7084	45.5629	26.5056	20.5641	13.7408	16.0195	14.1652
AT1G73600.2		1	27669152	27673572	+	4420	protein_coding	S-adenosyl-L-methionine-dependent methyltransferases superfamily protein [Source:TAIR;Acc:AT1G73600]	2247.35	1880.37	2251.73	3123.57	2139.02	5368.44	1201.2	1441.24	1465.66	1496.7	1244.51	1319.03
AT5G39890.1	PCO2	5	15974270	15976270	+	2000	protein_coding	Plant cysteine oxidase 2 [Source:UniProtKB/Swiss-Prot;Acc:Q8LGJ5]	9.25787	6.43017	4.75851	40.4276	36.6166	54.2658	37.2787	39.7583	47.6713	5.28494	10.0122	12.4987
AT4G11210.1	DIR14	4	6832650	6833498	+	848	protein_coding	Dirigent protein [Source:UniProtKB/TrEMBL;Acc:A0A178V5P7]	157.384	257.207	199.858	534.07	367.184	580.451	421.457	279.413	232.748	486.215	415.506	429.122
AT1G54030.1	MVP1	1	20167597	20169684	+	2087	protein_coding	Inactive GDSL esterase/lipase-like protein 25 [Source:UniProtKB/Swiss-Prot;Acc:Q7XA74]	3486.75	2165.13	2470.62	1738.39	2031.21	1780.11	1802.84	1862.02	1904.05	2619.22	2540.09	2626.39
AT5G45110.1	NPR3	5	18228768	18231578	+	2810	protein_coding	NPR3 [Source:UniProtKB/TrEMBL;Acc:A0A178UGU4]	1064.66	827.655	909.828	1418.16	1338.54	1297.54	928.861	830.507	1052.51	824.451	619.754	747.422
AT4G26770.1	CDS3	4	13482064	13484943	+	2879	protein_coding	Phosphatidate cytidylyltransferase 3 [Source:UniProtKB/Swiss-Prot;Acc:Q1PE48]	179.371	104.72	136.093	64.897	71.199	54.2658	98.3744	115.962	115.907	112.041	113.138	142.485
AT2G26980.1	CIPK3	2	11514703	11518323	-	3620	protein_coding	Non-specific serine/threonine protein kinase [Source:UniProtKB/TrEMBL;Acc:F4IVM7]	312.453	170.859	234.119	143.625	115.953	93.9962	226.779	194.374	223.401	203.999	181.221	150.818
AT1G70250.1		1	26452847	26456305	+	3458	protein_coding	Receptor serine/threonine kinase [Source:UniProtKB/TrEMBL;Acc:F4I5D4]	151.598	87.2666	152.272	302.143	388.543	372.109	572.643	295.979	341.177	64.4763	65.0792	105.822
AT3G59900.1	ARGOS	3	22129505	22130472	+	967	protein_coding	ARGOS [Source:UniProtKB/TrEMBL;Acc:A0A178VK86]	52.0755	56.953	37.1164	171.286	126.124	139.541	137.724	140.259	110.298	36.9946	27.0329	46.6618
AT1G14580.2		1	4989562	4992734	+	3172	protein_coding	C2H2-like zinc finger protein [Source:TAIR;Acc:AT1G14580]	105.308	72.5691	129.432	221.288	192.237	173.457	164.648	271.682	257.051	150.092	116.141	134.153
AT4G27710.1	CYP709B3	4	13828189	13830596	+	2407	protein_coding	Cytochrome P450 709B3 [Source:UniProtKB/Swiss-Prot;Acc:Q9T093]	273.107	234.242	305.497	118.091	108.833	160.859	293.052	212.044	212.184	264.247	316.385	433.288
AT5G43060.1	RD21B	5	17269310	17272298	-	2988	protein_coding	Probable cysteine protease RD21B [Source:UniProtKB/Swiss-Prot;Acc:Q9FMH8]	11829.2	9431.23	9206.77	13744.3	13959.1	10353.1	12352.7	13366.5	12613.3	10239	12268.9	10560.6
AT1G19600.1		1	6778887	6781222	+	2335	protein_coding	At1g19600 [Source:UniProtKB/TrEMBL;Acc:Q9LN35]	620.278	900.224	977.399	1084.1	1151.39	1216.14	1201.2	1194.96	1161.87	1036.91	1022.24	1073.22
AT1G56280.1	ATDI19	1	21072855	21074877	-	2022	protein_coding	drought-induced 19 [Source:TAIR;Acc:AT1G56280]	4396.33	4483.67	4038.07	3416.14	3837.63	3817.99	5095.79	3413.69	3450.09	3457.41	4116.01	4070.41
AT1G78850.1		1	29641860	29643535	-	1675	protein_coding	EP1-like glycoprotein 3 [Source:UniProtKB/Swiss-Prot;Acc:Q9ZVA4]	14273.3	10864.2	13008.8	21552.2	20835.9	17466.8	29672.8	19703.6	19914.4	5572.44	6947.46	6798.46
AT5G12950.1		5	4092519	4097059	+	4540	protein_coding	Proline-tRNA ligase (DUF1680) [Source:UniProtKB/TrEMBL;Acc:Q9LXU4]	755.674	624.645	676.661	451.087	472.965	451.569	615.099	631.716	509.428	750.462	708.863	675.763
AT1G15500.1	AATP2	1	5326290	5328875	+	2585	protein_coding	ADP,ATP carrier protein [Source:UniProtKB/TrEMBL;Acc:A0A178WDN7]	3850.12	3995.89	3494.65	2752.27	2961.88	2498.17	2250.18	2383.29	2660.24	3702.63	4051.93	3318.82
AT5G65380.1	DTX27	5	26122937	26126560	-	3623	protein_coding	Protein DETOXIFICATION 27 [Source:UniProtKB/Swiss-Prot;Acc:Q9FKQ1]	6783.71	2592.28	4496.79	2297.99	1984.42	3418.75	2627.11	2685.9	2950.01	3186.82	2082.53	3475.47
AT4G28530.1	anac074	4	14090489	14094902	-	4413	protein_coding	At4g28530 [Source:UniProtKB/TrEMBL;Acc:Q8GUJ6]	108.78	91.8596	60.909	239.374	322.43	157.952	79.735	101.605	115.907	53.9064	97.1182	47.4951
AT1G76930.1	ATEXT4	1	28895301	28896883	-	1582	protein_coding	extensin 4 [Source:TAIR;Acc:AT1G76930]	913.058	1524.87	2477.28	3574.65	5858.66	3506.93	3219.43	4246.41	7111.43	592.97	767.935	373.295
AT1G30840.1	PUP4	1	10974383	10976063	+	1680	protein_coding	Probable purine permease 4 [Source:UniProtKB/Swiss-Prot;Acc:Q9SY29]	355.271	477.67	574.828	232.991	177.998	358.542	170.861	301.501	272.941	561.261	448.546	434.955
AT4G05200.1	CRK25	4	2679723	2682319	-	2596	protein_coding	cysteine-rich RLK (RECEPTOR-like protein kinase) 25 [Source:TAIR;Acc:AT4G05200]	2055.25	1979.57	1694.03	1244.75	1747.43	1041.71	1747.96	1820.05	1741.4	1012.59	1138.39	884.908
AT3G52561.1		3	19497034	19497650	-	616	protein_coding	Putative uncharacterized protein [Source:UniProtKB/TrEMBL;Acc:Q1G396]	21.9875	7.34877	14.2755	106.389	81.3703	31.9781	81.8061	53.0111	66.3659	10.5699	15.0183	9.16572
AT5G67370.1	CGLD27	5	26877272	26879639	-	2367	protein_coding	Protein CONSERVED IN THE GREEN LINEAGE AND DIATOMS 27, chloroplastic [Source:UniProtKB/Swiss-Prot;Acc:Q9FN15]	63.6479	45.0112	24.7443	150.008	282.762	223.847	436.989	55.2199	53.2797	27.4817	24.0292	34.9964
AT5G08380.1	AGAL1	5	2694669	2697781	-	3112	protein_coding	Alpha-galactosidase 1 [Source:UniProtKB/Swiss-Prot;Acc:Q9FT97]	82.1636	169.94	116.108	242.566	234.957	162.798	66.2733	166.764	146.753	115.212	196.239	112.488
AT1G67230.1	CRWN1	1	25151211	25156389	-	5178	protein_coding	Protein CROWDED NUCLEI 1 [Source:UniProtKB/Swiss-Prot;Acc:F4HRT5]	4126.7	4290.76	4284.57	3232.08	3627.08	3266.61	3727.87	3716.3	3946.43	5009.07	5119.23	4582.02
AT3G05390.1		3	1546443	1548679	-	2236	protein_coding	F22F7.17 protein [Source:UniProtKB/TrEMBL;Acc:Q9MA52]	196.73	138.708	91.3635	331.932	316.327	250.01	285.804	204.314	224.335	141.636	146.178	131.653
AT2G24430.1	ANAC038	2	10383497	10386625	-	3128	protein_coding	NAC domain containing protein 38 [Source:UniProtKB/TrEMBL;Acc:Q9ZQ25]	435.12	380.299	362.599	217.033	312.259	303.307	312.727	198.792	217.792	184.973	251.306	197.48
AT3G61270.1		3	22678034	22680509	+	2475	protein_coding	Glycosyltransferase [Source:UniProtKB/TrEMBL;Acc:Q9M2D7]	1366.69	887.364	964.075	810.681	759.795	716.115	878.121	922.172	961.838	1070.73	1047.27	989.064
AT5G05730.1	ASA1	5	1719533	1722933	-	3400	protein_coding	Anthranilate synthase alpha subunit 1 [Source:UniProtKB/TrEMBL;Acc:F4K0T5]	543.9	870.829	684.274	1207.51	1360.92	1208.38	1668.22	1008.32	944.078	811.767	1169.42	779.919
AT5G47000.1	PER65	5	19068803	19070333	-	1530	protein_coding	Peroxidase 65 [Source:UniProtKB/Swiss-Prot;Acc:Q9FJR1]	16.2013	57.8715	27.5994	106.389	120.021	156.014	41.4208	71.7859	32.7156	5.28494	17.0207	5.83273
AT3G10860.1		3	3399550	3400741	+	1191	protein_coding	At3g10860 [Source:UniProtKB/TrEMBL;Acc:Q9SG91]	2029.79	2069.6	2107.07	3172.51	2650.64	2491.38	2055.51	2293.83	2592.01	1754.6	1971.4	2124.78
AT5G45470.1		5	18421985	18425042	-	3057	protein_coding	Transmembrane protein, putative (DUF594) [Source:UniProtKB/TrEMBL;Acc:Q9FHI9]	3329.36	2326.8	2457.3	2029.89	2187.84	1651.23	2402.41	2799.65	2856.54	3043.07	2886.51	2915.53
AT4G11290.1	PER39	4	6869863	6871705	+	1842	protein_coding	Peroxidase 39 [Source:UniProtKB/Swiss-Prot;Acc:Q9SUT2]	1309.99	1044.44	1084.94	1978.83	2115.63	1330.48	872.943	1560.51	1604.93	1223.99	1506.83	1130.72
AT1G74010.1		1	27832095	27834207	-	2112	protein_coding	At1g74010 [Source:UniProtKB/TrEMBL;Acc:Q9C9C2]	337.912	225.056	208.423	502.154	491.273	397.304	277.519	183.33	227.14	109.927	109.133	93.3237
AT3G25730.1	ARF14	3	9396272	9397766	+	1494	protein_coding	AP2/ERF and B3 domain-containing transcription factor ARF14 [Source:UniProtKB/Swiss-Prot;Acc:Q9LS06]	587.875	308.648	459.672	721.314	576.712	695.766	768.356	662.639	743.111	372.06	222.271	324.966
AT5G18550.1		5	6160097	6163171	+	3074	protein_coding	Zinc finger CCCH domain-containing protein 58 [Source:UniProtKB/Swiss-Prot;Acc:Q6NPN3]	218.717	67.9761	154.176	370.232	300.053	294.586	144.973	191.061	196.293	190.258	186.227	171.649
AT1G69410.1	ELF5A-3	1	26089030	26090734	+	1704	protein_coding	Eukaryotic translation initiation factor 5A-3 [Source:UniProtKB/Swiss-Prot;Acc:Q9C505]	1463.9	1331.96	1322.87	1938.4	1611.13	1906.09	1394.85	1218.15	1404.9	1104.55	1040.27	1096.55
AT5G15790.2		5	5148723	5151433	+	2710	protein_coding	RING/U-box superfamily protein [Source:TAIR;Acc:AT5G15790]	0	62.4645	54.247	96.8136	78.3189	62.0181	0	68.4727	57.0186	83.5021	88.1072	177.482
AT1G15340.2	MBD10	1	5275677	5277689	-	2012	protein_coding	Methyl-CpG-binding domain-containing protein 10 [Source:UniProtKB/Swiss-Prot;Acc:Q9XI36]	2255.45	2076.03	2059.48	1343.69	1702.67	1550.45	1782.13	1711.82	1561	2070.64	1779.17	1975.63
AT2G20900.4	DGK5	2	8989275	8992985	-	3710	protein_coding	Diacylglycerol kinase 5 [Source:UniProtKB/Swiss-Prot;Acc:Q9C5E5]	46.2894	69.8133	49.4885	108.516	200.374	105.625	199.855	135.841	91.6036	61.3053	111.135	74.159
AT4G37410.1	CYP81F4	4	17590772	17592920	+	2148	protein_coding	Cytochrome P450 81F4 [Source:UniProtKB/Swiss-Prot;Acc:Q9SZU1]	47290.4	24568.8	26071.9	18586.1	16895.5	21585.2	16269.1	18520.8	18119.8	32519.3	24051.3	24741.6
AT1G44170.1	ALDH3H1	1	16796400	16800321	-	3921	protein_coding	Aldehyde dehydrogenase family 3 member H1 [Source:UniProtKB/Swiss-Prot;Acc:Q70DU8]	2475.32	2288.22	2327.86	4202.35	3752.19	2378.01	2609.51	2601.96	2911.69	1517.83	1614.97	1589.84
AT2G42350.1	ATL40	2	17639001	17640300	+	1299	protein_coding	RING-H2 finger protein ATL40 [Source:UniProtKB/Swiss-Prot;Acc:Q9SLC4]	1512.51	806.527	832.74	1079.84	961.187	534.906	989.957	1014.94	1050.64	643.706	767.935	779.919
AT3G06350.1	EMB3004	3	1924270	1927850	-	3580	protein_coding	Bifunctional 3-dehydroquinate dehydratase/shikimate dehydrogenase, chloroplastic [Source:UniProtKB/Swiss-Prot;Acc:Q9SQT8]	2302.9	2285.47	2222.23	2612.9	2997.48	2804.38	2950.2	2371.14	2354.59	1861.36	1962.39	1905.64
AT5G03545.1	AT4	5	894582	895517	+	935	protein_coding	At5g03545 [Source:UniProtKB/TrEMBL;Acc:Q9LZD2]	167.799	189.231	266.477	794.722	536.027	791.7	746.61	259.534	227.14	195.543	202.246	235.809
AT4G13940.1	SAHH1	4	8054673	8057152	+	2479	protein_coding	Adenosylhomocysteinase 1 [Source:UniProtKB/Swiss-Prot;Acc:O23255]	19837.3	15596.8	20124.7	25895	24484.3	27352.9	19781.5	18658.8	24017.9	24865.6	25976.6	25124.9
AT4G15560.1	DXS	4	8883825	8887667	+	3842	protein_coding	DXS1 [Source:UniProtKB/TrEMBL;Acc:A0A178V5I0]	1083.17	1335.64	1297.17	910.686	865.577	997.135	849.126	1108.82	1094.57	1612.96	1534.87	1602.33
AT1G70690.1	CRRSP2	1	26651840	26653643	+	1803	protein_coding	PDLP5 [Source:UniProtKB/TrEMBL;Acc:A0A178WPB2]	1208.15	974.63	937.427	879.833	955.084	667.664	1069.69	829.403	780.5	514.753	686.836	555.776
AT1G75370.2		1	28276440	28279798	-	3358	protein_coding	Sec14p-like phosphatidylinositol transfer family protein [Source:UniProtKB/TrEMBL;Acc:F4HZ25]	0	73.4877	86.6049	164.902	210.546	146.324	61.0957	103.813	115.907	108.87	82.0999	29.1636
AT2G23610.1	MES3	2	10044179	10046982	-	2803	protein_coding	MES3 [Source:UniProtKB/TrEMBL;Acc:A0A178VT29]	481.409	530.948	545.326	298.952	286.83	380.83	344.828	420.776	396.326	583.457	504.614	649.099
AT1G51830.1		1	19242735	19246010	-	3275	protein_coding	Leucine-rich repeat protein kinase family protein [Source:TAIR;Acc:AT1G51830]	7671.31	4199.82	4215.09	4108.73	3923.07	2935.2	5832.05	6203.4	6474.88	3992.24	3642.43	3382.98
AT3G06390.1		3	1938335	1939853	-	1518	protein_coding	CASP-like protein 1D2 [Source:UniProtKB/Swiss-Prot;Acc:Q9SQU2]	575.145	773.458	695.695	343.635	713.007	228.692	1023.09	1060.22	762.74	924.865	1344.64	1000.73
AT3G61990.1	OMTF3	3	22957054	22959018	-	1964	protein_coding	S-adenosyl-L-methionine-dependent methyltransferases superfamily protein [Source:UniProtKB/TrEMBL;Acc:Q9M266]	953.561	1408.21	1029.74	1444.76	1654.87	1935.16	1255.05	988.436	958.099	1091.87	1265.54	986.564
AT4G36110.1		4	17089934	17090873	+	939	protein_coding	SAUR9 [Source:UniProtKB/TrEMBL;Acc:A0A178V0P2]	17.3585	14.6975	10.4687	62.7692	46.7879	51.3587	51.776	44.1759	63.5617	11.6269	10.0122	12.4987
AT1G22510.1		1	7950819	7952750	-	1931	protein_coding	E3 ubiquitin-protein ligase RNF170-like protein (DUF 1232) [Source:UniProtKB/TrEMBL;Acc:F4I1E4]	134.239	152.487	132.287	269.163	250.214	309.122	299.265	186.643	201.902	130.01	117.143	105.822
AT1G33750.1	TPS22	1	12233632	12236576	+	2944	protein_coding	Terpenoid synthase 22 [Source:UniProtKB/Swiss-Prot;Acc:Q9LQ27]	311.296	396.833	397.812	164.902	166.809	309.122	234.028	309.231	302.853	509.468	378.461	439.121
AT3G12820.2	AtMYB10	3	4074158	4075073	-	915	protein_coding	Transcription factor MYB10 [Source:UniProtKB/Swiss-Prot;Acc:Q9LTV4]	107.623	140.545	87.5566	374.488	758.778	475.795	654.449	111.544	77.5827	120.497	102.124	92.4904
AT5G24880.1		5	8552647	8554275	+	1628	protein_coding	Chromo domain cec-like protein [Source:UniProtKB/TrEMBL;Acc:Q3E966]	779.976	420.717	511.064	413.851	432.28	163.767	586.104	1035.93	1068.4	641.592	781.952	818.248
AT5G16720.1	MYOB3	5	5494228	5496846	+	2618	protein_coding	Myosin-binding protein 3 [Source:UniProtKB/Swiss-Prot;Acc:Q0WNW4]	410.818	699.97	620.51	345.763	418.04	424.436	330.331	399.792	379.501	711.353	726.885	660.765
AT1G11190.1	ENDO1	1	3750066	3752780	-	2714	protein_coding	ENDO1 [Source:UniProtKB/TrEMBL;Acc:A0A178WKD4]	199.044	169.94	156.079	335.124	397.697	375.985	239.205	252.907	211.249	93.015	133.162	79.1585
AT4G11320.1	RDL5	4	6887166	6889879	+	2713	protein_coding	Probable cysteine protease RDL5 [Source:UniProtKB/Swiss-Prot;Acc:Q9SUS9]	9128.26	14031.6	13925.3	6508.85	8439.12	9550.79	11418.7	10518.3	7082.46	13451.2	13789.8	14739.3
AT3G44720.1	ADT4	3	16271511	16273413	+	1902	protein_coding	Arogenate dehydratase 4, chloroplastic [Source:UniProtKB/Swiss-Prot;Acc:O22241]	1031.1	998.514	769.927	1689.45	1684.37	1654.14	1833.91	1094.46	1073.07	678.586	890.083	615.769
AT4G11880.4	AGL14	4	7143115	7147391	+	4276	protein_coding	Agamous-like MADS-box protein AGL14 [Source:UniProtKB/Swiss-Prot;Acc:Q38838]	475.623	503.391	299.786	137.241	200.374	184.116	312.727	438.446	427.172	397.428	569.693	349.964
AT5G07650.2		5	2416200	2421869	-	5669	protein_coding	Actin-binding FH2 protein [Source:TAIR;Acc:AT5G07650]	306.667	205.766	197.954	161.711	182.066	104.656	270.271	312.545	317.808	247.335	290.353	309.135
AT5G65310.2	ATHB-5	5	26101939	26104174	-	2235	protein_coding	Homeobox-leucine zipper protein ATHB-5 [Source:UniProtKB/Swiss-Prot;Acc:P46667]	369.158	2.75579	0	364.913	377.355	372.109	194.678	86.143	300.983	268.475	355.433	225.81
AT2G47140.1	SDR3B	2	19350672	19352088	-	1416	protein_coding	Short-chain dehydrogenase reductase 3b [Source:UniProtKB/Swiss-Prot;Acc:Q94K41]	477.938	388.566	398.763	678.759	569.592	514.556	929.897	912.233	1059.98	524.266	514.626	506.614
AT4G11230.1	RBOHI	4	6840473	6845627	-	5154	protein_coding	Probable respiratory burst oxidase homolog protein I [Source:UniProtKB/Swiss-Prot;Acc:Q9SUT8]	411.975	168.103	220.795	174.477	171.895	77.5226	289.946	426.298	471.104	281.159	304.37	377.461
AT1G28090.1		1	9795718	9799104	+	3386	protein_coding	Polynucleotide adenylyltransferase family protein [Source:UniProtKB/TrEMBL;Acc:F4HUW0]	0	24.8021	47.5851	96.8136	11.1884	45.5445	0	61.8463	44.8671	25.3677	11.0134	21.6644
AT2G40320.1	TBL33	2	16840081	16842404	+	2323	protein_coding	TBL33 [Source:UniProtKB/TrEMBL;Acc:A0A178VXJ7]	357.585	322.427	346.42	563.859	755.727	422.498	435.954	723.381	661.789	474.588	452.551	463.285
AT5G24660.1	LSU2	5	8443279	8444101	-	822	protein_coding	Protein RESPONSE TO LOW SULFUR 2 [Source:UniProtKB/Swiss-Prot;Acc:Q9FIR9]	304.353	56.0344	146.562	635.14	245.128	667.664	288.91	66.2639	118.711	84.5591	54.0658	42.4956
AT2G23120.1		2	9841842	9842634	+	792	protein_coding	Expressed protein [Source:UniProtKB/TrEMBL;Acc:Q8S8R1]	3052.78	3195.8	2923.63	4876.85	4045.12	5851.02	5902.46	5223.8	5090.54	2822.16	2884.51	3766.28
AT4G34260.1	FUC95A	4	16397995	16402118	+	4123	protein_coding	Alpha-L-fucosidase 2 [Source:UniProtKB/Swiss-Prot;Acc:Q8L7W8]	1063.5	1323.7	1274.33	1861.8	1529.76	2199.7	1297.51	1109.92	1203	1271.56	1315.6	1027.39
AT3G28050.1		3	10442608	10445431	+	2823	protein_coding	WAT1-related protein [Source:UniProtKB/TrEMBL;Acc:A0A178VL75]	770.718	817.55	834.643	1031.97	1202.25	1215.17	789.066	928.799	953.425	659.561	778.948	729.091
AT5G16080.1	CXE17	5	5252251	5253790	-	1539	protein_coding	Probable carboxylesterase 17 [Source:UniProtKB/Swiss-Prot;Acc:Q9LFR7]	25.4592	9.18596	16.1789	100.005	53.9078	47.4826	39.3498	29.8187	30.8461	34.8806	15.0183	21.6644
AT5G63160.3	BT1	5	25333214	25335549	-	2335	protein_coding	BTB/POZ and TAZ domain-containing protein 1 [Source:UniProtKB/Swiss-Prot;Acc:Q9FMK7]	104.151	169.94	253.153	80.8553	52.8907	24.2258	128.404	231.924	221.531	1202.85	972.183	1064.06
AT2G45290.1	TKL-2	2	18672497	18676451	+	3954	protein_coding	Transketolase-2, chloroplastic [Source:UniProtKB/Swiss-Prot;Acc:F4IW47]	1123.67	1113.34	1200.1	1299	1539.93	1801.43	1507.72	1369.45	1346.95	1133.09	1133.38	1049.06
AT1G47128.1	RD21A	1	17282749	17285749	-	3000	protein_coding	RD21A [Source:UniProtKB/TrEMBL;Acc:A0A178WIH7]	28054.8	21655	19009.3	31281.4	36188.4	23968.1	23343.7	17661.5	17003.7	10681.9	15820.3	12567
AT3G07390.1	AIR12	3	2365301	2366496	+	1195	protein_coding	AIR12 [Source:UniProtKB/TrEMBL;Acc:A0A178VEI7]	900.328	488.693	485.368	1302.2	1006.96	903.139	926.79	679.205	830.976	714.524	491.598	529.945
AT2G24180.1	CYP71B6	2	10281718	10283735	+	2017	protein_coding	Cytochrome P450 71B6 [Source:UniProtKB/Swiss-Prot;Acc:O65787]	3065.51	3140.68	2559.13	5294.96	5501.65	4444.95	6508.24	3396.02	3794.07	1442.79	1870.28	1384.02
AT4G37590.1	NPY5	4	17662840	17666736	-	3896	protein_coding	BTB/POZ domain-containing protein NPY5 [Source:UniProtKB/Swiss-Prot;Acc:Q0WL52]	1242.87	1192.34	1541.76	974.519	791.326	1162.84	1134.93	1243.55	1255.34	1615.08	1426.74	1534.01
AT3G02110.1	SCPL25	3	370668	373805	-	3137	protein_coding	Serine carboxypeptidase-like 25 [Source:UniProtKB/Swiss-Prot;Acc:Q8L9Y0]	204.83	216.789	220.795	125.538	123.073	112.408	180.18	161.242	175.729	248.392	201.245	247.474
AT1G65310.1	ATXTH17	1	24257216	24258506	+	1290	protein_coding	xyloglucan endotransglucosylase/hydrolase 17 [Source:TAIR;Acc:AT1G65310]	1846.95	893.794	1368.55	858.555	682.494	959.343	798.386	815.046	1036.62	1077.07	989.204	1115.72
AT3G48340.1	CEP2	3	17897506	17899351	+	1845	protein_coding	KDEL-tailed cysteine endopeptidase CEP2 [Source:UniProtKB/Swiss-Prot;Acc:Q9STL4]	2738.02	2168.81	2248.87	3372.52	3606.74	3377.08	3136.59	2707.98	2733.15	2315.86	3147.83	2513.07
AT1G61590.1	PBL15	1	22723368	22726190	-	2822	protein_coding	Probable serine/threonine-protein kinase PBL15 [Source:UniProtKB/Swiss-Prot;Acc:Q9SY91]	1433.81	959.014	1493.22	2733.12	3105.3	1841.16	2972.98	3553.95	3029.46	1412.14	1280.56	2000.63
AT1G49030.1	PCR6	1	18136666	18138080	+	1414	protein_coding	Protein PLANT CADMIUM RESISTANCE 6 [Source:UniProtKB/Swiss-Prot;Acc:Q9M9A5]	248.805	56.953	135.142	358.529	294.967	176.364	697.94	829.403	981.467	246.278	161.196	254.14
AT3G16640.1	TCTP1	3	5669317	5670842	-	1525	protein_coding	Translationally-controlled tumor protein 1 [Source:UniProtKB/Swiss-Prot;Acc:P31265]	9533.3	12898.9	11955.3	7920.63	8140.08	9826.96	7896.88	7982.59	8849.1	10962	12464.2	11900.4
AT3G63380.1	ACA12	3	23406484	23410360	-	3876	protein_coding	Calcium-transporting ATPase [Source:UniProtKB/TrEMBL;Acc:A0A178VEV7]	3570.07	2437.04	1939.57	2166.07	2227.51	809.143	3981.57	2554.47	2113.43	977.714	1168.42	918.238
AT5G26300.1		5	9229326	9231180	+	1854	protein_coding	TRAF-like family protein [Source:UniProtKB/TrEMBL;Acc:F4JZS5]	473.309	99.2084	195.099	185.116	114.936	45.5445	319.976	710.128	717.873	494.67	437.533	663.265
AT5G66120.2	DHQS	5	26431376	26433900	-	2524	protein_coding	3-dehydroquinate synthase, chloroplastic [Source:UniProtKB/Swiss-Prot;Acc:Q8VYV7]	2231.15	2322.21	2056.63	3128.89	2872.37	2916.79	2482.14	2205.48	2249.9	2000.88	1758.14	1838.98
AT5G24900.1	CYP714A2	5	8563800	8566812	-	3012	protein_coding	Cytochrome P450 714A2 [Source:UniProtKB/Swiss-Prot;Acc:Q6NKZ8]	45.1321	39.4996	16.1789	123.411	111.884	82.3678	100.445	129.215	148.622	56.0204	39.0475	49.9948
AT4G24340.1		4	12607371	12609252	+	1881	protein_coding	At4g24340 [Source:UniProtKB/TrEMBL;Acc:Q8GW53]	400.403	372.95	340.71	237.246	285.813	287.803	544.684	385.435	340.242	699.726	727.886	789.085
AT1G13670.1		1	4688018	4689265	+	1247	protein_coding	At1g13670 [Source:UniProtKB/TrEMBL;Acc:Q9LMY0]	299.724	482.263	374.971	251.077	225.803	156.014	261.987	353.407	256.116	576.059	649.791	536.611
AT1G78370.1	GSTU20	1	29484120	29485389	-	1269	protein_coding	Glutathione S-transferase U20 [Source:UniProtKB/Swiss-Prot;Acc:Q8L7C9]	491.825	643.936	664.288	938.347	727.247	1513.63	642.022	506.919	549.622	655.333	662.807	488.283
AT1G28680.1		1	10078189	10079909	+	1720	protein_coding	Anthranilate N-hydroxycinnamoyl/benzoyltransferase, putative [Source:UniProtKB/TrEMBL;Acc:Q8LF28]	3412.68	2313.94	2545.8	3661.89	3419.59	3517.59	2897.38	2841.62	3269.69	2406.76	2137.6	2198.11
AT3G14170.2		3	4695886	4698141	-	2255	protein_coding	Plant protein of unknown function (DUF936) [Source:TAIR;Acc:AT3G14170]	96.0505	46.8484	61.8607	23.4055	25.4282	19.3807	51.776	27.61	43.9323	49.6784	31.0378	44.9953
AT4G19030.1	NIP1-1	4	10421521	10423508	-	1987	protein_coding	NLM1 [Source:UniProtKB/TrEMBL;Acc:A0A384L612]	2284.38	1672.76	1882.47	3605.51	2687.26	2926.48	3024.75	2258.49	2538.73	1679.55	2089.54	1829.81
AT5G58780.1		5	23735620	23737335	-	1715	protein_coding	Dehydrodolichyl diphosphate synthase 3 [Source:UniProtKB/Swiss-Prot;Acc:Q8RX73]	292.78	90.941	141.804	350.018	273.608	370.171	132.547	140.259	222.466	97.2429	67.0816	99.1564
AT1G09080.2	MED37B	1	2929217	2931850	-	2633	protein_coding	Probable mediator of RNA polymerase II transcription subunit 37b [Source:UniProtKB/Swiss-Prot;Acc:Q8H1B3]	278.893	408.775	309.303	933.027	1133.08	589.172	132.547	130.319	293.505	26.4247	23.028	29.1636
AT1G12950.1	DTX31	1	4419714	4422684	+	2970	protein_coding	Protein DETOXIFICATION [Source:UniProtKB/TrEMBL;Acc:A0A178WCP4]	1382.9	836.841	675.709	1807.54	1737.26	1250.05	1212.59	1610.21	1537.63	711.353	853.038	664.098
AT2G26760.1	CYCB1-4	2	11401118	11403433	+	2315	protein_coding	CYCB1 [Source:UniProtKB/TrEMBL;Acc:A0A178VPU5]	296.252	384.892	376.874	198.947	206.477	194.776	182.252	193.27	176.664	515.81	387.472	417.457
AT1G14240.2	APY3	1	4864881	4868011	+	3130	protein_coding	Probable apyrase 3 [Source:UniProtKB/Swiss-Prot;Acc:Q9XI62]	727.9	591.576	550.084	981.966	1329.39	1280.09	1615.41	714.546	615.053	774.772	695.847	781.586
AT2G01350.1	QPT	2	165141	167259	-	2118	protein_coding	QPT [Source:UniProtKB/TrEMBL;Acc:A0A178VX18]	1312.3	1413.72	1272.43	1637.32	1771.84	1548.51	1439.37	1365.04	1307.69	1096.1	1211.47	1095.72
AT1G54630.1	ACP3	1	20401357	20403166	-	1809	protein_coding	Acyl carrier protein 3, chloroplastic [Source:UniProtKB/Swiss-Prot;Acc:P25702]	1125.99	1111.5	1056.39	1421.35	1275.48	1295.6	955.785	1177.29	1223.56	1239.85	1139.39	1165.71
AT1G48500.1	TIFY6A	1	17931390	17934662	+	3272	protein_coding	Protein TIFY 6A [Source:UniProtKB/Swiss-Prot;Acc:Q58G47]	319.397	190.149	181.775	181.924	166.809	61.0491	164.648	229.715	229.944	291.729	321.391	285.804
AT5G03260.1	LAC11	5	777021	779424	-	2403	protein_coding	Laccase-11 [Source:UniProtKB/Swiss-Prot;Acc:Q8VZA1]	753.36	944.317	870.808	508.537	380.406	556.225	549.861	589.749	546.818	1033.73	597.728	804.083
AT5G10190.3		5	3199533	3201363	+	1830	protein_coding	Major facilitator superfamily protein [Source:UniProtKB/TrEMBL;Acc:Q9C5L6]	180.529	135.952	146.562	32.9804	71.199	74.6155	117.014	121.484	83.191	86.673	86.1048	83.3247
AT4G38550.4		4	18026207	18028840	+	2633	protein_coding	Arabidopsis phospholipase-like protein (PEARLI 4) family [Source:TAIR;Acc:AT4G38550]	2190.64	1676.44	1469.43	1280.92	901.176	933.179	1665.12	2050.87	1670.36	1717.61	1274.55	1330.7
AT5G55790.3		5	22578715	22581335	-	2620	protein_coding	At5g55790 [Source:UniProtKB/TrEMBL;Acc:Q9FM60]	18.5157	63.3831	39.0198	70.2164	78.3189	104.656	90.0902	103.813	108.429	114.155	102.124	77.492
AT5G45950.1		5	18634041	18636720	+	2679	protein_coding	GDSL esterase/lipase At5g45950 [Source:UniProtKB/Swiss-Prot;Acc:Q9FJ41]	2.31447	2.75579	0	25.5332	15.2569	90.1201	7.24864	20.9836	14.021	3.17096	2.00244	2.49974
AT2G14255.1	PAT23	2	6036804	6041097	+	4293	protein_coding	Probable protein S-acyltransferase 23 [Source:UniProtKB/Swiss-Prot;Acc:Q3EC11]	564.73	487.774	463.479	715.995	861.508	684.137	828.416	644.968	622.531	501.012	519.632	578.273
AT1G68040.1		1	25502864	25505263	+	2399	protein_coding	Putative S-adenosyl-L-methionine:salicylic acid carboxyl methyltransferase; 41514-39166 [Source:UniProtKB/TrEMBL;Acc:Q9C9W8]	46.2894	41.3368	31.4062	4.25554	1.01713	5.8142	7.24864	16.566	22.4335	19.0258	29.0353	22.4977
AT4G14680.1	APS3	4	8413263	8415650	-	2387	protein_coding	Pseudouridine synthase/archaeosine transglycosylase-like family protein [Source:TAIR;Acc:AT4G14680]	145.812	146.975	128.48	286.185	242.077	384.706	243.347	181.121	192.555	198.714	204.249	137.486
AT1G70620.1		1	26626566	26631104	+	4538	protein_coding	Cyclin-like protein [Source:UniProtKB/TrEMBL;Acc:F4I6U7]	258.063	244.347	306.448	579.818	639.774	367.263	570.572	556.617	681.419	413.282	343.418	434.122
AT3G55130.1	ABCG19	3	20433839	20436453	-	2614	protein_coding	ABC transporter G family member 19 [Source:UniProtKB/Swiss-Prot;Acc:Q9M3D6]	11.5723	0	1.90341	53.1943	19.3255	53.2968	39.3498	9.93958	18.6946	7.39892	15.0183	17.4982
AT1G44010.1		1	16714622	16715564	+	942	protein_coding	F9C16.22 [Source:UniProtKB/TrEMBL;Acc:Q9LNZ6]	4.62894	0.918596	1.90341	24.4694	32.5481	11.6284	30.0301	44.1759	73.8437	9.51289	9.01097	14.1652
AT4G36760.1	ATAPP1	4	17326537	17330208	+	3671	protein_coding	aminopeptidase P1 [Source:TAIR;Acc:AT4G36760]	1726.59	1644.29	1628.36	2132.03	2171.57	1859.57	1717.93	1647.76	1643.26	1363.51	1336.63	1358.19
AT3G43960.1	RDL3	3	15774053	15775873	-	1820	protein_coding	Probable cysteine protease RDL3 [Source:UniProtKB/Swiss-Prot;Acc:Q9LXW3]	748.731	451.949	710.922	411.724	390.578	263.577	477.375	522.38	587.011	895.269	835.016	815.749
AT4G02890.1	UBQ14	4	1278577	1280028	-	1451	protein_coding	Polyubiquitin 14 [Source:UniProtKB/Swiss-Prot;Acc:Q3E7T8]	3453.19	3866.37	2831.32	2419.28	3220.23	2520.45	3001.97	2632.88	2577.99	2798.9	3310.03	2772.21
AT3G08030.1		3	2563803	2566042	+	2239	protein_coding	F17A17.37 protein [Source:UniProtKB/TrEMBL;Acc:Q9SFB1]	193.258	218.626	203.664	695.781	370.235	261.639	222.637	342.363	251.443	227.252	270.329	312.468
AT1G34430.1	EMB3003	1	12587726	12590223	-	2497	protein_coding	Dihydrolipoyllysine-residue acetyltransferase component 5 of pyruvate dehydrogenase complex, chloroplastic [Source:UniProtKB/Swiss-Prot;Acc:Q9C8P0]	2192.96	1827.09	2107.07	2583.11	2060.7	2534.99	1587.45	2060.81	2125.58	2324.32	1769.15	1937.3
AT5G06570.1		5	2007854	2011043	-	3189	protein_coding	alpha/beta-Hydrolases superfamily protein [Source:TAIR;Acc:AT5G06570]	509.183	625.564	572.925	375.552	333.618	98.8414	367.61	545.573	432.78	690.213	707.862	990.731
AT5G46250.1	LARP6A	5	18755280	18758333	+	3053	protein_coding	La-related protein 6A [Source:UniProtKB/Swiss-Prot;Acc:Q94A38]	3220.58	3164.56	2997.86	2400.13	2864.24	2332.46	2859.07	2970.83	2705.11	2847.53	3073.74	3223.83
AT4G11110.1	SPA2	4	6771605	6777225	+	5620	protein_coding	Protein SPA1-RELATED 2 [Source:UniProtKB/Swiss-Prot;Acc:Q9T014]	1046.14	935.131	908.876	804.297	899.142	661.849	896.76	866.952	846.866	789.57	915.114	888.241
AT5G55600.3		5	22521853	22524912	-	3059	protein_coding	AT5g55600/MDF20_4 [Source:UniProtKB/TrEMBL;Acc:Q8W109]	418.919	357.334	433.976	205.33	245.128	219.97	496.014	367.765	369.219	215.626	400.487	239.142
AT4G15370.2	BARS1	4	8773786	8779685	-	5899	protein_coding	Baruol synthase [Source:UniProtKB/Swiss-Prot;Acc:O23390]	2.31447	5.51158	0	77.6636	65.0963	73.6465	0	96.0826	85.9952	4.22795	11.0134	0.833247
AT2G16060.1	AHB1	2	6982531	6983777	-	1246	protein_coding	NSHB1 [Source:UniProtKB/TrEMBL;Acc:A0A384KL50]	326.34	370.194	277.897	780.892	641.808	622.119	574.714	485.935	541.209	176.517	161.196	103.323
AT1G32100.1	PRR1	1	11546160	11548016	-	1856	protein_coding	Pinoresinol reductase 1 [Source:UniProtKB/Swiss-Prot;Acc:Q9FVQ6]	796.177	912.166	953.606	518.112	512.633	778.133	576.785	667.056	620.661	737.778	723.881	783.252
AT1G72970.1	HTH	1	27452748	27455964	+	3216	protein_coding	HTH [Source:UniProtKB/TrEMBL;Acc:A0A178WG21]	356.428	318.753	371.164	200.01	157.655	284.896	274.413	307.023	351.459	450.277	320.39	454.12
AT5G61510.1		5	24736871	24739002	-	2131	protein_coding	At5g61510 [Source:UniProtKB/TrEMBL;Acc:A1L4Y4]	108.78	132.278	168.451	336.188	224.786	182.178	131.511	195.478	201.902	175.46	138.168	184.148
AT5G13870.1	XTH5	5	4474922	4477090	-	2168	protein_coding	Xyloglucan endotransglucosylase/hydrolase [Source:UniProtKB/TrEMBL;Acc:Q67Z90]	137.711	145.138	177.017	71.2803	38.6509	79.4607	69.3798	131.423	141.144	188.144	164.2	153.317
AT3G19340.1		3	6701273	6704312	-	3039	protein_coding	Aminopeptidase (DUF3754) [Source:UniProtKB/TrEMBL;Acc:Q8RWC3]	1616.66	1146.41	1262.91	1061.76	1046.63	934.148	1007.56	1117.65	1159.07	1267.33	1138.39	1298.2
AT1G16890.2	UBC36	1	5776282	5778529	-	2247	protein_coding	Ubiquitin-conjugating enzyme 36 [Source:UniProtKB/TrEMBL;Acc:F4I615]	764.932	668.738	714.729	1221.34	1005.94	1051.4	942.323	1126.49	931.927	698.669	804.98	933.237
AT5G50200.2	NRT3.1	5	20436275	20437726	+	1451	protein_coding	High-affinity nitrate transporter 3.1 [Source:UniProtKB/Swiss-Prot;Acc:Q9FGS5]	3.4717	0.918596	0	646.842	2.03426	53.2968	124.262	39.7583	22.4335	6.34193	0	0.833247
AT2G28100.1	FUC1	2	11974663	11976600	+	1937	protein_coding	Alpha-L-fucosidase 1 [Source:UniProtKB/Swiss-Prot;Acc:Q8GW72]	274.265	341.718	275.042	184.052	260.385	170.55	266.129	229.715	200.032	289.615	341.416	286.637
AT2G43410.1	FPA	2	18025247	18031255	-	6008	protein_coding	Flowering time control protein FPA [Source:UniProtKB/Swiss-Prot;Acc:Q8LPQ9]	0	125.848	114.204	244.694	217.666	193.807	47.6339	79.5167	110.298	120.497	122.149	150.818
AT1G70850.3	MLP34	1	26714866	26716783	-	1917	protein_coding	MLP34 [Source:UniProtKB/TrEMBL;Acc:A0A384KEJ8]	19873.2	14225.4	15920.1	12356	8685.27	12431.7	18669.4	11644.8	12885.3	25517.8	18173.1	30728.5
AT3G09220.1	LAC7	3	2827190	2830655	-	3465	protein_coding	Laccase-7 [Source:UniProtKB/Swiss-Prot;Acc:Q9SR40]	10220.7	7742.85	6331.68	5327.94	7410.8	3084.43	3297.1	5336.45	4579.25	5061.92	6499.91	4812
AT2G01910.2	MAP65-6	2	417427	420588	+	3161	protein_coding	65-kDa microtubule-associated protein 6 [Source:UniProtKB/Swiss-Prot;Acc:Q9SIS3]	1242.87	1218.06	1421.84	806.425	861.508	1041.71	1085.22	1252.39	1028.2	1599.22	1494.82	1482.35
AT3G62580.1		3	23146809	23147951	+	1142	protein_coding	Late embryogenesis abundant protein (LEA) family protein [Source:UniProtKB/TrEMBL;Acc:F4IYB7]	2228.83	2084.29	1960.51	2635.24	2554.01	2568.91	2360.99	2051.97	2084.45	1665.81	1722.1	1701.49
AT5G20820.1	SAUR76	5	7046747	7047446	-	699	protein_coding	Auxin-responsive protein SAUR76 [Source:UniProtKB/Swiss-Prot;Acc:Q29PU2]	15.044	26.6393	23.7926	61.7053	46.7879	68.8013	64.2022	91.665	71.0395	21.1398	26.0317	21.6644
AT4G37970.1	CAD6	4	17849538	17852256	+	2718	protein_coding	Probable cinnamyl alcohol dehydrogenase 6 [Source:UniProtKB/Swiss-Prot;Acc:O65621]	40.5032	23.8835	28.5511	90.4303	47.8051	140.51	65.2378	38.6539	46.7365	42.2795	29.0353	41.6623
AT4G36120.2	FPP5	4	17093088	17096655	-	3567	protein_coding	Filament-like plant protein 5 [Source:UniProtKB/Swiss-Prot;Acc:O65649]	247.648	180.045	258.863	142.561	120.021	119.191	160.506	170.077	175.729	349.863	335.408	314.967
AT2G41560.3	ACA4	2	17332079	17337269	-	5190	protein_coding	Calcium-transporting ATPase 4, plasma membrane-type [Source:UniProtKB/Swiss-Prot;Acc:O22218]	1809.91	1532.22	1532.24	946.858	1054.76	720.961	1061.41	1234.72	1281.52	1992.42	1249.52	1566.5
AT2G43160.5	EPSIN2	2	17947829	17953267	+	5438	protein_coding	Clathrin interactor EPSIN 2 [Source:UniProtKB/Swiss-Prot;Acc:Q67YI9]	0	61.5459	29.5028	418.107	0	221.909	0	50.8023	16.8252	180.745	130.158	77.492
AT3G50350.2		3	18672102	18674022	+	1920	protein_coding	Membrane insertase, putative (DUF1685) [Source:UniProtKB/TrEMBL;Acc:Q9SND2]	1760.15	870.829	806.092	967.072	749.624	474.826	944.394	809.524	701.048	1062.27	861.048	1092.39
AT3G59850.1		3	22109104	22111609	-	2505	protein_coding	Pectin lyase-like superfamily protein [Source:UniProtKB/TrEMBL;Acc:A0A1I9LP65]	131.925	118.499	99.9288	209.585	259.368	209.311	215.388	133.632	140.21	95.1289	131.16	95.8234
AT2G02820.2	MYB88	2	803656	807895	-	4239	protein_coding	Transcription factor MYB88 [Source:UniProtKB/Swiss-Prot;Acc:F4IRB4]	767.246	567.692	817.513	351.082	439.4	421.529	358.29	289.352	391.652	705.011	610.743	793.251
AT4G11393.1		4	6932319	6932963	+	644	protein_coding	Putative defensin-like protein 202 [Source:UniProtKB/Swiss-Prot;Acc:Q2V3J6]	24.3019	1.83719	8.56532	97.8774	43.7366	23.2568	264.058	374.391	508.494	11.6269	34.0414	16.6649
AT1G75540.1	BBX21	1	28365824	28367738	+	1914	protein_coding	B-box zinc finger protein 21 [Source:UniProtKB/Swiss-Prot;Acc:Q9LQZ7]	2231.15	2225.76	2457.3	1643.7	1703.69	1690.96	1634.05	2161.31	1935.83	2379.28	2536.09	2518.07
AT2G38080.1	IRX12	2	15934244	15937616	+	3372	protein_coding	Laccase-4 [Source:UniProtKB/Swiss-Prot;Acc:O80434]	613.334	824.899	801.334	359.593	377.355	616.305	397.64	562.139	458.018	783.228	783.954	757.421
AT5G59540.1		5	23995850	23997821	-	1971	protein_coding	1-aminocyclopropane-1-carboxylate oxidase homolog 12 [Source:UniProtKB/Swiss-Prot;Acc:Q9LTH7]	318.239	245.265	342.613	487.259	327.516	526.185	439.06	499.188	484.191	237.822	133.162	215.811
AT1G01580.1	FRO2	1	209208	213080	+	3872	protein_coding	ferric reduction oxidase 2 [Source:TAIR;Acc:AT1G01580]	2802.82	2177.07	4107.55	10377.1	13031.5	13291.3	17503.4	5690.96	6487.97	4495.37	2247.74	5668.58
AT5G23830.1		5	8033665	8034977	+	1312	protein_coding	MD-2-related lipid recognition domain-containing protein [Source:UniProtKB/TrEMBL;Acc:Q9FF97]	891.07	585.146	751.845	493.643	446.52	620.181	751.788	758.721	865.561	1370.91	1044.27	1169.88
AT5G10480.1	PAS2	5	3297804	3300165	-	2361	protein_coding	Very-long-chain (3R)-3-hydroxyacyl-CoA dehydratase [Source:UniProtKB/TrEMBL;Acc:F4KGW0]	409.661	490.53	225.554	963.88	794.378	874.068	366.574	760.93	1026.33	573.945	537.654	426.622
AT4G14440.1	ECI3	4	8306590	8307934	-	1344	protein_coding	Enoyl-CoA delta isomerase 3 [Source:UniProtKB/Swiss-Prot;Acc:O23300]	1187.32	641.18	616.703	1577.74	1065.95	929.303	720.722	833.82	985.206	869.901	602.734	718.259
AT1G19835.1	FPP4	1	6855899	6860376	-	4477	protein_coding	Filament-like plant protein 4 [Source:UniProtKB/Swiss-Prot;Acc:Q0WSY2]	0	54.1972	37.1164	165.966	139.347	188.961	141.866	129.215	91.6036	206.113	39.0475	211.645
AT4G36880.1	CP1	4	17374454	17376279	-	1825	protein_coding	CP1 [Source:UniProtKB/TrEMBL;Acc:A0A178UST0]	998.693	266.393	448.252	362.785	186.135	318.812	489.801	185.539	241.161	120.497	59.0719	69.1595
AT1G49100.1		1	18166128	18170105	-	3977	protein_coding	Leucine-rich repeat protein kinase family protein [Source:UniProtKB/TrEMBL;Acc:F4I065]	119.195	22.0463	47.5851	43.6193	18.3083	6.78323	132.547	314.753	308.461	245.221	259.316	364.962
AT3G16430.2	PBP2	3	5581698	5583258	+	1560	protein_coding	PYK10-binding protein 2 [Source:UniProtKB/Swiss-Prot;Acc:O04313]	643.422	682.517	672.854	325.549	518.736	338.192	884.334	676.996	469.235	418.567	656.799	741.59
AT5G53450.1	PAP14	5	21688773	21692480	+	3707	protein_coding	Probable plastid-lipid-associated protein 14, chloroplastic [Source:UniProtKB/Swiss-Prot;Acc:Q9LV04]	148.126	77.1621	123.721	602.159	276.659	311.06	590.246	282.726	302.853	81.3881	60.0731	140.819
AT3G22950.1	ATARFC1	3	8136182	8138084	-	1902	protein_coding	ATARFC1 [Source:UniProtKB/TrEMBL;Acc:A0A384KMJ2]	146.969	157.999	126.576	464.918	308.19	308.152	451.487	258.429	437.454	258.962	184.224	220.81
AT2G48030.1		2	19647523	19650287	-	2764	protein_coding	At2g48030 [Source:UniProtKB/TrEMBL;Acc:Q9ZU86]	686.24	535.541	468.238	889.408	1078.16	695.766	512.582	716.754	724.416	600.369	609.742	557.442
AT2G42880.2	MPK20	2	17840172	17844380	-	4208	protein_coding	Mitogen-activated protein kinase 20 [Source:UniProtKB/Swiss-Prot;Acc:Q9SJG9]	96.0505	55.1158	72.3294	156.391	126.124	141.479	94.2323	145.781	116.841	219.854	137.167	208.312
AT3G23590.1	MED33A	3	8467398	8473627	+	6229	protein_coding	Mediator of RNA polymerase II transcription subunit 33A [Source:UniProtKB/Swiss-Prot;Acc:Q9LUG9]	960.505	885.527	858.436	1291.56	1455.51	1196.76	1410.38	932.112	1027.27	747.291	787.959	720.759
AT1G17340.1	SAC5	1	5933780	5938817	+	5037	protein_coding	Phosphoinositide phosphatase SAC5 [Source:UniProtKB/Swiss-Prot;Acc:Q8RW97]	1593.51	1252.96	1162.03	1140.49	1265.31	848.873	1507.72	1496.46	1464.72	1238.79	1319.61	1438.18
AT2G33490.2		2	14183263	14188105	+	4842	protein_coding	Uncharacterized protein At2g33490 [Source:UniProtKB/Swiss-Prot;Acc:O22799]	0	20.2091	42.8266	263.844	289.882	74.6155	2.07104	132.528	21.4988	136.351	0	44.1621
AT4G18940.1		4	10372658	10373895	+	1237	protein_coding	RNA ligase/cyclic nucleotide phosphodiesterase family protein [Source:UniProtKB/TrEMBL;Acc:O49408]	304.353	101.046	133.238	434.065	337.687	195.745	746.61	779.705	855.279	251.563	245.299	457.453
AT4G27300.1	SD11	4	13668676	13672413	-	3737	protein_coding	G-type lectin S-receptor-like serine/threonine-protein kinase SD1-1 [Source:UniProtKB/Swiss-Prot;Acc:O81833]	43.9749	5.51158	17.1306	74.472	30.5139	65.8942	154.292	88.3518	102.82	48.6215	29.0353	57.494
AT2G26350.3	PEX10	2	11217148	11220507	-	3359	protein_coding	PEX10 [Source:UniProtKB/TrEMBL;Acc:A0A178VWJ2]	0	25.7207	22.8409	41.4915	17.2912	25.1949	0	30.9231	18.6946	42.2795	37.0451	25.8307
AT3G22890.1	APS1	3	8112614	8115024	+	2410	protein_coding	ATP sulfurylase 1, chloroplastic [Source:UniProtKB/Swiss-Prot;Acc:Q9LIK9]	4385.92	4637.07	5688.33	6441.83	5572.85	7905.37	5279.08	4687.07	5078.39	4684.57	4170.08	5335.28
AT3G19820.2	DIM	3	6879524	6882315	-	2791	protein_coding	Delta(24)-sterol reductase [Source:UniProtKB/Swiss-Prot;Acc:Q39085]	5259.63	6292.38	7401.39	4717.27	4293.3	5906.26	4972.57	6530.31	6236.52	9837.39	8139.91	8582.44
AT2G03090.1	EXPA15	2	916806	918671	-	1865	protein_coding	Expansin-A15 [Source:UniProtKB/Swiss-Prot;Acc:O80622]	1649.06	1821.58	2063.29	994.733	815.738	959.343	667.91	1017.15	1023.53	3168.85	1368.67	2082.28
AT2G22770.1	NAI1	2	9684562	9686613	+	2051	protein_coding	NAI1 [Source:UniProtKB/TrEMBL;Acc:A0A178VWP9]	2964.83	1161.11	1812.99	1275.6	1075.11	1493.28	1763.49	1115.44	1477.81	2144.63	2244.73	1961.46
AT5G24655.1	LSU4	5	8440601	8441364	-	763	protein_coding	Protein RESPONSE TO LOW SULFUR 4 [Source:UniProtKB/Swiss-Prot;Acc:Q8L8S2]	98.3649	33.0695	42.8266	242.566	104.764	134.696	115.978	62.9507	64.4964	38.0516	19.0232	33.3299
AT1G72120.1	NPF5.14	1	27132014	27134101	+	2087	protein_coding	Protein NRT1/ PTR FAMILY 5.14 [Source:UniProtKB/Swiss-Prot;Acc:Q8VZE2]	209.459	166.266	169.403	82.9831	96.6273	114.346	93.1968	99.3958	87.8647	187.087	212.258	204.145
AT1G35350.2	PHO1-H8	1	12980872	12984640	-	3768	protein_coding	Phosphate transporter PHO1 homolog 8 [Source:UniProtKB/Swiss-Prot;Acc:Q6R8G2]	50.9183	86.348	49.4885	163.838	166.809	143.417	126.333	191.061	187.881	106.756	73.089	149.984
AT1G53490.1	HEI10	1	19963267	19966952	+	3685	protein_coding	E3 ubiquitin-protein ligase CCNB1IP1 homolog [Source:UniProtKB/Swiss-Prot;Acc:F4HRI2]	70.5913	78.9993	68.5226	118.091	163.758	171.519	158.435	138.05	110.298	93.015	89.1085	88.3242
AT2G14740.1	VSR3	2	6308683	6312726	+	4043	protein_coding	VSR3 [Source:UniProtKB/TrEMBL;Acc:A0A178VT51]	1099.37	867.155	880.325	719.186	708.939	719.022	747.645	777.496	818.824	1006.25	1023.25	1009.06
AT1G22900.1	DIR11	1	8103612	8104605	-	993	protein_coding	Dirigent protein 11 [Source:UniProtKB/Swiss-Prot;Acc:Q67YM6]	6.94341	14.6975	12.3721	53.1943	63.062	37.7923	28.9946	26.5056	20.5641	4.22795	8.00975	5.83273
AT3G06020.1	FAF4	3	1813164	1814363	+	1199	protein_coding	Protein FANTASTIC FOUR 4 [Source:UniProtKB/Swiss-Prot;Acc:Q9SFG6]	45.1321	62.4645	34.2613	192.563	105.781	277.143	73.5219	43.0715	50.4755	34.8806	29.0353	18.3314
AT2G28470.3	BGAL8	2	12169047	12173991	-	4944	protein_coding	Beta-galactosidase 8 [Source:UniProtKB/Swiss-Prot;Acc:Q9SCV4]	258.063	95.534	121.818	636.203	590.952	425.405	316.869	609.628	343.981	224.081	108.132	536.611
AT3G13110.1	SAT3	3	4214399	4216302	-	1903	protein_coding	Serine acetyltransferase 3, mitochondrial [Source:UniProtKB/Swiss-Prot;Acc:Q39218]	1371.32	1489.04	1477.99	1866.05	1972.21	1950.66	1526.36	1412.53	1304.88	884.699	1128.37	1005.73
AT5G39610.1	NAC92	5	15858398	15859911	-	1513	protein_coding	NAC domain-containing protein 92 [Source:UniProtKB/Swiss-Prot;Acc:Q9FKA0]	365.686	170.859	280.752	678.759	638.757	475.795	741.432	403.105	389.783	124.725	111.135	166.649
AT2G39310.1	JAL22	2	16414034	16416845	-	2811	protein_coding	Jacalin-related lectin 22 [Source:UniProtKB/Swiss-Prot;Acc:O80950]	348.328	366.52	325.482	916.005	634.689	986.476	760.072	404.21	337.438	322.381	333.406	449.953
AT2G43340.1		2	18007629	18008665	+	1036	protein_coding	At2g43340 [Source:UniProtKB/TrEMBL;Acc:Q94JW9]	613.334	400.508	318.82	808.553	824.892	633.748	693.798	517.963	648.703	271.646	393.479	334.965
AT1G21920.1		1	7704173	7706254	-	2081	protein_coding	Histone H3 K4-specific methyltransferase SET7/9 family protein [Source:UniProtKB/TrEMBL;Acc:Q9SFE3]	1524.08	2218.41	2190.82	1124.53	1828.8	1488.43	2603.3	1708.5	1686.25	1667.93	1949.37	1898.97
AT5G57010.1	IQM5	5	23067828	23070431	+	2603	protein_coding	IQ domain-containing protein IQM5 [Source:UniProtKB/Swiss-Prot;Acc:Q058N0]	494.139	216.789	243.636	202.138	149.518	127.912	159.47	91.665	106.559	62.3623	105.128	66.6598
AT1G35190.1		1	12890404	12892955	+	2551	protein_coding	2-oxoglutarate (2OG) and Fe(II)-dependent oxygenase superfamily protein [Source:UniProtKB/TrEMBL;Acc:Q9C6F0]	796.177	941.561	796.575	1040.48	1264.29	1180.28	1070.73	832.716	777.696	498.898	653.796	572.441
AT1G66270.2	BGLU21	1	24699990	24703041	-	3051	protein_coding	BGLU21 [Source:UniProtKB/TrEMBL;Acc:A0A178WA93]	3159.25	2041.12	2938.86	2273.52	1427.03	1799.49	2802.12	2787.5	3568.8	4850.52	3872.71	3958.76
AT5G45500.9		5	18432458	18435469	-	3011	protein_coding	RNI-like superfamily protein [Source:UniProtKB/TrEMBL;Acc:Q9FHI6]	3118.75	2356.2	1659.77	330.868	1426.01	963.219	2168.38	1662.12	2539.66	2060.07	2281.78	1913.97
AT2G40110.3		2	16747831	16749590	+	1759	protein_coding	Protein yippee-like [Source:UniProtKB/TrEMBL;Acc:Q8LE51]	43.9749	35.8252	49.4885	15.9583	9.15416	0	53.847	60.7419	43.9323	19.0258	55.067	45.8286
AT2G02930.1	GSTF3	2	851156	852321	-	1165	protein_coding	Glutathione S-transferase F3 [Source:UniProtKB/Swiss-Prot;Acc:Q9SLM6]	8.10064	11.0232	10.4687	57.4498	107.816	71.7084	173.967	23.1924	28.0419	2.11398	15.0183	9.16572
AT5G49520.1	WRKY48	5	20090648	20093346	+	2698	protein_coding	Probable WRKY transcription factor 48 [Source:UniProtKB/Swiss-Prot;Acc:Q9FGZ4]	300.881	263.637	188.437	673.439	592.986	594.017	469.091	220.88	229.009	187.087	186.227	121.654
AT2G16586.1		2	7190937	7192071	+	1134	protein_coding	Transmembrane protein [Source:UniProtKB/TrEMBL;Acc:Q8GXM1]	244.176	385.81	327.386	627.692	608.243	570.76	424.563	260.638	294.44	299.128	315.384	276.638
AT5G36890.2	BGLU42	5	14541289	14546229	-	4940	protein_coding	Beta-glucosidase 42 [Source:UniProtKB/Swiss-Prot;Acc:Q9FIW4]	67.1196	85.4294	46.6334	258.524	355.995	296.524	406.959	79.5167	104.69	98.2999	67.0816	131.653
AT1G58360.1	AAP1	1	21676388	21680519	+	4131	protein_coding	NAT2 [Source:UniProtKB/TrEMBL;Acc:A0A178WEG7]	673.51	626.482	529.147	1168.15	932.707	1349.86	494.979	555.512	611.314	455.562	419.511	282.471
AT5G23860.1	TUBB8	5	8042853	8044934	+	2081	protein_coding	Tubulin beta chain [Source:UniProtKB/TrEMBL;Acc:A0A178UKM5]	1131.78	1243.78	1293.36	690.462	715.042	1009.73	752.823	1018.25	993.619	1642.56	1466.79	1364.86
AT1G69530.4	ATEXPA1	1	26141836	26143534	+	1698	protein_coding	Expansin [Source:UniProtKB/TrEMBL;Acc:C0Z241]	48.6038	120.336	54.247	174.477	213.597	145.355	123.227	101.605	96.2773	86.673	97.1182	101.656
AT1G55740.1	RFS1	1	20835256	20838778	-	3522	protein_coding	Probable galactinol--sucrose galactosyltransferase 1 [Source:UniProtKB/Swiss-Prot;Acc:Q84VX0]	617.963	712.83	626.22	814.936	1084.26	1183.19	749.716	536.737	579.533	428.08	623.759	505.781
AT3G28940.1	AIG2B	3	10968043	10969858	-	1815	protein_coding	Protein AIG2 B [Source:UniProtKB/Swiss-Prot;Acc:Q9MBH2]	3755.23	3716.64	3503.22	5182.19	5332.81	4496.31	4966.35	4579.94	4704.5	1888.84	2736.33	2183.11
AT5G13820.2	TRP4	5	4461554	4464704	+	3150	protein_coding	Telomere repeat-binding protein 4 [Source:UniProtKB/Swiss-Prot;Acc:Q9FFY9]	424.705	329.776	331.193	631.948	648.928	581.42	785.96	426.298	429.041	318.153	313.381	289.137
AT3G45970.1	EXLA1	3	16896166	16897308	+	1142	protein_coding	Expansin-like A1 [Source:UniProtKB/Swiss-Prot;Acc:Q9LZT4]	509.183	319.671	367.357	735.145	551.284	697.704	432.847	390.957	380.435	268.475	197.24	179.981
AT5G63630.2	RH31	5	25472447	25475927	-	3480	protein_coding	DEAD-box ATP-dependent RNA helicase 31 [Source:UniProtKB/Swiss-Prot;Acc:Q9FFQ1]	0	22.9649	12.3721	40.4276	13.2227	62.0181	13.4618	70.6815	30.8461	26.4247	25.0305	20.8312
AT1G78380.1	GSTU19	1	29486387	29488007	-	1620	protein_coding	GSTU19 [Source:UniProtKB/TrEMBL;Acc:A0A178W4K6]	39872.5	20573.8	29983.4	23125.7	12195.4	23406	11560.5	14655.4	16943.9	14630.8	11987.6	14201
AT5G58784.1		5	23739818	23741388	-	1570	protein_coding	Dehydrodolichyl diphosphate synthase 5 [Source:UniProtKB/Swiss-Prot;Acc:Q570Q8]	152.755	107.476	82.7981	52.1304	31.531	50.3897	78.6995	71.7859	106.559	136.351	125.152	150.818
AT3G21230.1	4CL4	3	7448040	7452106	-	4066	protein_coding	4-coumarate--CoA ligase 4 [Source:UniProtKB/Swiss-Prot;Acc:Q9LU36]	627.221	659.552	556.746	833.022	1018.15	998.104	862.588	806.211	779.566	600.369	777.947	550.776
AT1G72150.1	PATL1	1	27148261	27150994	+	2733	protein_coding	Patellin-1 [Source:UniProtKB/Swiss-Prot;Acc:Q56WK6]	12051.4	11784.7	12818.5	9995.2	9452.18	10503.3	10010.4	8722.54	8052.71	12163.8	12516.2	13335.3
AT1G78860.1		1	29646003	29647691	-	1688	protein_coding	EP1-like glycoprotein 4 [Source:UniProtKB/Swiss-Prot;Acc:Q9ZVA5]	428.177	244.347	453.962	198.947	177.998	227.723	255.773	281.621	320.613	421.738	295.36	345.797
AT2G46690.1	SAUR32	2	19180705	19181600	+	895	protein_coding	Auxin-responsive protein SAUR32 [Source:UniProtKB/Swiss-Prot;Acc:Q9ZUZ3]	1215.1	713.749	1010.71	562.795	553.318	577.544	796.315	1028.19	1087.09	1090.81	1076.31	1397.36
AT1G22910.4		1	8105472	8108261	+	2789	protein_coding	RNA-binding (RRM/RBD/RNP motifs) family protein [Source:UniProtKB/TrEMBL;Acc:F4I321]	122.667	121.255	135.142	48.9387	45.7708	85.2749	134.618	69.5771	94.4078	146.921	116.141	199.979
AT4G23430.2	TIC32	4	12228903	12231718	+	2815	protein_coding	Short-chain dehydrogenase TIC 32, chloroplastic [Source:UniProtKB/Swiss-Prot;Acc:A2RVM0]	2066.82	1424.74	1593.15	1169.21	1379.23	1627.01	1722.07	1212.63	1252.54	1666.87	1437.75	1619.83
AT3G54220.1	SCR	3	20069987	20072878	+	2891	protein_coding	Protein SCARECROW [Source:UniProtKB/Swiss-Prot;Acc:Q9M384]	409.661	482.263	439.687	680.887	751.658	562.039	579.891	837.134	771.153	535.893	471.574	654.099
AT3G51670.1	PATL6	3	19168672	19171227	+	2555	protein_coding	Patellin-6 [Source:UniProtKB/Swiss-Prot;Acc:Q9SCU1]	736.001	1129.87	1059.25	631.948	775.052	1026.21	847.055	588.644	583.272	1120.41	1161.41	995.73
AT1G30750.1		1	10904775	10905724	-	949	protein_coding	TPRXL [Source:UniProtKB/TrEMBL;Acc:Q949S2]	2434.82	1874.85	1931	1587.32	2027.14	1065.94	1702.39	1373.87	1381.53	805.425	992.208	1150.71
AT1G23020.2	FRO3	1	8150070	8153530	-	3460	protein_coding	Ferric reduction oxidase 3, mitochondrial [Source:UniProtKB/Swiss-Prot;Acc:F4I4K7]	783.448	1035.26	723.294	1728.81	2602.83	1871.2	3415.15	1328.59	1185.24	825.508	627.764	654.932
AT4G35985.3	P85	4	17032042	17033972	-	1930	protein_coding	Senescence/dehydration-associated protein At4g35985, chloroplastic [Source:UniProtKB/Swiss-Prot;Acc:F4JNX2]	216.403	161.673	187.485	96.8136	114.936	65.8942	265.093	124.797	195.359	144.807	165.201	117.488
AT5G22270.1		5	7372109	7373259	-	1150	protein_coding	AT5G22270 protein [Source:UniProtKB/TrEMBL;Acc:Q9FMS4]	118.038	51.4414	103.736	362.785	246.145	222.878	372.787	214.253	162.643	42.2795	36.0439	29.9969
AT2G45820.1	DBP	2	18862953	18864741	-	1788	protein_coding	Remorin [Source:UniProtKB/Swiss-Prot;Acc:O80837]	2180.23	2823.76	2489.65	1736.26	2220.39	1881.86	2276.07	2637.3	2192.88	2662.55	3687.49	3088.01
AT1G21910.1	ERF012	1	7696427	7697831	+	1404	protein_coding	DREB26 [Source:UniProtKB/TrEMBL;Acc:A0A178W3Q9]	205.988	259.044	188.437	542.582	478.051	429.282	387.284	245.176	230.879	136.351	148.18	97.4899
AT2G47890.2	COL13	2	19607996	19609606	+	1610	protein_coding	Zinc finger protein CONSTANS-LIKE 13 [Source:UniProtKB/Swiss-Prot;Acc:O82256]	767.246	487.774	470.141	507.473	319.379	188.961	270.271	381.017	360.806	551.748	478.583	448.287
AT5G43230.1		5	17348876	17352933	+	4057	protein_coding	unknown protein; BEST Arabidopsis thaliana protein match is: unknown protein (TAIR:AT3G01810.3); Has 30201 Blast hits to 17322 proteins in 780 species: Archae - 12; Bacteria - 1396; Metazoa - 17338; Fungi - 3422; Plants - 5037; Viruses - 0; Other Eu /.../es - 2996 (source: NCBI BLink). [Source:TAIR;Acc:AT5G43230]	602.919	253.532	300.738	254.269	249.197	122.098	307.549	501.397	572.99	302.299	294.358	344.131
AT3G04010.1		3	1036194	1039603	-	3409	protein_coding	At3g04010 [Source:UniProtKB/TrEMBL;Acc:Q9SQR1]	1195.42	721.098	806.092	624.501	631.637	620.181	859.482	738.842	795.456	583.457	497.606	722.425
AT1G66950.1	ABCG39	1	24978121	24984619	+	6498	protein_coding	ABC transporter G family member 39 [Source:UniProtKB/Swiss-Prot;Acc:Q7PC84]	269.636	161.673	177.017	112.772	91.5416	109.501	124.262	152.407	167.317	199.771	156.19	240.808
AT5G22140.2		5	7340122	7341791	-	1669	protein_coding	FAD/NAD(P)-binding oxidoreductase family protein [Source:UniProtKB/TrEMBL;Acc:Q9C574]	1602.77	871.748	1162.98	617.053	460.759	761.66	368.645	368.869	463.626	518.981	413.503	295.803
AT1G51880.2	RHS6	1	19269817	19274168	-	4351	protein_coding	root hair specific 6 [Source:TAIR;Acc:AT1G51880]	520.755	240.672	370.212	239.374	210.546	108.532	379	644.968	761.806	360.433	383.467	543.277
AT5G37780.2	CAM1	5	15004527	15006205	-	1678	protein_coding	Calmodulin 1 [Source:UniProtKB/TrEMBL;Acc:F4K8M2]	2696.36	2076.03	2118.49	886.216	1616.22	968.064	1098.69	1320.86	1464.72	2304.23	2710.3	1605.67
AT5G67330.1	NRAMP4	5	26861266	26863897	+	2631	protein_coding	Metal transporter Nramp4 [Source:UniProtKB/Swiss-Prot;Acc:Q9FN18]	770.718	921.352	711.874	1183.04	1725.05	1269.43	1657.87	799.584	765.545	586.628	663.808	595.772
AT1G78120.1	TPR12	1	29393813	29396105	-	2292	protein_coding	TPR12 [Source:UniProtKB/TrEMBL;Acc:A0A178W863]	718.643	600.762	945.041	412.788	306.156	702.549	468.055	515.754	526.253	1037.96	849.033	799.917
AT1G63750.3		1	23650840	23655453	+	4613	protein_coding	Disease resistance protein (TIR-NBS-LRR class) family [Source:UniProtKB/TrEMBL;Acc:Q9CAE0]	15.044	101.046	47.5851	177.669	177.998	132.758	136.689	90.5606	92.5384	28.5387	30.0366	29.1636
AT3G19200.1		3	6649228	6650199	-	971	protein_coding	Putative uncharacterized protein [Source:UniProtKB/TrEMBL;Acc:Q9LJK8]	13.8868	27.5579	29.5028	80.8553	53.9078	115.315	113.907	64.0551	90.6689	65.5333	23.028	51.6613
AT2G27080.2	NHL13	2	11563933	11567504	+	3571	protein_coding	NDR1/HIN1-like protein 13 [Source:UniProtKB/Swiss-Prot;Acc:Q9ZVD2]	764.932	480.426	549.132	1054.31	867.611	844.997	849.126	1128.69	884.255	477.759	461.562	409.957
AT5G63370.4	CDKG1	5	25383810	25387261	-	3451	protein_coding	Cyclin-dependent kinase G1 [Source:UniProtKB/Swiss-Prot;Acc:Q9FGW5]	421.233	259.963	186.534	43.6193	225.803	99.8104	190.536	132.528	92.5384	71.8752	149.182	64.9933
AT4G13530.2		4	7866784	7868720	+	1936	protein_coding	Transmembrane protein [Source:UniProtKB/TrEMBL;Acc:Q67ZR8]	913.058	826.736	750.893	647.906	750.641	563.008	680.337	628.402	626.27	622.566	813.991	637.434
AT5G24410.1	PGL4	5	8332420	8334129	-	1709	protein_coding	Probable 6-phosphogluconolactonase 4 [Source:UniProtKB/Swiss-Prot;Acc:Q9FIN1]	189.786	147.894	204.616	68.0887	99.6787	69.7704	130.476	196.583	201.902	242.05	317.386	270.805
AT1G07160.1		1	2197854	2199773	-	1919	protein_coding	PP2C-type phosphatase AP2C2 [Source:UniProtKB/TrEMBL;Acc:F6LPR6]	41.6604	21.1277	35.213	102.133	62.0449	70.7394	126.333	142.467	152.361	40.1655	49.0597	40.8291
AT3G45650.1	NAXT1	3	16758877	16761430	+	2553	protein_coding	Nitrate excretion transporter1 [Source:UniProtKB/TrEMBL;Acc:A0A1I9LSG9]	2292.48	1141.81	1367.6	1069.2	1135.12	743.248	1236.41	1265.64	1342.27	1418.48	1071.3	1106.55
AT1G49820.1	MTK	1	18442882	18445350	+	2468	protein_coding	Methylthioribose kinase [Source:UniProtKB/Swiss-Prot;Acc:Q9C6D2]	926.945	944.317	1130.62	1494.76	1562.31	2099.89	1792.49	898.98	1010.44	872.015	779.949	1016.56
AT5G18980.3		5	6334793	6337124	-	2331	protein_coding	ARM repeat superfamily protein [Source:UniProtKB/TrEMBL;Acc:Q93ZV0]	457.108	408.775	406.377	597.904	784.207	600.8	415.244	351.199	346.785	453.448	415.506	448.287
AT3G05020.1	ACP1	3	1391632	1392954	-	1322	protein_coding	Acyl carrier protein [Source:UniProtKB/TrEMBL;Acc:Q0WT41]	1676.83	1217.14	1325.72	1933.08	1687.42	1506.85	1261.26	1680.89	1580.63	1370.91	1259.53	1311.53
AT3G45010.1	SCPL48	3	16466144	16468989	+	2845	protein_coding	Serine carboxypeptidase-like 48 [Source:UniProtKB/Swiss-Prot;Acc:Q56WF8]	2470.7	2254.23	1981.44	3481.03	4492.66	2888.69	2395.16	2080.69	1928.35	1933.23	1584.93	1646.5
AT5G64250.1		5	25697354	25698971	-	1617	protein_coding	2-nitropropane dioxygenase-like protein [Source:UniProtKB/TrEMBL;Acc:Q9FMG0]	4450.72	2665.77	3341.43	3162.93	2400.42	2776.28	2942.95	2687	2684.55	1603.45	1348.64	1434.85
AT2G38860.1	DJ1E	2	16233315	16235235	-	1920	protein_coding	DJ-1 protein homolog E [Source:UniProtKB/Swiss-Prot;Acc:Q9ZV19]	3192.81	2220.25	2521.06	4626.84	4870.01	3703.64	5806.16	3585.98	4206.29	2215.45	1864.27	1663.16
AT2G01890.3	PAP8	2	396768	398566	-	1798	protein_coding	Purple acid phosphatase 8 [Source:UniProtKB/Swiss-Prot;Acc:Q8VYZ2]	1358.59	1040.77	866.049	578.754	851.337	636.655	733.148	713.441	730.96	567.603	786.958	545.777
AT2G01670.1	NUDT17	2	296365	298215	-	1850	protein_coding	Nudix hydrolase 17, mitochondrial [Source:UniProtKB/Swiss-Prot;Acc:Q9ZU95]	1176.91	1230	1233.41	1550.08	2094.27	1775.27	2338.2	1651.08	1752.62	1102.44	1117.36	1254.87
AT2G42840.1	PDF1	2	17826071	17827648	-	1577	protein_coding	Protodermal factor 1 [Source:UniProtKB/Swiss-Prot;Acc:Q9S728]	1657.16	1065.57	1064	755.359	499.41	959.343	898.831	997.271	1213.28	1607.68	838.02	1403.19
AT1G61660.3	BHLH112	1	22753736	22756300	-	2564	protein_coding	Transcription factor bHLH112 [Source:UniProtKB/Swiss-Prot;Acc:Q94JL3]	4.62894	13.7789	41.8749	104.261	64.0791	88.182	93.1968	103.813	78.5174	38.0516	36.0439	46.6618
AT1G79840.5	GL2	1	30037431	30040089	+	2658	protein_coding	HD-ZIP IV family of homeobox-leucine zipper protein with lipid-binding START domain-containing protein [Source:UniProtKB/TrEMBL;Acc:F4HQC0]	119.195	86.348	48.5368	2.12777	0	2.9071	27.959	50.8023	0	77.1601	16.0195	83.3247
AT3G43800.1	GSTU27	3	15660770	15661987	+	1217	protein_coding	Glutathione S-transferase U27 [Source:UniProtKB/Swiss-Prot;Acc:Q9LZG7]	2278.59	1484.45	2211.76	3022.5	3241.59	2799.54	2958.48	2629.57	2583.6	1618.25	1614.97	1840.64
AT4G02370.1		4	1042235	1043283	+	1048	protein_coding	AT4g02370 protein [Source:UniProtKB/TrEMBL;Acc:O81296]	2223.05	1260.31	1411.37	1272.41	1295.82	919.612	1347.21	1504.19	1659.15	1379.37	1207.47	1389.86
AT5G37680.1	ARL8C	5	14969596	14971343	-	1747	protein_coding	ADP-ribosylation factor-like protein 8c [Source:UniProtKB/Swiss-Prot;Acc:Q8W4C8]	6.94341	19.2905	21.8892	54.2582	33.5653	61.0491	30.0301	36.4451	53.2797	22.1968	24.0292	19.9979
AT3G19030.1		3	6563928	6564424	-	496	protein_coding	AT3g19030/K13E13_15 [Source:UniProtKB/TrEMBL;Acc:Q9LJ63]	569.359	572.285	563.408	306.399	418.04	250.01	184.323	188.852	241.161	770.544	897.092	626.602
AT4G08450.1		4	5365518	5371101	+	5583	protein_coding	Disease resistance protein (TIR-NBS-LRR class) family [Source:UniProtKB/TrEMBL;Acc:Q9SW60]	238.39	64.3017	36.1647	41.4915	72.2162	0	22.7814	56.3243	41.1282	0	12.0146	14.9984
AT1G06130.1	GLX2-4	1	1857757	1860938	-	3181	protein_coding	GLX2-4 [Source:UniProtKB/TrEMBL;Acc:A0A178WGQ2]	0	4.59298	4.75851	45.7471	38.6509	21.3187	0	5.52199	20.5641	5.28494	5.00609	18.3314
AT4G17050.1	UGLYAH	4	9589501	9592590	+	3089	protein_coding	(S)-ureidoglycine aminohydrolase [Source:UniProtKB/Swiss-Prot;Acc:Q8GXV5]	350.642	378.462	373.067	500.026	466.862	513.587	404.888	492.562	499.146	456.619	411.501	373.295
AT5G65870.1	PSK5	5	26351373	26352703	+	1330	protein_coding	Phytosulfokines 5 [Source:UniProtKB/Swiss-Prot;Acc:Q9FEB4]	49.7611	56.953	57.1022	114.9	122.055	120.16	133.582	99.3958	94.4078	44.3935	37.0451	43.3288
AT2G45660.1	SOC1	2	18807505	18811125	-	3620	protein_coding	SOC1 [Source:UniProtKB/TrEMBL;Acc:A0A178VZL4]	90.2643	42.2554	73.2811	0	19.3255	26.1639	63.1667	24.2968	27.1072	57.0774	67.0816	59.1605
AT1G73210.2		1	27527976	27530952	-	2976	protein_coding	At1g73210 [Source:UniProtKB/TrEMBL;Acc:Q9CAT5]	0	50.5228	39.9715	69.1525	80.3532	67.8323	31.0656	66.2639	63.5617	68.7042	85.1036	70.826
AT2G17530.3		2	7626359	7629149	+	2790	protein_coding	At2g17530 [Source:UniProtKB/TrEMBL;Acc:Q9SHL5]	34.717	231.486	173.21	186.18	269.539	153.107	120.12	300.396	232.748	115.212	218.266	138.319
AT2G21045.1	HAC1	2	9027730	9029058	+	1328	protein_coding	Protein HIGH ARSENIC CONTENT 1, mitochondrial [Source:UniProtKB/Swiss-Prot;Acc:Q8RUD6]	7482.68	4558.99	5227.7	5520.5	5287.04	3366.42	6671.86	7135.52	7550.76	5542.85	6504.92	6715.14
AT1G16160.1	WAKL5	1	5535766	5538501	+	2735	protein_coding	WAKL5 [Source:UniProtKB/TrEMBL;Acc:A0A178W9G0]	144.654	88.1852	94.2186	202.138	201.392	143.417	266.129	311.44	353.328	100.414	102.124	100.823
AT1G13430.1	STO9	1	4606500	4607780	+	1280	protein_coding	Cytosolic sulfotransferase 9 [Source:UniProtKB/Swiss-Prot;Acc:Q9FX55]	72.9058	92.7782	68.5226	31.9166	32.5481	15.5045	26.9235	44.1759	46.7365	80.3311	60.0731	63.3268
AT5G50760.1		5	20644525	20645698	+	1173	protein_coding	At5g50760 [Source:UniProtKB/TrEMBL;Acc:Q9LUE5]	2015.9	1280.52	1386.63	1227.72	1062.9	820.771	1443.51	1604.69	1589.98	1225.05	818.997	1201.54
AT5G04250.1		5	1176008	1179008	+	3000	protein_coding	At5g04250 [Source:UniProtKB/TrEMBL;Acc:Q8LBW2]	84.4781	71.6505	62.8124	170.222	131.21	171.519	120.12	151.303	201.902	107.813	128.156	162.483
AT2G43890.1		2	18176831	18179178	+	2347	protein_coding	Pectin lyase-like superfamily protein [Source:UniProtKB/TrEMBL;Acc:O80559]	38.1887	3.67438	9.51703	70.2164	82.3875	39.7304	53.847	12.1484	24.303	28.5387	17.0207	27.4971
AT1G01660.1		1	240057	242608	-	2551	protein_coding	RING/U-box superfamily protein [Source:TAIR;Acc:AT1G01660]	10.4151	0	23.7926	31.9166	68.1476	56.2039	0	103.813	74.7785	75.0462	0	37.4961
AT4G14030.1	SBP1	4	8097918	8100340	-	2422	protein_coding	Selenium-binding protein 1 [Source:UniProtKB/Swiss-Prot;Acc:O23264]	33.5598	79.9179	165.596	277.674	235.974	389.551	178.109	96.0826	108.429	337.179	87.106	169.149
AT4G02700.1	SULTR3;2	4	1188983	1193611	+	4628	protein_coding	Sulfate transporter 3.2 [Source:UniProtKB/Swiss-Prot;Acc:O04289]	42.8177	34.9066	52.3436	88.3025	98.6615	116.284	67.3088	72.8903	101.886	36.9946	28.0341	31.6634
AT1G02930.2	GSTF6	1	661309	662456	-	1147	protein_coding	Glutathione S-transferase F6 [Source:UniProtKB/Swiss-Prot;Acc:P42760]	810.064	937.887	746.135	2760.78	2013.92	1479.71	3174.9	1416.94	1786.27	480.93	465.567	360.796
AT3G26300.1	CYP71B34	3	9638954	9640918	-	1964	protein_coding	Cytochrome P450 71B34 [Source:UniProtKB/Swiss-Prot;Acc:Q9LIP6]	424.705	409.694	388.295	262.78	246.145	298.462	279.59	245.176	192.555	316.039	358.436	316.634
AT5G14050.1		5	4533131	4535327	+	2196	protein_coding	U3 small nucleolar RNA-associated protein 18 homolog [Source:UniProtKB/Swiss-Prot;Acc:Q9FMU5]	872.555	890.12	1042.11	643.651	490.256	747.124	590.246	669.265	801.064	1318.06	765.932	968.233
AT4G13860.1		4	8022497	8023603	+	1106	protein_coding	At4g13860 [Source:UniProtKB/TrEMBL;Acc:Q6ID29]	27.7736	36.7438	22.8409	84.0469	88.4902	68.8013	56.9536	53.0111	86.93	41.2225	48.0585	45.8286
AT5G36740.1		5	14460329	14466040	+	5711	protein_coding	Acyl-CoA N-acyltransferase with RING/FYVE/PHD-type zinc finger protein [Source:TAIR;Acc:AT5G36740]	0	20.2091	8.56532	80.8553	32.5481	112.408	103.552	49.6979	14.9557	80.3311	75.0914	78.3252
AT5G24610.1		5	8428078	8429253	+	1175	protein_coding	At5g24610 [Source:UniProtKB/TrEMBL;Acc:Q9FLU3]	654.995	708.238	657.627	866.003	853.371	749.062	730.042	855.908	891.733	900.554	898.093	903.24
AT5G20610.1	PMIR1	5	6968611	6972995	+	4384	protein_coding	Protein PLASTID MOVEMENT IMPAIRED 1-RELATED 1 [Source:UniProtKB/Swiss-Prot;Acc:F4K5K6]	1757.84	1438.52	1410.42	1254.32	1470.77	1183.19	1514.97	1407	1359.1	1289.53	1444.76	1374.02
AT1G11820.2		1	3991027	3993707	-	2680	protein_coding	Glucan endo-1,3-beta-glucosidase 1 [Source:UniProtKB/Swiss-Prot;Acc:O65399]	320.554	419.798	330.241	221.288	202.409	243.227	244.383	268.369	221.531	435.479	455.554	402.458
AT2G23070.1	CKA4	2	9823642	9826898	-	3256	protein_coding	Casein kinase II subunit alpha-4, chloroplastic [Source:UniProtKB/Swiss-Prot;Acc:O64816]	1740.48	1779.32	1813.95	1406.46	1416.86	1497.16	1432.12	1517.44	1638.58	1918.43	1847.25	1823.14
AT4G28250.1	EXPB3	4	13999625	14002124	-	2499	protein_coding	EXPB3 [Source:UniProtKB/TrEMBL;Acc:A0A178USU9]	1489.36	1764.62	1846.3	890.472	881.851	951.59	1030.34	1435.72	1231.04	2957.45	1488.81	2208.1
AT3G24180.1		3	8734611	8741819	-	7208	protein_coding	Non-lysosomal glucosylceramidase [Source:UniProtKB/TrEMBL;Acc:Q8VZ08]	1188.48	1140.9	966.93	686.206	1292.77	484.516	902.973	859.222	769.283	847.704	1122.37	1005.73
AT3G43670.1		3	15567067	15569984	+	2917	protein_coding	Amine oxidase [Source:UniProtKB/TrEMBL;Acc:Q9M2B9]	1997.39	2200.04	1869.14	1141.55	1675.21	951.59	804.599	1418.05	1357.23	1770.46	2174.65	1979.79
AT4G05390.1	RFNR1	4	2738626	2740927	-	2301	protein_coding	Ferredoxin--NADP reductase, root isozyme 1, chloroplastic [Source:UniProtKB/Swiss-Prot;Acc:Q9M0V6]	871.397	851.538	861.291	1512.84	1006.96	1155.09	477.375	494.77	584.207	507.354	478.583	464.119
AT5G06860.1	PGIP1	5	2132350	2133587	+	1237	protein_coding	PGIP1 [Source:UniProtKB/TrEMBL;Acc:A0A178UBN4]	3717.04	5745.82	3976.21	8148.3	6155.67	6819.08	8114.33	7661.21	8160.2	2120.32	2166.64	1669.83
AT4G00880.1		4	366373	367274	-	901	protein_coding	AT4g00880 protein [Source:UniProtKB/TrEMBL;Acc:O23089]	238.39	314.16	352.13	132.986	190.203	250.01	146.008	138.05	131.797	309.698	324.395	262.473
AT4G38120.3		4	17888501	17896255	-	7754	protein_coding	ARM repeat superfamily protein [Source:TAIR;Acc:AT4G38120]	363.372	331.613	406.377	522.368	554.335	509.711	367.61	445.072	471.104	483.044	459.559	419.123
AT3G24503.1	ALDH2C4	3	8919560	8923296	-	3736	protein_coding	Aldehyde dehydrogenase family 2 member C4 [Source:UniProtKB/Swiss-Prot;Acc:Q56YU0]	14518.7	10098.1	8525.35	10529.3	9443.03	5826.8	10526.1	8953.35	8722.91	8722.27	9457.51	8154.15
AT3G21100.4		3	7399029	7402457	+	3428	protein_coding	RNA-binding (RRM/RBD/RNP motifs) family protein [Source:UniProtKB/TrEMBL;Acc:A0A1I9LQK5]	97.2077	68.8947	62.8124	157.455	151.552	133.727	82.8416	90.5606	105.625	60.2483	72.0877	75.8255
AT2G29130.1	LAC2	2	12524827	12527803	-	2976	protein_coding	Laccase-2 [Source:UniProtKB/Swiss-Prot;Acc:O81081]	69.4341	79.9179	89.46	9.57497	20.3426	37.7923	28.9946	38.6539	44.8671	54.9634	78.0951	71.6592
AT3G27260.1	GTE8	3	10067545	10072744	+	5199	protein_coding	Global transcription factor group E8 [Source:UniProtKB/TrEMBL;Acc:A0A1I9LS77]	1614.34	1571.72	1129.67	1143.68	1233.78	935.117	1801.8	1261.22	1197.39	913.238	1316.6	1261.54
AT5G17880.2	CSA1	5	5908834	5913317	-	4483	protein_coding	Disease resistance-like protein CSA1 [Source:UniProtKB/Swiss-Prot;Acc:F4KIF3]	189.786	273.742	229.36	358.529	480.085	373.078	318.94	382.122	350.524	193.429	309.377	324.966
AT2G03260.1	PHO1-H2	2	987934	992332	-	4398	protein_coding	Phosphate transporter PHO1 homolog 2 [Source:UniProtKB/Swiss-Prot;Acc:Q6R8G8]	137.711	173.615	140.852	95.7497	96.6273	15.5045	361.396	595.271	584.207	560.204	563.686	702.427
AT3G14170.1		3	4695931	4698153	-	2222	protein_coding	Plant protein of unknown function (DUF936) [Source:TAIR;Acc:AT3G14170]	0	62.4645	42.8266	43.6193	49.8393	70.7394	34.1722	77.3079	59.8228	76.1031	89.1085	54.161
AT4G19690.1	IRT1	4	10707378	10708159	+	781	protein_coding	Fe(2+) transport protein 1 [Source:UniProtKB/Swiss-Prot;Acc:Q38856]	115.723	283.846	50.4402	931.964	1045.61	538.782	718.651	182.226	226.205	110.984	135.165	281.637
AT5G65020.1	ANN2	5	25973804	25975726	+	1922	protein_coding	Annexin D2 [Source:UniProtKB/Swiss-Prot;Acc:Q9XEE2]	5691.28	4120.82	3927.68	6280.12	7124.99	5237.62	5203.49	7010.72	6086.03	4420.32	4563.55	4860.33
AT1G08060.1	MOM	1	2501704	2511084	-	9380	protein_coding	ATP-dependent helicase family protein [Source:TAIR;Acc:AT1G08060]	1.15723	0.918596	0	1.06389	212.58	78.4917	4.14208	7.73079	77.5827	21.1398	0	74.159
AT5G04810.1	PPR4	5	1389979	1393997	+	4018	protein_coding	Pentatricopeptide repeat-containing protein At5g04810, chloroplastic [Source:UniProtKB/Swiss-Prot;Acc:Q0WMY5]	340.227	526.356	451.107	239.374	329.55	259.701	323.082	342.363	240.226	513.696	577.703	606.604
AT4G34320.2		4	16420416	16423986	+	3570	protein_coding	UPF0496 protein At4g34320 [Source:UniProtKB/Swiss-Prot;Acc:Q9SYZ7]	47.4466	49.6042	39.0198	147.88	82.3875	96.9033	49.705	56.3243	52.3449	38.0516	36.0439	39.9959
AT2G28990.1		2	12454713	12459726	+	5013	protein_coding	Probable leucine-rich repeat receptor-like protein kinase At2g28990 [Source:UniProtKB/Swiss-Prot;Acc:O81069]	1352.81	789.074	870.808	929.836	844.217	455.445	1542.92	1674.27	1411.44	1067.56	1079.31	1217.37
AT1G20440.1	COR47	1	7084409	7086873	-	2464	protein_coding	RD17 [Source:UniProtKB/TrEMBL;Acc:A0A384KK16]	40998.5	22806.9	26706.7	23828.9	20800.3	17927.1	18532.7	26237.2	23759.9	27359.1	26268	25579
AT3G29430.1		3	11311266	11312823	+	1557	protein_coding	Geranylgeranyl pyrophosphate synthase 11, chloroplastic [Source:UniProtKB/Swiss-Prot;Acc:Q9LIA0]	67.1196	48.6856	62.8124	20.2138	11.1884	21.3187	26.9235	45.2803	49.5407	89.844	110.134	84.9912
AT2G23760.3	BLH4	2	10107707	10113005	-	5298	protein_coding	BEL1-like homeodomain 4 [Source:TAIR;Acc:AT2G23760]	112.252	194.742	115.156	241.502	425.16	282.958	267.164	124.797	120.58	49.6784	95.1158	40.8291
AT5G36180.4	SCPL1	5	14239028	14242135	+	3107	protein_coding	Serine carboxypeptidase-like 1 [Source:UniProtKB/Swiss-Prot;Acc:Q8RWJ6]	290.466	170.859	231.264	475.557	400.749	358.542	441.132	268.369	416.89	277.988	272.331	274.138
AT4G33580.1	ATBCA5	4	16138251	16141624	+	3373	protein_coding	beta carbonic anhydrase 5 [Source:TAIR;Acc:AT4G33580]	1035.72	787.237	984.06	1194.74	1054.76	1502.97	1059.34	1218.15	1305.82	1128.86	1027.25	1074.89
AT4G38410.1		4	17980678	17981766	+	1088	protein_coding	At4g38410 [Source:UniProtKB/TrEMBL;Acc:Q8GY17]	16.2013	47.767	12.3721	80.8553	93.5759	162.798	125.298	77.3079	67.3006	11.6269	36.0439	23.3309
AT1G33910.1	IAN5	1	12314904	12316258	+	1354	protein_coding	Immune-associated nucleotide-binding protein 5 [Source:UniProtKB/Swiss-Prot;Acc:Q9C8U8]	8.10064	2.75579	4.75851	55.322	24.4111	6.78323	96.3034	183.33	132.732	27.4817	14.0171	40.8291
AT2G17840.1	ERD7	2	7755605	7757929	-	2324	protein_coding	Protein EARLY-RESPONSIVE TO DEHYDRATION 7, chloroplastic [Source:UniProtKB/Swiss-Prot;Acc:O48832]	5303.61	3735.01	3397.58	3627.85	3643.36	2360.56	3487.63	3270.12	3412.7	3879.15	3485.24	3591.29
AT2G31540.1		2	13430469	13432065	-	1596	protein_coding	GDSL esterase/lipase At2g31540 [Source:UniProtKB/Swiss-Prot;Acc:Q9SIQ3]	60.1762	46.8484	48.5368	139.369	158.672	146.324	176.038	100.5	112.168	52.8494	138.168	79.1585
AT5G38550.1	JAL44	5	15432781	15435851	-	3070	protein_coding	Jacalin-related lectin 44 [Source:UniProtKB/Swiss-Prot;Acc:Q9FFW6]	455.95	502.472	499.644	213.841	357.012	193.807	266.129	432.924	393.522	425.966	579.706	358.296
AT1G13880.1		1	4748831	4751212	+	2381	protein_coding	ELM2 domain-containing protein [Source:TAIR;Acc:AT1G13880]	357.585	333.45	299.786	521.304	527.89	388.582	363.468	340.155	347.72	402.712	476.58	393.293
AT1G31812.1	ACBP6	1	11410766	11412233	-	1467	protein_coding	ACBP6 [Source:UniProtKB/TrEMBL;Acc:A0A178WJ33]	2136.25	1971.31	2113.73	2617.16	2440.09	2096.99	1866.01	2287.21	2248.96	1957.54	2051.5	2033.96
AT1G76780.3		1	28816174	28822256	+	6082	protein_coding	HSP20-like chaperones superfamily protein [Source:TAIR;Acc:AT1G76780]	12.7296	0	1.90341	0	43.7366	98.8414	0	113.753	65.4312	58.1343	0	1.66649
AT3G16420.2	PBP1	3	5579475	5580953	+	1478	protein_coding	PYK10-binding protein 1 [Source:UniProtKB/Swiss-Prot;Acc:O04314]	41045.9	23598.7	27792.6	18347.8	25504.5	18870	19369.4	20521.9	17598.2	29715.1	30699.4	29196.1
AT4G31570.4		4	15296427	15306475	+	10048	protein_coding	CONTAINS InterPro DOMAIN/s: Prefoldin (InterPro:IPR009053); BEST Arabidopsis thaliana protein match is: unknown protein (TAIR:AT1G24460.1); Has 194354 Blast hits to 66887 proteins in 3244 species: Archae - 3688; Bacteria - 38556; Metazoa - 84828; Fu /.../17265; Plants - 10589; Viruses - 805; Other Eukaryotes - 38623 (source: NCBI BLink). [Source:TAIR;Acc:AT4G31570]	326.34	376.624	283.607	30.8527	195.289	0	101.481	213.149	185.077	265.304	99.1206	223.31
AT1G49230.1	ATL78	1	18209194	18210177	+	983	protein_coding	RING-H2 finger protein ATL78 [Source:UniProtKB/Swiss-Prot;Acc:Q6NQG7]	99.5222	119.417	114.204	40.4276	61.0277	30.04	64.2022	58.5331	51.4102	124.725	86.1048	103.323
AT5G58620.1		5	23693259	23696222	+	2963	protein_coding	Zinc finger CCCH domain-containing protein 66 [Source:UniProtKB/Swiss-Prot;Acc:Q9LUZ4]	2326.04	1927.21	1757.79	2685.25	2689.29	2440.99	2119.71	1559.41	1709.62	1284.24	1317.6	1344.86
AT5G60020.1	LAC17	5	24167996	24170462	+	2466	protein_coding	Laccase-17 [Source:UniProtKB/Swiss-Prot;Acc:Q9FJD5]	445.535	624.645	587.201	254.269	297.002	475.795	373.823	309.231	318.743	404.826	439.535	551.609
AT1G01070.1		1	38444	41017	-	2573	protein_coding	WAT1-related protein [Source:UniProtKB/TrEMBL;Acc:A0A178WFU3]	28.9309	112.069	97.0737	144.688	151.552	186.054	83.8771	81.7255	96.2773	71.8752	56.0682	77.492
AT1G54830.1	NFYC3	1	20451083	20452671	+	1588	protein_coding	Nuclear transcription factor Y subunit C-3 [Source:UniProtKB/Swiss-Prot;Acc:Q9ZVL3]	4.62894	10.1046	10.4687	62.7692	22.3768	22.2878	33.1366	58.5331	68.2354	44.3935	43.0524	25.8307
AT1G30730.1		1	10900681	10902626	+	1945	protein_coding	Berberine bridge enzyme-like 11 [Source:UniProtKB/Swiss-Prot;Acc:Q9SA88]	1541.44	1969.47	2564.84	4426.83	4502.83	3565.07	6848.93	4877.02	5194.3	1943.8	1599.95	2763.05
AT2G28160.1	FIT	2	12004658	12006276	+	1618	protein_coding	Transcription factor FER-LIKE IRON DEFICIENCY-INDUCED TRANSCRIPTION FACTOR [Source:UniProtKB/Swiss-Prot;Acc:Q0V7X4]	2532.03	1063.73	1455.15	1091.55	1162.58	940.931	1665.12	1709.61	1914.33	1192.28	1135.38	1494.84
AT2G44480.1	BGLU17	2	18359724	18363144	+	3420	protein_coding	beta glucosidase 17 [Source:TAIR;Acc:AT2G44480]	152.755	183.719	132.287	312.782	393.629	163.767	199.855	209.836	169.186	85.616	132.161	81.6582
AT5G05500.1		5	1629610	1630478	+	868	protein_coding	At5g05500 [Source:UniProtKB/TrEMBL;Acc:Q9FFG5]	2057.56	1099.56	1075.42	2350.12	1819.64	1176.41	2562.91	4556.75	4884.9	1603.45	1666.03	2008.13
AT3G19990.2		3	6965595	6967291	+	1696	protein_coding	E3 ubiquitin-protein ligase [Source:UniProtKB/TrEMBL;Acc:Q9LHE6]	276.579	433.577	386.391	562.795	582.815	590.141	398.675	378.809	319.678	282.216	439.535	349.13
AT2G34260.2	WDR55	2	14465876	14468531	+	2655	protein_coding	WD repeat-containing protein 55 [Source:UniProtKB/Swiss-Prot;Acc:O80775]	173.585	180.045	222.698	92.558	65.0963	156.014	129.44	111.544	141.144	256.848	115.14	147.485
AT5G63370.8	CDKG1	5	25383826	25387252	-	3426	protein_coding	Cyclin-dependent kinase G1 [Source:UniProtKB/Swiss-Prot;Acc:Q9FGW5]	136.554	171.777	162.741	34.0443	61.0277	78.4917	120.12	186.643	103.755	53.9064	99.1206	69.1595
AT5G52790.1	CBSDUF5	5	21391582	21395016	-	3434	protein_coding	DUF21 domain-containing protein At5g52790 [Source:UniProtKB/Swiss-Prot;Acc:Q9LTD8]	557.787	277.416	178.92	902.175	1467.72	243.227	459.771	1073.47	927.253	432.308	408.497	338.298
AT1G68530.1	CUT1	1	25712414	25715024	-	2610	protein_coding	3-ketoacyl-CoA synthase [Source:UniProtKB/TrEMBL;Acc:A0A178WCX7]	155.069	68.8947	51.3919	341.507	156.638	405.056	289.946	89.4562	172.925	115.212	100.122	169.149
AT4G39955.1		4	18530318	18532296	+	1978	protein_coding	Alpha/beta-Hydrolases superfamily protein [Source:UniProtKB/TrEMBL;Acc:Q058J1]	660.781	789.993	607.186	1007.5	1162.58	1086.29	648.236	542.259	669.267	391.086	526.641	374.961
AT5G50260.1	CEP1	5	20455317	20457068	+	1751	protein_coding	KDEL-tailed cysteine endopeptidase CEP1 [Source:UniProtKB/Swiss-Prot;Acc:Q9FGR9]	108.78	158.917	59.0056	365.977	521.787	339.162	296.159	128.11	110.298	31.7096	117.143	24.1642
AT3G46800.1		3	17234494	17236668	-	2174	protein_coding	Cysteine/Histidine-rich C1 domain family protein [Source:UniProtKB/TrEMBL;Acc:Q9STF4]	38.1887	18.3719	31.4062	7.4472	10.1713	2.9071	18.6394	23.1924	23.3683	36.9946	43.0524	43.3288
AT3G59990.1	MAP2B	3	22155719	22158730	-	3011	protein_coding	Methionine aminopeptidase 2B [Source:UniProtKB/Swiss-Prot;Acc:Q56Y85]	25.4592	96.4526	30.4545	170.222	226.82	191.869	0	226.402	95.3425	46.5075	140.171	89.1574
AT5G20490.2	XI-K	5	6926516	6937830	-	11314	protein_coding	Myosin-17 [Source:UniProtKB/Swiss-Prot;Acc:F4K5J1]	1875.88	1498.23	1465.62	1370.28	1218.52	945.776	1094.54	1233.61	1335.73	1223.99	1541.88	1233.21
AT4G04990.1		4	2554997	2557258	+	2261	protein_coding	AT4g04990 protein [Source:UniProtKB/TrEMBL;Acc:Q9S9T8]	693.183	449.193	454.914	396.829	432.28	208.342	736.255	455.012	421.564	269.532	302.368	222.477
AT3G16030.6	CES101	3	5439566	5442997	+	3431	protein_coding	Lectin protein kinase family protein [Source:UniProtKB/TrEMBL;Acc:A0A1I9LPL5]	335.598	229.649	224.602	146.816	224.786	54.2658	391.427	162.347	146.753	163.833	165.201	188.314
AT1G28580.2		1	10044337	10046552	-	2215	protein_coding	GDSL esterase/lipase At1g28580 [Source:UniProtKB/Swiss-Prot;Acc:Q9FXJ2]	194.415	169.022	205.568	324.485	382.441	286.834	270.271	257.325	319.678	207.17	171.208	220.81
AT5G45510.1		5	18444607	18449446	+	4839	protein_coding	Probable disease resistance protein At5g45510 [Source:UniProtKB/Swiss-Prot;Acc:Q8VZC7]	16018.4	14949.2	13836.8	14143.3	15901.8	10747.5	14408.2	14420.1	14185.5	11767.4	14758	12618.7
AT1G73210.1		1	27527752	27530952	-	3200	protein_coding	At1g73210 [Source:UniProtKB/TrEMBL;Acc:Q9CAT5]	128.453	75.3249	166.548	47.8748	33.5653	76.5536	99.4099	147.989	177.599	183.916	108.132	179.981
AT5G06200.1	CASP4	5	1877134	1878324	+	1190	protein_coding	CASP-like protein [Source:UniProtKB/TrEMBL;Acc:A0A178UFD9]	936.203	492.367	576.732	476.621	519.753	281.02	609.921	590.853	653.377	515.81	419.511	601.604
AT4G24430.2		4	12630442	12633075	+	2633	protein_coding	LG27/30-like gene [Source:UniProtKB/TrEMBL;Acc:Q9STV1]	42.8177	56.953	47.5851	14.8944	17.2912	14.5355	60.0602	48.5935	36.4545	72.9322	49.0597	80.825
AT1G25220.1	ASB1	1	8837070	8839609	-	2539	protein_coding	Anthranilate synthase beta subunit 1 [Source:UniProtKB/TrEMBL;Acc:F4IAW5]	731.372	670.575	742.328	1079.84	1144.27	957.405	1380.35	957.513	1025.4	634.193	706.86	630.768
AT1G05960.4		1	1807964	1815351	-	7387	protein_coding	ARM repeat superfamily protein [Source:UniProtKB/TrEMBL;Acc:F4IAF6]	2706.77	2200.96	2210.81	1930.95	1944.75	1648.33	1959.2	2387.71	2452.73	2385.62	2420.95	2304.76
AT2G24270.3	ALDH11A3	2	10327035	10329941	-	2906	protein_coding	aldehyde dehydrogenase 11A3 [Source:TAIR;Acc:AT2G24270]	23.1447	0	3.80681	41.4915	6.10277	83.3368	73.5219	25.4012	49.5407	32.7666	10.0122	60.827
AT1G79320.1	AMC6	1	29836644	29838140	+	1496	protein_coding	MCP2c [Source:UniProtKB/TrEMBL;Acc:A0A178W108]	421.233	198.417	234.119	492.579	430.246	308.152	387.284	394.27	404.738	219.854	263.321	271.638
AT2G29470.1	GSTU3	2	12628422	12629640	-	1218	protein_coding	Glutathione S-transferase U3 [Source:UniProtKB/Swiss-Prot;Acc:Q9ZW28]	3.4717	2.75579	2.85511	40.4276	25.4282	55.2349	39.3498	6.62639	6.54312	2.11398	0	1.66649
AT5G06560.1	MYOB7	5	2003304	2006347	-	3043	protein_coding	Myosin-binding protein 7 [Source:UniProtKB/Swiss-Prot;Acc:Q9FG14]	1047.3	876.341	973.592	753.231	814.72	616.305	1025.16	1134.22	1024.46	1011.54	1015.24	1110.72
AT5G36880.1	ACS	5	14534585	14540245	-	5660	protein_coding	Acetyl-coenzyme A synthetase, chloroplastic/glyoxysomal [Source:UniProtKB/Swiss-Prot;Acc:B9DGD6]	1130.62	776.214	945.992	1429.86	1173.77	1765.58	776.64	756.513	1269.36	928.036	667.813	853.245
AT3G59340.1		3	21928692	21931570	-	2878	protein_coding	Solute carrier family 35 protein (DUF914) [Source:UniProtKB/TrEMBL;Acc:A0A1I9LLD6]	812.379	233.323	338.806	263.844	238.008	195.745	368.645	443.968	431.846	688.099	485.591	605.771
AT5G48180.1	NSP5	5	19540937	19542760	-	1823	protein_coding	Nitrile-specifier protein 5 [Source:UniProtKB/Swiss-Prot;Acc:Q93XW5]	4314.17	2999.22	3237.69	5084.31	3687.09	5170.76	3808.64	3117.72	3348.21	2642.47	2045.49	2775.55
AT5G19050.1		5	6369004	6371906	+	2902	protein_coding	Alpha/beta-Hydrolases superfamily protein [Source:UniProtKB/TrEMBL;Acc:Q94IU8]	1019.52	741.307	792.768	722.378	791.326	563.977	888.476	833.82	818.824	685.985	788.96	739.09
AT1G01920.4		1	316110	319660	+	3550	protein_coding	SET domain-containing protein [Source:UniProtKB/TrEMBL;Acc:F4HU79]	196.73	342.636	235.071	51.0665	88.4902	203.497	168.79	183.33	123.384	261.076	289.352	142.485
AT3G12820.1	AtMYB10	3	4073855	4075643	-	1788	protein_coding	Transcription factor MYB10 [Source:UniProtKB/Swiss-Prot;Acc:Q9LTV4]	25.4592	16.5347	14.2755	144.688	135.278	73.6465	110.801	14.3572	17.7599	23.2537	26.0317	14.9984
AT4G29130.1	HXK1	4	14352037	14355201	-	3164	protein_coding	HXK1 [Source:UniProtKB/TrEMBL;Acc:A0A384KTL6]	2638.49	2330.48	2305.02	3073.56	2773.71	3138.7	2574.3	2598.65	2708.85	2249.27	2390.91	2338.92
AT5G08370.1	AGAL2	5	2690879	2693585	-	2706	protein_coding	Alpha-galactosidase 2 [Source:UniProtKB/Swiss-Prot;Acc:Q8RX86]	13.8868	11.0232	34.2613	129.794	62.0449	23.2568	12.4262	54.1155	68.2354	51.7924	24.0292	58.3273
AT1G64330.1		1	23870885	23874201	+	3316	protein_coding	At1g64330 [Source:UniProtKB/TrEMBL;Acc:Q9C7V7]	1944.15	1620.4	1594.1	1331.98	1427.03	1200.63	1344.1	1458.91	1453.51	1850.79	1870.28	1646.5
AT3G28180.1	CSLC4	3	10505711	10509265	+	3554	protein_coding	Glycosyltransferase (Fragment) [Source:UniProtKB/TrEMBL;Acc:W8Q6R3]	733.687	643.017	754.7	1111.76	736.401	1450.64	1101.79	829.403	975.859	668.017	631.769	643.267
AT4G16890.5	SNC1	4	9500506	9505455	-	4949	protein_coding	disease resistance protein (TIR-NBS-LRR class), putative [Source:TAIR;Acc:AT4G16890]	439.749	331.613	420.653	238.31	238.008	250.98	446.309	214.253	197.228	364.661	301.367	258.307
AT2G43590.1		2	18081304	18082776	-	1472	protein_coding	Endochitinase At2g43590 [Source:UniProtKB/Swiss-Prot;Acc:O24658]	6155.33	4592.98	5002.15	12112.3	11460	7884.05	16095.1	10735.9	14133.1	1386.77	2232.72	1089.89
AT1G27140.1	GSTU14	1	9427804	9428914	+	1110	protein_coding	GSTU14 [Source:UniProtKB/TrEMBL;Acc:A0A178WN03]	300.881	225.975	290.269	194.691	131.21	178.302	187.429	120.379	145.818	328.723	315.384	343.298
AT2G19150.1	PME10	2	8305100	8307580	+	2480	protein_coding	Putative pectinesterase 10 [Source:UniProtKB/Swiss-Prot;Acc:O64479]	25.4592	19.2905	32.3579	59.5776	88.4902	65.8942	66.2733	91.665	98.1467	42.2795	54.0658	42.4956
AT1G59590.1	ZCF37	1	21887588	21888792	+	1204	protein_coding	At1g59590 [Source:UniProtKB/TrEMBL;Acc:Q9SLT9]	644.58	460.217	687.129	429.81	301.07	334.316	653.413	396.479	478.582	470.36	465.567	556.609
AT3G13520.1	AGP12	3	4408925	4409734	+	809	protein_coding	Arabinogalactan protein 12 [Source:UniProtKB/Swiss-Prot;Acc:Q9LJD9]	1372.48	824.899	1190.58	2051.17	1224.62	1553.36	1329.61	1418.05	1861.98	633.136	610.743	819.915
AT1G61080.3		1	22492883	22497046	-	4163	protein_coding	Hydroxyproline-rich glycoprotein family protein [Source:TAIR;Acc:AT1G61080]	16.2013	67.0575	74.2328	197.883	136.295	74.6155	340.686	483.726	758.067	172.289	223.272	260.806
AT3G52640.3		3	19514875	19520544	-	5669	protein_coding	Zn-dependent exopeptidases superfamily protein [Source:UniProtKB/TrEMBL;Acc:F4J819]	0	11.0232	5.71022	30.8527	48.8222	28.102	28.9946	26.5056	33.6503	8.45591	26.0317	29.1636
AT5G56950.1	NAP1;3	5	23032449	23035693	+	3244	protein_coding	Nucleosome assembly protein 1;3 [Source:UniProtKB/Swiss-Prot;Acc:Q94K07]	3434.67	2479.29	2511.54	2338.42	2077.99	1724.88	2023.41	2379.98	2462.08	2855.98	2593.16	2343.09
AT5G42830.1		5	17176293	17178130	+	1837	protein_coding	HXXXD-type acyl-transferase family protein [Source:UniProtKB/TrEMBL;Acc:Q9FMN6]	873.712	749.574	829.885	1644.77	1623.34	1220.01	3347.84	1897.36	2088.19	458.733	372.453	497.448
AT5G17380.1	HACL	5	5724759	5726912	-	2153	protein_coding	2-hydroxyacyl-CoA lyase [Source:UniProtKB/Swiss-Prot;Acc:Q9LF46]	4016.76	4433.14	4401.62	5105.59	4872.05	5445.97	3878.02	4175.73	4208.16	2592.79	2966.61	2784.71
AT1G53910.2	RAP2-12	1	20135100	20136941	+	1841	protein_coding	Ethylene-responsive transcription factor RAP2-12 [Source:UniProtKB/Swiss-Prot;Acc:Q9SSA8]	1752.05	1545.08	1477.04	1283.05	1250.05	979.692	1081.08	1262.33	1140.37	1203.91	1768.15	1394.02
AT2G23410.1	DPS	2	9966127	9967788	-	1661	protein_coding	Dehydrodolichyl diphosphate synthase 1 [Source:UniProtKB/Swiss-Prot;Acc:O80458]	435.12	211.277	209.375	96.8136	88.4902	98.8414	122.191	328.006	291.636	201.885	204.249	201.646
AT1G13590.1	PSK1	1	4647815	4649066	+	1251	protein_coding	Phytosulfokines 1 [Source:UniProtKB/Swiss-Prot;Acc:Q9LMY9]	358.743	238.835	361.647	745.784	504.496	497.114	674.124	437.342	593.554	286.444	235.286	288.303
AT5G63220.1		5	25353018	25355535	-	2517	protein_coding	At5g63220 [Source:UniProtKB/TrEMBL;Acc:Q6GKV1]	0	47.767	39.0198	63.8331	71.199	47.4826	0	22.088	36.4545	17.9688	16.0195	32.4966
AT1G28670.1	ARAB-1	1	10074359	10076457	-	2098	protein_coding	GDSL esterase/lipase At1g28670 [Source:UniProtKB/Swiss-Prot;Acc:Q38894]	69.4341	85.4294	62.8124	134.05	145.449	110.47	69.3798	89.4562	98.1467	84.5591	98.1194	89.1574
AT2G27550.1	CEN	2	11773187	11774746	+	1559	protein_coding	Protein CENTRORADIALIS-like [Source:UniProtKB/Swiss-Prot;Acc:Q9ZNV5]	165.485	338.043	227.457	370.232	449.571	811.081	243.347	119.275	128.058	108.87	174.212	85.8244
AT3G49580.1	LSU1	3	18375233	18375940	-	707	protein_coding	LSU1 [Source:UniProtKB/TrEMBL;Acc:A0A178VF66]	134.239	41.3368	98.9771	545.773	205.46	360.48	150.15	29.8187	71.0395	4.22795	6.00731	9.99896
AT2G45920.1	PUB37	2	18898629	18901303	+	2674	protein_coding	U-box domain-containing protein 37 [Source:UniProtKB/Swiss-Prot;Acc:Q683D5]	2348.03	1788.51	1409.47	1438.37	1916.27	1204.51	2237.76	1572.66	1529.22	860.388	1316.6	855.745
AT3G17510.1	CIPK1	3	5988924	5993001	-	4077	protein_coding	CBL-interacting serine/threonine-protein kinase 1 [Source:UniProtKB/Swiss-Prot;Acc:Q8RWC9]	1249.81	1896.9	1055.44	950.05	1671.14	639.562	1105.94	969.661	882.386	1344.49	2033.48	1286.53
AT5G37990.1		5	15133867	15135169	-	1302	protein_coding	Probable S-adenosylmethionine-dependent methyltransferase At5g37990 [Source:UniProtKB/Swiss-Prot;Acc:Q9FKC8]	4743.5	3401.56	4641.45	8053.61	7274.51	11189.4	13048.6	4811.86	4028.69	5796.52	3431.18	4642.02
AT1G64210.1		1	23830688	23832863	+	2175	protein_coding	Putative inactive receptor-like protein kinase At1g64210 [Source:UniProtKB/Swiss-Prot;Acc:Q9SH71]	368.001	197.498	202.713	169.158	187.152	93.0272	218.495	342.363	345.85	247.335	266.324	287.47
AT4G31340.1		4	15205437	15209604	+	4167	protein_coding	AT4G31340 protein [Source:UniProtKB/TrEMBL;Acc:Q8GUN1]	6011.83	5258.04	5894.85	4643.86	4541.48	4967.26	5281.15	5561.75	5671.01	6406.41	6200.55	5836.06
AT4G22460.1		4	11838960	11839659	-	699	protein_coding	Bifunctional inhibitor/lipid-transfer protein/seed storage 2S albumin superfamily protein [Source:UniProtKB/TrEMBL;Acc:Q9SUX3]	237.233	169.94	218.892	130.858	88.4902	52.3278	67.3088	123.693	184.142	212.455	210.256	174.982
AT1G52410.2	TSA1	1	19520603	19525685	+	5082	protein_coding	TSK-associating protein 1 [Source:UniProtKB/Swiss-Prot;Acc:F4ICX9]	90.2643	190.149	182.727	493.643	369.218	602.738	522.938	201	114.972	820.223	610.743	624.102
AT5G16170.1		5	5277787	5279821	+	2034	protein_coding	At5g16170 [Source:UniProtKB/TrEMBL;Acc:Q4V3A2]	115.723	92.7782	78.0396	209.585	204.443	136.634	280.626	177.808	202.837	107.813	124.151	136.652
AT2G17150.5	NLP1	2	7466687	7471586	-	4899	protein_coding	Protein NLP1 [Source:UniProtKB/Swiss-Prot;Acc:Q8H111]	20.8302	65.2203	62.8124	131.922	87.4731	87.213	42.4563	99.3958	98.1467	34.8806	71.0865	47.4951
AT5G41410.1	BEL1	5	16579936	16584077	+	4141	protein_coding	Homeobox protein BEL1 homolog [Source:UniProtKB/Swiss-Prot;Acc:Q38897]	503.397	414.287	328.337	245.758	294.967	205.435	261.987	215.358	210.314	196.6	222.271	136.652
AT3G05470.1	FH11	3	1579419	1583073	-	3654	protein_coding	Formin-like protein [Source:UniProtKB/TrEMBL;Acc:A0A178VCE3]	28.9309	41.3368	28.5511	101.069	76.2847	93.0272	66.2733	43.0715	53.2797	56.0204	42.0512	40.8291
AT3G28740.1	CYP81D11	3	10788698	10790553	-	1855	protein_coding	Cytochrome P450 81D11 [Source:UniProtKB/Swiss-Prot;Acc:Q9LHA1]	1349.34	1163.86	2063.29	976.647	514.667	1239.39	452.522	790.749	872.104	1000.97	707.862	891.574
AT4G35920.2	MCA1	4	17011788	17015155	-	3367	protein_coding	Protein MID1-COMPLEMENTING ACTIVITY 1 [Source:UniProtKB/Swiss-Prot;Acc:Q8L7E9]	531.171	728.447	686.178	439.385	450.588	501.959	447.345	558.825	467.365	789.57	756.921	684.096
AT3G04060.1	anac046	3	1053360	1055196	-	1836	protein_coding	NAC domain-containing protein 46 [Source:UniProtKB/Swiss-Prot;Acc:Q9SQQ6]	1601.61	1005.86	891.745	1142.61	1111.72	577.544	1285.08	1099.98	1146.91	868.844	1135.38	904.906
AT3G44710.1		3	16251802	16253535	-	1733	protein_coding	At3g44710 [Source:UniProtKB/TrEMBL;Acc:Q9M1N3]	34.717	27.5579	31.4062	8.51108	4.06852	5.8142	12.4262	28.7143	35.5198	57.0774	48.0585	34.1631
AT4G19990.4	FRS1	4	10832389	10835700	+	3311	protein_coding	FAR1-related sequence 1 [Source:UniProtKB/TrEMBL;Acc:F4JU19]	231.447	203.928	190.341	71.2803	263.436	78.4917	330.331	156.825	175.729	153.263	273.333	214.978
AT1G01190.2	CYP78A8	1	83045	84946	-	1901	protein_coding	CYP78A8 [Source:UniProtKB/TrEMBL;Acc:A0A178WIC4]	17.3585	35.8252	63.7641	5.31943	6.10277	0	31.0656	24.2968	35.5198	63.4193	45.0548	35.8296
AT3G18040.4	MPK9	3	6174239	6178534	+	4295	protein_coding	Mitogen-activated protein kinase [Source:UniProtKB/TrEMBL;Acc:A0A1I9LRW0]	411.975	298.544	345.468	560.668	393.629	508.742	269.235	429.611	444.932	371.003	342.417	435.788
AT3G46600.3	SCL30	3	17157924	17159965	+	2041	protein_coding	Scarecrow-like protein 30 [Source:UniProtKB/Swiss-Prot;Acc:Q9SNB8]	1151.45	1079.35	1387.58	895.791	792.344	935.117	1228.13	1246.87	1100.18	961.859	864.052	924.071
AT1G65930.1	CICDH	1	24538886	24542712	+	3826	protein_coding	Isocitrate dehydrogenase [NADP] [Source:UniProtKB/TrEMBL;Acc:A0A178W7K0]	13134.6	17623.3	15641.2	15660.4	18711.1	16078.2	16063	17635	16842.9	16511.2	18304.3	16571.6
AT4G14350.2		4	8256060	8260650	-	4590	protein_coding	Non-specific serine/threonine protein kinase [Source:UniProtKB/TrEMBL;Acc:Q8L7S7]	140.025	571.367	254.105	106.389	259.368	74.6155	371.752	263.951	215.923	176.517	233.284	198.313
AT1G13980.1	GN	1	4788550	4794654	+	6104	protein_coding	ARF guanine-nucleotide exchange factor GNOM [Source:UniProtKB/Swiss-Prot;Acc:Q42510]	0	284.765	196.051	109.58	104.764	300.4	214.353	569.869	867.43	545.406	620.756	602.438
AT3G10720.1	PME25	3	3354447	3356811	-	2364	protein_coding	Probable pectinesterase/pectinesterase inhibitor 25 [Source:UniProtKB/Swiss-Prot;Acc:Q94CB1]	11.5723	6.43017	3.80681	37.236	34.5824	25.1949	25.888	46.3847	37.3892	6.34193	3.00366	4.99948
AT5G57120.1		5	23122488	23124513	-	2025	protein_coding	AT5g57120/MUL3_6 [Source:UniProtKB/TrEMBL;Acc:Q9LU74]	1607.4	2089.81	2291.7	1391.56	1352.78	1675.46	1500.47	1625.67	1616.15	2700.6	1995.43	2138.94
AT5G67600.1	WIH1	5	26959533	26960399	-	866	protein_coding	Cysteine-rich and transmembrane domain-containing protein WIH1 [Source:UniProtKB/Swiss-Prot;Acc:Q9FJW3]	355.271	394.078	406.377	653.226	547.215	558.163	425.599	426.298	452.41	257.905	287.35	349.964
AT1G02850.5	BGLU11	1	630374	633420	+	3046	protein_coding	Beta-glucosidase 11 [Source:UniProtKB/Swiss-Prot;Acc:B3H5Q1]	184	74.4063	201.761	19.1499	68.1476	0	14.4973	80.6211	141.144	0	54.0658	24.1642
AT5G02230.1		5	448092	450737	+	2645	protein_coding	Haloacid dehalogenase-like hydrolase (HAD) superfamily protein [Source:TAIR;Acc:AT5G02230]	910.743	501.553	650.013	884.089	987.632	1328.54	980.637	547.781	665.528	458.733	500.609	480.783
AT1G33590.3		1	12177683	12179504	+	1821	protein_coding	Leucine-rich repeat (LRR) family protein [Source:TAIR;Acc:AT1G33590]	870.24	1123.44	843.209	1961.8	1872.53	1661.89	1669.26	828.299	941.274	576.059	866.054	524.946
AT1G05560.1	UGT1	1	1645308	1647147	-	1839	protein_coding	UDP-glucosyltransferase 75B1 [Source:TAIR;Acc:AT1G05560]	1246.34	873.585	1261.01	605.351	298.019	685.106	168.79	283.83	345.85	337.179	235.286	175.815
AT1G52200.1	PCR8	1	19441636	19443624	-	1988	protein_coding	Protein PLANT CADMIUM RESISTANCE 8 [Source:UniProtKB/Swiss-Prot;Acc:Q9M815]	3087.5	1514.76	2479.19	1976.7	1443.31	995.197	3010.26	2628.47	2552.75	1872.98	1805.2	2630.56
AT3G59730.1	LECRK56	3	22064308	22065957	-	1649	protein_coding	Putative L-type lectin-domain containing receptor kinase V.6 [Source:UniProtKB/Swiss-Prot;Acc:Q9LEA3]	27.7736	24.8021	22.8409	8.51108	6.10277	0	16.5683	18.7748	14.021	32.7666	32.039	30.8301
AT1G22400.1	UGT85A1	1	7903660	7906969	-	3309	protein_coding	UDP-glycosyltransferase 85A1 [Source:UniProtKB/Swiss-Prot;Acc:Q9SK82]	156.227	139.627	172.258	359.593	248.18	345.945	387.284	202.105	315.939	178.631	173.211	210.811
AT4G18930.1		4	10370433	10372045	+	1612	protein_coding	Cyclic phosphodiesterase [Source:UniProtKB/Swiss-Prot;Acc:O04147]	1590.04	1224.49	1096.36	1965	1685.38	1417.7	1584.35	1493.15	1623.63	1008.37	964.174	984.065
AT5G13740.2	ZIF1	5	4432297	4436238	+	3941	protein_coding	Protein ZINC INDUCED FACILITATOR 1 [Source:UniProtKB/Swiss-Prot;Acc:Q8RWN2]	37.0315	92.7782	76.1362	119.155	193.255	137.603	264.058	186.643	143.949	89.844	168.205	141.652
AT2G25940.1	ALPHA-VPE	2	11063301	11066184	-	2883	protein_coding	Vacuolar-processing enzyme alpha-isozyme [Source:UniProtKB/Swiss-Prot;Acc:P49047]	280.051	336.206	278.849	424.49	480.085	397.304	347.935	304.814	288.832	153.263	182.222	154.151
AT2G22190.1	TPPE	2	9433616	9436658	-	3042	protein_coding	Probable trehalose-phosphate phosphatase E [Source:UniProtKB/Swiss-Prot;Acc:Q67X99]	130.767	112.069	122.77	46.811	51.8736	76.5536	92.1613	104.918	71.0395	177.574	123.15	148.318
AT3G19320.1		3	6696301	6698184	-	1883	protein_coding	Leucine-rich repeat (LRR) family protein [Source:UniProtKB/TrEMBL;Acc:Q9LT85]	108.78	25.7207	68.5226	15.9583	12.2055	16.4736	11.3907	23.1924	35.5198	69.7612	53.0646	69.9927
AT1G45180.1		1	17098475	17101954	+	3479	protein_coding	F27F5.26 [Source:UniProtKB/TrEMBL;Acc:Q9MAJ1]	113.409	107.476	120.866	252.141	217.666	163.767	213.317	236.341	209.38	123.668	198.241	179.148
AT5G56530.2		5	22889073	22891866	+	2793	protein_coding	Similarity to carboxyl-terminal proteinase [Source:UniProtKB/TrEMBL;Acc:Q9LVC1]	291.623	453.786	470.141	213.841	213.597	302.338	222.637	295.979	244.899	529.551	488.595	371.628
AT5G12250.1	TUBB6	5	3960938	3963624	-	2686	protein_coding	Tubulin beta chain [Source:UniProtKB/TrEMBL;Acc:A0A178UPR2]	2550.54	2819.17	3126.34	2022.45	1856.26	2669.69	1993.38	2534.59	2475.17	3814.67	3509.27	3498.8
AT2G22010.1	RKP	2	9363599	9369448	-	5849	protein_coding	Related to KPC1 [Source:UniProtKB/TrEMBL;Acc:F4IIK4]	1741.64	1348.5	1288.61	1166.02	1302.94	908.953	1129.75	1235.82	1144.11	1355.06	1265.54	1353.19
AT1G71380.1	CEL3	1	26899765	26901976	-	2211	protein_coding	Endoglucanase [Source:UniProtKB/TrEMBL;Acc:Q0V7W1]	35.8743	53.2786	31.4062	122.347	94.593	116.284	173.967	117.066	106.559	15.8548	18.0219	21.6644
AT2G26770.3	SCAB1	2	11403979	11408421	-	4442	protein_coding	Stomatal closure-related actin-binding protein 1 [Source:UniProtKB/Swiss-Prot;Acc:O48791]	0	48.6856	51.3919	77.6636	194.272	174.426	125.298	76.2035	25.2377	52.8494	98.1194	94.9901
AT3G21351.1		3	7518784	7519477	+	693	protein_coding	Transmembrane protein [Source:UniProtKB/TrEMBL;Acc:F4IXJ9]	40.5032	59.7087	46.6334	194.691	218.683	78.4917	119.085	60.7419	82.2563	32.7666	48.0585	50.8281
AT1G79985.3		1	30084114	30085601	+	1487	protein_coding	F18B13.6 protein [Source:UniProtKB/TrEMBL;Acc:Q9SSD6]	8.10064	106.557	126.576	168.094	196.306	119.191	86.9837	294.874	126.189	194.486	236.288	77.492
AT4G34870.1	CYP18-4	4	16614204	16615313	+	1109	protein_coding	Peptidyl-prolyl cis-trans isomerase [Source:UniProtKB/TrEMBL;Acc:A0A178UWH6]	4983.05	6307.08	6720.92	6701.41	5250.42	7653.42	4581.14	6198.99	6602	7106.13	6353.73	6712.64
AT5G10480.2	PAS2	5	3297804	3300151	-	2347	protein_coding	Very-long-chain (3R)-3-hydroxyacyl-CoA dehydratase [Source:UniProtKB/TrEMBL;Acc:F4KGW0]	838.995	390.403	767.072	340.443	363.115	402.149	596.46	510.232	457.083	646.877	486.592	739.09
AT1G64200.1	VHA-E3	1	23828286	23830100	-	1814	protein_coding	vacuolar H+-ATPase subunit E isoform 3 [Source:TAIR;Acc:AT1G64200]	1416.45	970.956	1288.61	629.82	792.344	908.953	1147.36	1306.5	1196.46	1546.37	1398.7	1629
AT5G54300.1		5	22053969	22055443	-	1474	protein_coding	Cotton fiber expressed protein 1-like protein [Source:UniProtKB/TrEMBL;Acc:Q9FL70]	112.252	90.0224	208.423	272.355	180.032	662.819	338.615	280.517	354.263	126.839	89.1085	233.309
AT4G01830.1	ABCB5	4	785663	790447	-	4784	protein_coding	ABC transporter B family member 5 [Source:UniProtKB/Swiss-Prot;Acc:Q9SYI3]	156.227	55.1158	80.8947	56.3859	22.3768	0	21.7459	72.8903	35.5198	100.414	70.0853	74.9922
AT3G04650.1		3	1261857	1264687	+	2830	protein_coding	AT3g04650/F7O18_13 [Source:UniProtKB/TrEMBL;Acc:Q9SR09]	149.283	114.824	147.514	79.7914	75.2676	77.5226	111.836	120.379	114.972	154.32	122.149	138.319
AT3G26590.1	DTX29	3	9761698	9765570	-	3872	protein_coding	Protein DETOXIFICATION 29 [Source:UniProtKB/Swiss-Prot;Acc:Q38956]	197.887	202.091	270.284	365.977	318.361	390.52	370.716	293.77	325.286	250.506	194.236	194.147
AT2G41240.2	BHLH100	2	17198282	17199320	-	1038	protein_coding	BHLH100 [Source:UniProtKB/TrEMBL;Acc:A0A384LFW4]	0	31.2323	3.80681	128.73	322.43	113.377	296.159	17.6704	10.282	33.8236	2.00244	9.16572
AT5G59320.1	LTP3	5	23928954	23929816	+	862	protein_coding	Non-specific lipid-transfer protein 3 [Source:UniProtKB/Swiss-Prot;Acc:Q9LLR7]	312.453	233.323	154.176	481.94	431.263	687.044	416.279	223.088	319.678	88.787	75.0914	65.8265
AT4G02590.2	UNE12	4	1137508	1140491	-	2983	protein_coding	UNE12 [Source:UniProtKB/TrEMBL;Acc:A0A384KS03]	0	34.9066	32.3579	89.3664	99.6787	72.6775	11.3907	8.83518	18.6946	21.1398	55.067	34.1631
AT1G16510.1	SAUR41	1	5644572	5645443	-	871	protein_coding	Auxin-responsive protein SAUR41 [Source:UniProtKB/Swiss-Prot;Acc:Q9SA49]	50.9183	37.6624	29.5028	96.8136	117.987	76.5536	63.1667	51.9067	42.0629	25.3677	32.039	38.3294
AT1G64390.1	AtGH9C2	1	23911024	23915236	+	4212	protein_coding	Endoglucanase 6 [Source:UniProtKB/Swiss-Prot;Acc:Q42059]	2902.34	3290.41	2978.83	1773.5	1793.2	1818.87	1724.14	1783.6	1585.3	4057.78	2314.82	2531.4
AT4G01720.1	WRKY47	4	744804	748554	+	3750	protein_coding	Probable WRKY transcription factor 47 [Source:UniProtKB/Swiss-Prot;Acc:Q9ZSI7]	489.51	381.217	379.729	583.009	615.363	667.664	630.632	561.034	547.752	371.003	397.484	470.785
AT3G19100.1	CRK2	3	6605296	6609295	+	3999	protein_coding	CDPK-related kinase 2 [Source:UniProtKB/Swiss-Prot;Acc:Q9LJL9]	1250.97	1850.05	1227.7	1810.73	2393.3	1474.87	1473.54	2187.81	1937.7	1732.4	1872.28	1611.5
AT4G37730.1	AtbZIP7	4	17723639	17725037	+	1398	protein_coding	BZIP transcription factor-like protein [Source:UniProtKB/TrEMBL;Acc:Q9T062]	314.768	419.798	440.638	192.563	192.237	316.874	178.109	229.715	159.839	348.806	359.437	324.133
AT1G34760.1	GRF11	1	12743722	12745748	-	2026	protein_coding	general regulatory factor 11 [Source:TAIR;Acc:AT1G34760]	182.843	68.8947	116.108	221.288	228.854	250.01	295.123	193.27	270.137	126.839	131.16	116.655
AT3G19970.3		3	6958735	6961652	+	2917	protein_coding	AT3g19970/MZE19_2 [Source:UniProtKB/TrEMBL;Acc:Q9LHE8]	190.944	126.766	136.093	278.738	279.711	215.125	302.372	178.912	210.314	138.465	148.18	146.651
AT2G35770.1	SCPL28	2	15034037	15036556	-	2519	protein_coding	Serine carboxypeptidase-like 28 [Source:UniProtKB/Swiss-Prot;Acc:Q8S8K6]	1190.79	492.367	591.007	1349.01	839.132	1121.17	989.957	1022.67	1096.44	605.654	499.608	490.782
AT4G36860.3		4	17358371	17362114	-	3743	protein_coding	LIM domain-containing protein [Source:TAIR;Acc:AT4G36860]	28.9309	35.8252	49.4885	162.774	127.141	90.1201	47.6339	57.4287	186.011	46.5075	41.05	79.9917
AT5G62670.1	AHA11	5	25159208	25165209	+	6001	protein_coding	ATPase 11, plasma membrane-type [Source:UniProtKB/Swiss-Prot;Acc:Q9LV11]	644.58	804.69	848.919	443.64	536.027	516.495	439.06	682.518	590.75	808.596	741.903	764.921
AT5G44820.1		5	18095614	18097611	-	1997	protein_coding	At5g44820 [Source:UniProtKB/TrEMBL;Acc:Q147R7]	165.485	147.894	109.446	264.907	280.728	242.258	208.14	241.863	263.594	93.015	111.135	74.159
AT2G13360.2	AGT1	2	5539240	5541355	-	2115	protein_coding	Serine--glyoxylate aminotransferase [Source:UniProtKB/Swiss-Prot;Acc:Q56YA5]	429.334	475.833	604.331	224.48	153.586	173.457	698.976	489.248	376.697	711.353	829.009	1860.64
AT5G14420.2	RGLG2	5	4648111	4651442	-	3331	protein_coding	E3 ubiquitin-protein ligase RGLG2 [Source:UniProtKB/Swiss-Prot;Acc:Q9LY87]	52.0755	8.26736	8.56532	110.644	63.062	51.3587	27.959	37.5495	42.0629	28.5387	18.0219	89.1574
AT1G61420.5		1	22660557	22664142	-	3585	protein_coding	S-locus lectin protein kinase family protein [Source:TAIR;Acc:AT1G61420]	76.3775	56.0344	26.6477	157.455	193.255	100.779	178.109	139.154	114.037	26.4247	74.0902	32.4966
AT4G01090.1		4	470506	473879	-	3373	protein_coding	AT4G01090 protein [Source:UniProtKB/TrEMBL;Acc:Q9M155]	748.731	611.785	593.862	507.473	515.684	438.003	631.667	548.886	644.964	691.27	633.771	760.754
AT5G11100.1	SYTD	5	3532402	3535221	+	2819	nontranslating_CDS	Calcium-dependent lipid-binding (CaLB domain) family protein [Source:TAIR;Acc:AT5G11100]	343.699	253.532	233.167	427.682	510.599	424.436	194.678	217.566	233.683	177.574	156.19	151.651
AT1G21210.1	WAK4	1	7423704	7427041	+	3337	protein_coding	Wall-associated receptor kinase 4 [Source:UniProtKB/Swiss-Prot;Acc:Q9LMN6]	370.315	271.904	208.423	215.969	210.546	89.151	337.58	453.908	412.216	627.851	521.635	642.433
AT3G52880.1	ATMDAR1	3	19601167	19604597	-	3430	protein_coding	Monodehydroascorbate reductase 1 [Source:UniProtKB/TrEMBL;Acc:F4J849]	594.818	519.007	775.638	1959.68	1291.75	1045.59	1061.41	662.639	860.887	430.194	531.647	679.096
AT1G36160.2	ACC1	1	13533168	13544015	+	10847	protein_coding	Acetyl-CoA carboxylase 1 [Source:UniProtKB/Swiss-Prot;Acc:Q38970]	3722.82	2415.91	3670.72	6122.66	5505.72	3687.17	1911.57	2603.07	4247.42	3684.66	2335.84	3524.63
AT1G47380.1		1	17372371	17376091	-	3720	protein_coding	Probable protein phosphatase 2C 12 [Source:UniProtKB/Swiss-Prot;Acc:Q9FX08]	818.165	695.377	692.839	933.027	904.228	1011.67	1028.27	943.156	950.621	687.042	704.858	746.589
AT2G21140.1	PRP2	2	9060561	9062093	-	1532	protein_coding	Proline-rich protein 2 [Source:UniProtKB/Swiss-Prot;Acc:Q9SKP9]	86.7926	90.941	66.6192	269.163	250.214	494.207	107.694	14.3572	41.1282	27.4817	24.0292	13.332
AT5G60170.1		5	24227417	24232873	+	5456	protein_coding	RNA binding (RRM/RBD/RNP motifs) family protein [Source:UniProtKB/TrEMBL;Acc:F4JXH7]	271.95	337.125	275.994	460.662	563.49	313.967	416.279	489.248	544.013	436.536	551.671	584.106
AT2G47630.1		2	19534473	19537074	+	2601	protein_coding	Alpha/beta-Hydrolases superfamily protein [Source:UniProtKB/TrEMBL;Acc:O22248]	1064.66	724.772	619.558	1187.3	1175.8	902.17	915.4	757.617	815.085	570.774	602.734	605.771
AT3G56480.1	SCAB3	3	20936098	20939631	-	3533	protein_coding	Stomatal closure-related actin-binding protein 3 [Source:UniProtKB/Swiss-Prot;Acc:Q8GX05]	587.875	783.562	784.203	418.107	488.222	541.689	472.197	578.705	542.144	823.394	1074.31	792.418
AT1G26440.6	UPS5	1	9143953	9146080	-	2127	protein_coding	Ureide permease 5 [Source:UniProtKB/Swiss-Prot;Acc:Q93Z75]	4.62894	30.3137	47.5851	165.966	99.6787	100.779	165.683	155.72	133.667	93.015	40.0487	160.817
AT4G25710.1		4	13098102	13099625	-	1523	protein_coding	F-box/kelch-repeat protein At4g25710 [Source:UniProtKB/Swiss-Prot;Acc:Q9SZZ9]	458.265	495.123	446.349	290.441	364.132	357.573	358.29	365.556	340.242	366.775	470.573	416.623
AT1G52060.1	JAL9	1	19358800	19360822	-	2022	protein_coding	Jacalin-related lectin 9 [Source:UniProtKB/Swiss-Prot;Acc:F4IB95]	1783.3	1108.75	1321.91	578.754	490.256	508.742	896.76	3587.08	3639.84	1504.09	1603.95	1479.85
AT3G05900.2		3	1761408	1763348	-	1940	protein_coding	Neurofilament protein-like protein [Source:UniProtKB/TrEMBL;Acc:F4J9K9]	1378.27	1528.54	1840.59	863.875	630.62	1403.16	949.572	967.453	1144.11	1732.4	2078.53	1765.65
AT1G76010.1		1	28528059	28531771	-	3712	protein_coding	Alba DNA/RNA-binding protein [Source:UniProtKB/TrEMBL;Acc:Q93VA8]	3222.9	4118.98	3732.58	3026.75	2959.85	3136.76	2852.86	3308.78	3405.22	4309.34	4131.03	4102.07
AT4G27970.1	SLAH2	4	13918165	13920352	-	2187	protein_coding	S-type anion channel SLAH2 [Source:UniProtKB/Swiss-Prot;Acc:Q9ASQ7]	122.667	119.417	117.059	208.522	221.734	184.116	127.369	220.88	143.949	130.01	143.174	142.485
AT1G29730.2		1	10400564	10405913	-	5349	protein_coding	Leucine-rich repeat transmembrane protein kinase [Source:TAIR;Acc:AT1G29730]	0	44.0926	16.1789	59.5776	63.062	35.8542	71.4509	90.5606	99.0815	71.8752	70.0853	35.8296
AT3G45780.2	PHOT1	3	16818347	16824210	+	5863	protein_coding	RPT1 [Source:UniProtKB/TrEMBL;Acc:A0A178VFT4]	105.308	355.497	551.036	100.005	72.2162	140.51	158.435	182.226	157.97	240.993	185.225	234.976
AT3G48350.1	CEP3	3	17905725	17907690	+	1965	protein_coding	KDEL-tailed cysteine endopeptidase CEP3 [Source:UniProtKB/Swiss-Prot;Acc:Q9STL5]	304.353	190.149	298.835	143.625	154.604	135.665	266.129	188.852	168.252	453.448	291.355	400.792
AT3G21250.4	MRP6	3	7457433	7463644	-	6211	protein_coding	Multidrug resistance-associated protein 6 [Source:UniProtKB/TrEMBL;Acc:A0A1I9LPV5]	837.838	806.527	1320.01	326.613	512.633	720.961	501.192	467.16	287.897	465.075	728.887	629.935
AT5G24240.1	PI4KG3	5	8230916	8233385	-	2469	protein_coding	Phosphatidylinositol 4-kinase gamma 3 [Source:UniProtKB/Swiss-Prot;Acc:Q9FNF8]	172.428	107.476	103.736	213.841	254.282	173.457	298.23	258.429	259.855	125.782	150.183	126.654
AT3G49570.1	LSU3	3	18372404	18373147	-	743	protein_coding	Protein RESPONSE TO LOW SULFUR 3 [Source:UniProtKB/Swiss-Prot;Acc:Q9SCK2]	102.994	31.2323	61.8607	240.438	105.781	265.515	86.9837	14.3572	35.5198	23.2537	13.0158	17.4982
AT1G75330.1	OTC	1	28266259	28268416	-	2157	protein_coding	OTC [Source:UniProtKB/TrEMBL;Acc:A0A178W4A4]	663.095	967.282	902.214	950.05	904.228	1027.17	654.449	842.656	804.803	957.631	933.136	958.234
AT1G30370.1		1	10719065	10720843	-	1778	protein_coding	DLAH [Source:UniProtKB/TrEMBL;Acc:A0A178W2K8]	263.849	218.626	433.976	135.113	141.381	130.819	250.596	268.369	259.855	200.828	206.251	267.472
AT1G77530.1		1	29135904	29137640	+	1736	protein_coding	O-methyltransferase family protein [Source:UniProtKB/TrEMBL;Acc:Q9CAQ3]	460.579	252.614	530.098	242.566	123.073	255.825	715.544	527.902	381.37	785.342	534.651	690.762
AT4G19670.3		4	10699189	10702174	-	2985	protein_coding	RBR-type E3 ubiquitin transferase [Source:UniProtKB/TrEMBL;Acc:O81849]	108.78	338.043	131.335	396.829	989.667	485.486	272.342	339.05	206.576	69.7612	585.713	358.296
AT1G64060.1	RBOHF	1	23769774	23776984	+	7210	protein_coding	Respiratory burst oxidase homolog protein F [Source:UniProtKB/Swiss-Prot;Acc:O48538]	2448.71	1817.9	2035.69	2758.65	2945.61	2520.45	2954.34	2505.88	2491.06	1795.82	1734.11	2073.12
AT4G15290.1	CSLB5	4	8721482	8726733	-	5251	protein_coding	Glycosyltransferase (Fragment) [Source:UniProtKB/TrEMBL;Acc:W8Q2Z8]	985.964	350.904	677.612	331.932	337.687	246.134	422.492	670.37	831.91	1308.55	1364.66	1447.35
AT5G07920.1	DGK1	5	2524687	2529421	-	4734	protein_coding	Diacylglycerol kinase 1 [Source:UniProtKB/Swiss-Prot;Acc:Q39017]	928.102	761.516	669.047	630.884	557.387	392.458	379	513.545	528.123	579.23	467.569	499.115
AT3G61970.1	NGA2	3	22951323	22953265	+	1942	protein_coding	NGA2 [Source:UniProtKB/TrEMBL;Acc:A0A384KUR3]	56.7045	60.6273	39.9715	19.1499	16.2741	15.5045	28.9946	40.8627	45.8018	64.4763	57.0695	44.9953
AT2G15480.1	UGT73B5	2	6758430	6760709	+	2279	protein_coding	Glycosyltransferase [Source:UniProtKB/TrEMBL;Acc:F4IIG3]	2079.55	1066.49	1325.72	1363.9	1166.65	1041.71	1184.63	1055.8	1219.82	706.068	630.768	669.097
AT2G37220.1	CP29B	2	15634466	15636522	-	2056	protein_coding	RNA-binding protein CP29B, chloroplastic [Source:UniProtKB/Swiss-Prot;Acc:Q9ZUU4]	2258.92	1771.05	1842.5	1654.34	1430.08	941.9	1215.7	1553.89	1452.57	2290.49	1709.08	1936.47
AT5G21280.1		5	7263828	7265874	-	2046	protein_coding	At5g21280 [Source:UniProtKB/TrEMBL;Acc:Q9C589]	158.541	195.661	131.335	250.013	331.584	254.856	171.896	125.901	110.298	135.294	171.208	143.318
AT1G22360.1	UGT85A2	1	7894807	7897761	-	2954	protein_coding	UDP-glycosyltransferase 85A2 [Source:UniProtKB/Swiss-Prot;Acc:Q9ZWJ3]	1754.37	2569.31	2388.77	4104.47	4231.26	3699.77	4487.94	2704.67	2377.96	1615.08	1672.04	2006.46
AT5G06610.1		5	2029793	2033723	+	3930	protein_coding	Gb [Source:UniProtKB/TrEMBL;Acc:Q9FG09]	262.692	257.207	244.588	439.385	405.835	249.041	324.118	435.133	362.676	319.21	381.464	325.8
AT1G65820.1		1	24485046	24486954	+	1908	protein_coding	Microsomal glutathione s-transferase [Source:UniProtKB/TrEMBL;Acc:F4IBL0]	938.517	1030.66	902.214	2291.61	1491.11	1408	1221.91	970.766	1212.35	578.173	815.993	859.078
AT5G17920.2	MS1	5	5935157	5939468	+	4311	protein_coding	5-methyltetrahydropteroyltriglutamate--homocysteine methyltransferase 1 [Source:UniProtKB/Swiss-Prot;Acc:O50008]	41571.3	38245.7	43564.2	50096.2	37038.8	49140.6	37378.1	44859.5	47613.3	56768.7	42411.6	45589.4
AT5G10130.1	DFC	5	3171266	3172701	-	1435	protein_coding	Protein DOWNSTREAM OF FLC [Source:UniProtKB/Swiss-Prot;Acc:Q9LX15]	694.341	470.321	390.198	309.591	201.392	270.36	299.265	496.979	524.384	828.679	580.707	594.938
AT3G50340.1		3	18664838	18666691	-	1853	protein_coding	At3g50340 [Source:UniProtKB/TrEMBL;Acc:Q9SND3]	221.032	263.637	206.519	311.718	398.715	323.657	246.454	244.072	213.119	223.025	241.294	231.643
AT1G23460.2		1	8326747	8329763	+	3016	protein_coding	Pectin lyase-like superfamily protein [Source:UniProtKB/TrEMBL;Acc:F4I672]	260.378	375.706	353.082	126.602	208.511	262.608	215.388	251.803	205.641	298.071	291.355	293.303
AT4G31300.1	PBA1	4	15188744	15191156	+	2412	protein_coding	Proteasome subunit beta type [Source:UniProtKB/TrEMBL;Acc:F4JRY2]	207.145	213.114	288.366	753.231	433.297	399.242	341.722	280.517	411.282	232.537	319.389	371.628
AT4G36990.1	HSFB1	4	17440177	17442151	+	1974	protein_coding	Heat stress transcription factor B-1 [Source:UniProtKB/Swiss-Prot;Acc:Q96320]	3705.46	4254.02	3261.48	4881.11	6893.08	4337.39	5847.58	3654.45	3637.97	2682.64	3538.31	2656.39
AT5G63980.1	SAL1	5	25610002	25611802	+	1800	protein_coding	SAL1 phosphatase [Source:UniProtKB/Swiss-Prot;Acc:Q42546]	723.271	780.807	883.18	984.094	866.594	1272.34	924.719	827.194	919.775	928.036	915.114	828.247
AT1G68450.1	VQ8	1	25661487	25662276	-	789	protein_coding	VQ motif-containing protein 8, chloroplastic [Source:UniProtKB/Swiss-Prot;Acc:Q9CA36]	212.931	145.138	100.88	338.316	340.738	147.293	312.727	311.44	273.876	51.7924	106.129	80.825
AT1G58070.1		1	21502905	21504078	+	1173	protein_coding	At1g58070 [Source:UniProtKB/TrEMBL;Acc:Q9C6F8]	121.51	189.231	202.713	88.3025	65.0963	127.912	112.872	101.605	92.5384	171.232	169.206	168.316
AT5G49830.1	EXO84B	5	20250419	20255089	-	4670	protein_coding	Exocyst complex component 84B [Source:UniProtKB/TrEMBL;Acc:F4K7F5]	1566.9	1320.02	1459.91	1280.92	1157.49	1241.33	1353.42	1321.96	1401.16	1434.33	1327.62	1474.01
AT3G06410.1		3	1947012	1949916	-	2904	protein_coding	Zinc finger CCCH domain-containing protein 34 [Source:UniProtKB/Swiss-Prot;Acc:Q9SQU4]	845.938	710.993	732.811	1033.03	986.615	880.851	579.891	737.738	716.004	695.498	704.858	639.934
AT5G21090.1	LRR1	5	7164560	7167351	+	2791	protein_coding	Leucine-rich repeat protein 1 [Source:UniProtKB/Swiss-Prot;Acc:Q9FPJ5]	3669.59	4104.29	3385.21	4491.72	4891.37	4461.43	4646.38	4078.54	3798.75	3332.68	3616.4	3269.66
AT5G12270.1		5	3969925	3971452	-	1527	protein_coding	1-AMINOCYCLOPROPANE-1-CARBOXYLATE OXIDASE-like protein [Source:UniProtKB/TrEMBL;Acc:Q94CL5]	217.56	161.673	206.519	144.688	66.1134	81.3988	143.937	144.676	156.1	231.48	136.166	221.644
AT1G56160.1	ATMYB72	1	21022384	21023587	+	1203	protein_coding	MYB72 [Source:UniProtKB/TrEMBL;Acc:A0A178W4I7]	9.25787	35.8252	4.75851	85.1108	340.738	105.625	323.082	19.8792	13.0862	21.1398	23.028	9.99896
AT3G04930.2		3	1362905	1364799	+	1894	protein_coding	Probable transcription factor At3g04930 [Source:UniProtKB/Swiss-Prot;Acc:Q9CAV7]	417.762	393.159	374.019	279.802	238.008	293.617	326.189	279.413	234.617	363.604	412.502	399.959
AT5G38820.3		5	15543481	15545182	+	1701	protein_coding		30.0881	30.3137	28.5511	73.4081	167.826	113.377	103.552	27.61	36.4545	40.1655	24.0292	29.1636
AT1G30560.1		1	10824637	10826405	+	1768	protein_coding	G3Pp3 [Source:UniProtKB/TrEMBL;Acc:A0A178WI18]	97.2077	30.3137	66.6192	156.391	160.706	121.129	400.746	345.677	381.37	121.554	60.0731	151.651
AT2G16005.1	ROSY1	2	6959092	6960216	-	1124	protein_coding	MD-2-related lipid-recognition protein ROSY1 [Source:UniProtKB/Swiss-Prot;Acc:Q9AST8]	308.982	352.741	163.693	748.975	931.69	813.988	1964.38	415.254	291.636	896.326	1229.5	964.067
AT4G31990.2	ASP5	4	15470744	15473885	-	3141	protein_coding	Aspartate aminotransferase [Source:UniProtKB/TrEMBL;Acc:B9DG21]	0	92.7782	402.57	677.695	486.188	269.391	14.4973	177.808	509.428	228.309	380.463	282.471
AT1G08650.2	PPCK1	1	2752154	2753698	+	1544	protein_coding	Phosphoenolpyruvate carboxylase kinase 1 [Source:UniProtKB/Swiss-Prot;Acc:Q9SPK4]	101.837	158.917	140.852	147.88	298.019	356.604	244.383	199.896	222.466	152.206	201.245	177.482
AT1G08650.1	PPCK1	1	2752124	2753809	+	1685	protein_coding	Phosphoenolpyruvate carboxylase kinase 1 [Source:UniProtKB/Swiss-Prot;Acc:Q9SPK4]	460.579	498.798	488.223	563.859	826.926	1166.72	841.878	604.106	581.403	474.588	585.713	632.434
AT1G23020.1	FRO3	1	8149868	8153796	-	3928	protein_coding	Ferric reduction oxidase 3, mitochondrial [Source:UniProtKB/Swiss-Prot;Acc:F4I4K7]	238.39	463.891	167.5	987.286	2636.4	1527.2	2457.29	653.804	134.601	342.464	234.285	185.814
AT3G46680.1	UGT76E6	3	17195318	17196743	-	1425	protein_coding	UDP-glycosyltransferase 76E6 [Source:UniProtKB/Swiss-Prot;Acc:Q9SNB0]	8.10064	10.1046	8.56532	63.8331	68.1476	42.6374	41.4208	17.6704	19.6293	5.28494	3.00366	13.332
AT1G20920.2	RH42	1	7285059	7289778	+	4719	protein_coding	DEAD-box ATP-dependent RNA helicase 42 [Source:UniProtKB/Swiss-Prot;Acc:Q8H0U8]	173.585	104.72	96.122	341.507	316.327	227.723	176.038	352.303	156.1	221.968	367.447	407.458
AT5G14650.2		5	4724450	4726513	+	2063	protein_coding	Pectin lyase-like superfamily protein [Source:UniProtKB/TrEMBL;Acc:Q9LYJ5]	105.308	89.1038	135.142	481.94	468.897	184.116	78.6995	102.709	187.881	19.0258	33.0402	69.1595
AT4G22810.1	AHL24	4	11983974	11986016	+	2042	protein_coding	AT-hook motif nuclear-localized protein [Source:UniProtKB/TrEMBL;Acc:A0A178V625]	577.46	630.157	653.82	405.34	441.434	562.039	579.891	598.584	631.878	876.243	762.929	833.247
AT5G35940.1	JAL41	5	14090574	14093007	+	2433	protein_coding	Jacalin-related lectin 41 [Source:UniProtKB/Swiss-Prot;Acc:Q9FGC5]	107.623	188.312	154.176	64.897	100.696	79.4607	142.902	214.253	167.317	282.216	505.615	348.297
AT5G23990.2	ATFRO5	5	8105461	8108642	-	3181	protein_coding	ferric reduction oxidase 5 [Source:TAIR;Acc:AT5G23990]	2247.35	1316.35	1254.34	1209.64	852.354	273.267	4894.9	946.469	1892.83	1125.69	1554.89	959.9
AT5G53900.3		5	21881375	21883423	-	2048	protein_coding	Gb [Source:UniProtKB/TrEMBL;Acc:Q9FN36]	0	31.2323	19.0341	61.7053	43.7366	26.1639	9.31968	28.7143	25.2377	40.1655	27.0329	38.3294
AT2G28760.3	UXS6	2	12336051	12338836	-	2785	protein_coding	UDP-XYL synthase 6 [Source:TAIR;Acc:AT2G28760]	637.636	567.692	643.351	836.214	819.806	904.108	810.812	657.117	624.4	526.38	575.701	504.948
AT3G56060.1		3	20803038	20806333	-	3295	protein_coding	AT3g56060/F18O21_20 [Source:UniProtKB/TrEMBL;Acc:Q93ZK1]	152.755	93.6968	86.6049	218.096	240.042	145.355	224.708	198.792	281.354	110.984	110.134	113.322
AT4G26110.1	NAP1;1	4	13232568	13235908	+	3340	protein_coding	Nucleosome assembly protein 1;1 [Source:UniProtKB/Swiss-Prot;Acc:Q9SZI2]	1408.35	2144.92	1892.94	1334.11	1310.06	1531.07	1236.41	1510.82	1427.33	2424.73	2151.62	2051.45
AT3G46010.2	ADF1	3	16909363	16910814	-	1451	protein_coding	Actin depolymerizing factor 1 [Source:UniProtKB/TrEMBL;Acc:A8MR09]	936.203	889.201	785.155	636.203	579.764	660.88	709.331	805.106	734.698	824.451	868.057	779.919
AT3G08590.1		3	2608308	2611555	-	3247	protein_coding	IPGAM2 [Source:UniProtKB/TrEMBL;Acc:A0A384KAQ5]	97.2077	112.069	88.5083	307.463	264.454	198.652	202.962	175.599	183.207	49.6784	56.0682	115.821
AT4G05320.6	UBQ10	4	2717980	2720224	+	2244	protein_coding	Polyubiquitin 10 [Source:UniProtKB/Swiss-Prot;Acc:Q8H159]	79.8492	112.069	163.693	300.016	328.533	177.333	184.323	276.1	165.447	189.201	213.26	253.307
AT4G24690.1	NBR1	4	12741032	12744670	+	3638	protein_coding	Protein NBR1 homolog [Source:UniProtKB/Swiss-Prot;Acc:Q9SB64]	10889.6	10790.7	9782.55	9511.13	10182.5	6352.01	10584.1	9832.46	9325.81	8182.15	8560.42	8439.96
AT4G12550.1	AIR1	4	7439115	7439805	+	690	protein_coding	Putative lipid-binding protein AIR1 [Source:UniProtKB/Swiss-Prot;Acc:Q9S7I2]	858.668	387.648	689.984	260.652	428.211	205.435	588.175	903.398	1029.14	3020.87	4283.21	4014.58
AT3G17340.1		3	5920338	5927037	-	6699	protein_coding	ARM repeat superfamily protein [Source:UniProtKB/TrEMBL;Acc:F4J549]	790.391	793.667	800.382	607.479	587.901	574.637	512.582	678.1	701.983	857.217	878.069	881.575
AT2G45220.1	PME17	2	18644061	18646606	-	2545	protein_coding	Probable pectinesterase/pectinesterase inhibitor 17 [Source:UniProtKB/Swiss-Prot;Acc:O22149]	6412.24	5281.01	6576.27	9082.39	11056.2	7635.98	7827.5	9537.58	9985.73	5316.65	4285.22	6670.14
AT4G30150.2		4	14742389	14749987	+	7598	protein_coding	CONTAINS InterPro DOMAIN/s: Nucleolar 27S pre-rRNA processing, Urb2/Npa2 (InterPro:IPR018849); Has 58 Blast hits to 49 proteins in 21 species: Archae - 0; Bacteria - 2; Metazoa - 2; Fungi - 0; Plants - 44; Viruses - 3; Other Eukaryotes - 7 (source: /.../Link). [Source:TAIR;Acc:AT4G30150]	701.284	570.448	775.638	11.7027	287.848	153.107	395.569	469.369	455.214	552.805	410.5	313.301
AT5G25190.1	ERF003	5	8706745	8707885	-	1140	protein_coding	Ethylene-responsive transcription factor ERF003 [Source:UniProtKB/Swiss-Prot;Acc:Q94AW5]	11.5723	15.6161	14.2755	56.3859	27.4625	82.3678	66.2733	56.3243	43.9323	8.45591	13.0158	11.6655
AT5G15150.1	HAT7	5	4913699	4915976	-	2277	protein_coding	Homeobox-leucine zipper protein HAT7 [Source:UniProtKB/Swiss-Prot;Acc:Q00466]	336.755	253.532	343.565	515.984	461.777	391.489	534.328	513.545	597.293	353.034	359.437	366.629
AT1G66800.1		1	24924774	24926412	+	1638	protein_coding	NAD(P)-binding Rossmann-fold superfamily protein [Source:UniProtKB/TrEMBL;Acc:F4HQ07]	1288	631.075	675.709	642.587	570.609	656.035	1262.3	523.485	438.389	1285.3	1066.3	1209.04
AT2G35060.3	KUP11	2	14775041	14779106	-	4065	protein_coding	Potassium transporter [Source:UniProtKB/TrEMBL;Acc:F4IIZ3]	171.271	78.9993	118.011	212.777	149.518	230.63	155.328	112.649	139.275	105.699	87.106	106.656
AT2G31960.4	CALS2	2	13588573	13600338	+	11765	protein_coding	Callose synthase 2 [Source:UniProtKB/Swiss-Prot;Acc:Q9SL03]	798.492	46.8484	213.181	575.562	276.659	685.106	294.088	397.583	482.321	227.252	87.106	189.147
AT1G28330.1	DRM1	1	9933884	9935269	-	1385	protein_coding	Dormancy-associated protein 1 [Source:UniProtKB/Swiss-Prot;Acc:B9DGG8]	101.837	349.066	357.84	80.8553	120.021	38.7613	446.309	312.545	214.053	570.774	608.741	910.739
AT1G80360.4	ISS1	1	30208437	30211075	-	2638	protein_coding	Aromatic aminotransferase ISS1 [Source:UniProtKB/Swiss-Prot;Acc:Q9C969]	3067.83	2654.74	2806.57	3458.69	3792.87	3414.87	3192.51	3081.27	3194.91	2181.62	2611.18	2476.41
AT5G53160.2	PYL8	5	21560601	21562709	+	2108	protein_coding	RCAR3 [Source:UniProtKB/TrEMBL;Acc:A0A178UJN3]	744.102	958.096	851.774	601.095	669.271	680.261	716.58	726.694	772.088	882.585	1082.32	897.407
AT5G48900.1		5	19825078	19829140	+	4062	protein_coding	Probable pectate lyase 20 [Source:UniProtKB/Swiss-Prot;Acc:Q93WF1]	336.755	295.788	318.82	217.033	215.631	263.577	289.946	250.698	286.028	394.257	362.441	362.462
AT5G13550.1	SULTR4;1	5	4355276	4359692	-	4416	protein_coding	Sulfate transporter 4.1, chloroplastic [Source:UniProtKB/Swiss-Prot;Acc:Q9FY46]	1167.65	876.341	1109.69	1533.06	1483.99	1397.35	1125.61	838.238	860.887	696.555	611.745	684.929
AT2G21960.1		2	9354842	9357091	+	2249	protein_coding	Expressed protein [Source:UniProtKB/TrEMBL;Acc:Q9SJ03]	114.566	99.2084	86.6049	48.9387	36.6166	53.2968	52.8115	62.9507	68.2354	99.3569	114.139	110.822
AT1G02570.1		1	541236	542245	+	1009	protein_coding	Transmembrane protein [Source:UniProtKB/TrEMBL;Acc:Q1PFZ3]	194.415	101.964	135.142	110.644	67.1305	56.2039	93.1968	146.885	159.839	120.497	100.122	109.155
AT3G24540.1		3	8952800	8955648	+	2848	protein_coding	Protein kinase superfamily protein [Source:TAIR;Acc:AT3G24540]	105.308	62.4645	78.0396	190.435	171.895	93.9962	277.519	242.968	254.247	93.015	96.117	119.154
AT1G30320.1		1	10680079	10683137	+	3058	protein_coding	Remorin family protein [Source:UniProtKB/TrEMBL;Acc:Q9C8G3]	380.73	449.193	425.411	279.802	319.379	317.843	278.555	240.759	228.074	310.755	307.374	259.14
AT3G62160.1		3	23014127	23015956	-	1829	protein_coding	At3g62160 [Source:UniProtKB/TrEMBL;Acc:Q9M1Q8]	84.4781	106.557	125.625	35.1082	40.6852	61.0491	70.4154	98.2914	68.2354	135.294	88.1072	134.153
AT5G41550.1		5	16617232	16620824	-	3592	protein_coding	Disease resistance protein (TIR-NBS-LRR class) family [Source:UniProtKB/TrEMBL;Acc:Q9FFS5]	42.8177	56.0344	35.213	108.516	119.004	93.9962	154.292	93.8738	100.016	46.5075	44.0536	35.8296
AT2G21620.1	RD2	2	9248525	9250311	+	1786	protein_coding	Adenine nucleotide alpha hydrolases-like superfamily protein [Source:UniProtKB/TrEMBL;Acc:Q94II5]	4456.51	3761.65	4245.55	3483.16	3216.16	3247.23	2844.57	3447.93	3308.01	4295.6	3511.27	3808.77
AT3G63520.1	CCD1	3	23452808	23456078	+	3270	protein_coding	Carotenoid 9,10(9',10')-cleavage dioxygenase 1 [Source:UniProtKB/Swiss-Prot;Acc:O65572]	2853.74	2607.89	2048.06	1890.52	2241.75	1838.26	1902.25	1750.47	1628.3	1991.37	2433.96	1880.64
AT3G23560.1	DTX19	3	8453903	8456708	-	2805	protein_coding	Protein DETOXIFICATION 19 [Source:UniProtKB/Swiss-Prot;Acc:Q9LUH2]	1320.4	1049.04	1141.09	889.408	752.676	1088.22	881.228	660.43	740.307	508.411	547.667	586.606
AT2G18350.1	ZHD6	2	7971017	7972396	-	1379	protein_coding	Zinc-finger homeodomain protein 6 [Source:UniProtKB/Swiss-Prot;Acc:Q9ZPW7]	165.485	86.348	127.528	293.632	167.826	159.89	288.91	300.396	302.853	139.522	118.144	163.316
AT3G09920.4	PIP5K9	3	3040303	3044989	-	4686	protein_coding	Phosphatidylinositol 4-phosphate 5-kinase 9 [Source:UniProtKB/Swiss-Prot;Acc:Q8L850]	928.102	688.028	650.013	569.179	474.999	464.167	738.326	647.177	506.624	674.358	530.646	670.764
AT3G50700.1	GAF1	3	18840411	18843053	+	2642	protein_coding	Protein indeterminate-domain 2 [Source:UniProtKB/Swiss-Prot;Acc:Q9SCQ6]	167.799	260.881	286.462	117.027	144.432	153.107	143.937	150.198	151.426	230.423	278.339	191.647
AT1G55840.1		1	20873425	20876346	+	2921	protein_coding	At1g55840/F14J16_2 [Source:UniProtKB/TrEMBL;Acc:Q8W580]	370.315	348.148	342.613	605.351	382.441	516.495	297.194	381.017	358.002	356.205	275.335	384.127
AT1G07230.1	NPC1	1	2220181	2223018	-	2837	protein_coding	Non-specific phospholipase C1 [Source:UniProtKB/Swiss-Prot;Acc:Q8L7Y9]	723.271	751.412	644.303	938.347	1085.28	796.545	1030.34	918.859	816.955	637.364	784.955	760.754
AT3G51860.1	CAX3	3	19239305	19242913	+	3608	protein_coding	Vacuolar cation/proton exchanger [Source:UniProtKB/TrEMBL;Acc:A0A1I9LSS9]	967.448	1107.83	830.836	1220.28	1834.9	1415.76	1423.84	865.848	819.759	580.286	688.838	497.448
AT1G03220.1		1	786832	788722	+	1890	protein_coding	Eukaryotic aspartyl protease family protein [Source:UniProtKB/TrEMBL;Acc:Q9ZVS4]	19654.5	22492.7	18645.8	19035	19411.9	12922.1	25913.9	28124.6	23646.8	16006	21771.5	18419.8
AT4G21250.1		4	11324987	11326958	+	1971	protein_coding	Sulfite exporter TauE/SafE family protein 5 [Source:UniProtKB/Swiss-Prot;Acc:F4JIP9]	101.837	33.9881	46.6334	192.563	102.73	44.5755	580.927	972.975	962.773	811.767	391.476	876.576
AT2G47530.1		2	19504171	19505048	+	877	protein_coding	Pollen Ole e 1 allergen and extensin family protein [Source:UniProtKB/TrEMBL;Acc:O22258]	320.554	144.22	169.403	104.261	124.09	86.2439	148.079	197.687	227.14	167.004	164.2	200.813
AT2G24200.2	LAP1	2	10286806	10289620	-	2814	protein_coding	Leucine aminopeptidase 1 [Source:UniProtKB/Swiss-Prot;Acc:P30184]	4375.5	4746.39	4990.73	4991.75	4887.31	6052.58	4267.38	4333.66	4387.63	4759.62	4732.76	4538.7
AT2G29120.1	GLR2.7	2	12511246	12515947	-	4701	protein_coding	Glutamate receptor 2.7 [Source:UniProtKB/Swiss-Prot;Acc:Q8LGN0]	37.0315	36.7438	22.8409	119.155	125.107	89.151	94.2323	38.6539	68.2354	11.6269	27.0329	11.6655
AT1G65060.2	4CL3	1	24167202	24171502	-	4300	protein_coding	4-coumarate--CoA ligase 3 [Source:UniProtKB/Swiss-Prot;Acc:Q9S777]	78.6919	47.767	7.61362	10.6389	32.5481	0	12.4262	12.1484	14.021	0	10.0122	10.8322
AT2G35620.2	FEI2	2	14960915	14965497	-	4582	protein_coding	LRR receptor-like serine/threonine-protein kinase FEI 2 [Source:UniProtKB/Swiss-Prot;Acc:C0LGL9]	0	149.731	105.639	107.452	114.936	378.892	440.096	405.314	150.492	235.708	230.28	332.466
AT2G44010.1		2	18216574	18217453	+	879	protein_coding	At2g44010 [Source:UniProtKB/TrEMBL;Acc:O80571]	924.63	665.063	680.467	736.209	639.774	448.662	969.247	908.92	882.386	553.862	635.774	652.432
AT4G15330.1	CYP705A1	4	8751320	8753297	-	1977	protein_coding	Cytochrome P450 705A1 [Source:UniProtKB/Swiss-Prot;Acc:Q0WQ07]	101.837	118.499	78.0396	200.01	203.426	176.364	218.495	284.935	313.135	112.041	170.207	200.813
AT1G05830.2	ATX2	1	1754244	1761817	+	7573	protein_coding	Histone-lysine N-methyltransferase ATX2 [Source:UniProtKB/Swiss-Prot;Acc:P0CB22]	349.485	418.88	501.547	118.091	300.053	314.936	362.432	325.797	264.529	335.065	339.413	278.304
AT2G30930.1		2	13162074	13163497	+	1423	protein_coding	Expressed protein [Source:UniProtKB/TrEMBL;Acc:O80858]	5049.01	2039.28	2874.14	5360.92	3418.57	3892.61	5730.57	6139.35	5899.09	3162.51	2958.6	3856.27
AT4G29060.1	emb2726	4	14317226	14321575	+	4349	protein_coding	Elongation factor Ts, mitochondrial [Source:UniProtKB/TrEMBL;Acc:Q9SZD6]	334.441	466.647	583.394	268.099	266.488	331.409	362.432	402.001	349.589	710.296	615.749	729.091
AT4G15740.1		4	8964683	8966351	-	1668	protein_coding	Calcium-dependent lipid-binding (CaLB domain) family protein [Source:UniProtKB/TrEMBL;Acc:O23425]	344.856	159.836	227.457	136.177	124.09	100.779	221.601	303.709	304.722	256.848	202.246	384.127
AT4G00780.1		4	334573	336478	+	1905	protein_coding	TRAF-like family protein [Source:UniProtKB/TrEMBL;Acc:Q8VZ38]	16.2013	38.581	60.909	4.25554	7.1199	16.4736	25.888	15.4616	12.1515	47.5645	23.028	46.6618
AT1G69880.1	TRX8	1	26321398	26323002	+	1604	protein_coding	Thioredoxin H8 [Source:UniProtKB/Swiss-Prot;Acc:Q9CAS1]	69.4341	64.3017	39.0198	255.332	204.443	249.041	115.978	25.4012	27.1072	16.9118	8.00975	9.99896
AT3G22235.1		3	7854419	7855791	-	1372	protein_coding	Cysteine-rich TM module stress tolerance protein [Source:UniProtKB/TrEMBL;Acc:Q8W472]	87.9498	109.313	141.804	242.566	244.111	163.767	176.038	186.643	181.338	64.4763	60.0731	71.6592
AT1G74690.1	IQD31	1	28061159	28064771	-	3612	protein_coding	Protein IQ-DOMAIN 31 [Source:UniProtKB/Swiss-Prot;Acc:Q8L4D8]	1484.73	1687.46	1821.56	1253.26	1211.4	1460.33	1352.39	1638.93	1468.46	2333.83	1946.37	2046.45
AT2G44290.1	YLS3	2	18305080	18306395	-	1315	protein_coding	Protein YLS3 [Source:UniProtKB/Swiss-Prot;Acc:O64864]	70.5913	60.6273	45.6817	118.091	148.501	142.448	201.926	102.709	88.7994	34.8806	31.0378	29.1636
AT3G22830.1	HSFA6B	3	8078789	8081059	+	2270	protein_coding	Heat stress transcription factor A-6b [Source:UniProtKB/Swiss-Prot;Acc:Q9LUH8]	303.195	133.196	89.46	73.4081	139.347	4.84516	124.262	19.8792	14.9557	110.984	129.157	80.825
AT5G19260.1	FAF3	5	6479398	6480729	-	1331	protein_coding	Protein FANTASTIC FOUR 3 [Source:UniProtKB/Swiss-Prot;Acc:Q6NMR8]	129.61	118.499	131.335	207.458	144.432	232.568	69.3798	123.693	113.102	104.642	83.1011	88.3242
AT2G46500.2	PI4KG4	2	19086492	19089229	-	2737	protein_coding	Phosphatidylinositol 4-kinase gamma 4 [Source:UniProtKB/Swiss-Prot;Acc:Q9ZPY9]	2666.27	2371.81	2348.8	2010.74	2318.04	2098.93	2359.95	2170.14	2091.93	1864.53	1955.38	1791.48
AT2G39980.1		2	16687673	16690182	-	2509	protein_coding	At2g39980/T28M21.14 [Source:UniProtKB/TrEMBL;Acc:O04201]	332.126	173.615	184.63	407.468	361.081	413.777	405.924	389.852	458.018	159.605	91.1109	189.98
AT1G58320.1	PCR9	1	21633858	21635344	-	1486	protein_coding	Protein PLANT CADMIUM RESISTANCE 9 [Source:UniProtKB/Swiss-Prot;Acc:P0CW98]	193.258	147.894	130.383	130.858	84.4217	43.6065	396.604	389.852	315.939	243.107	237.289	239.975
AT1G48260.1	CIPK17	1	17813886	17817406	-	3520	protein_coding	CBL-interacting serine/threonine-protein kinase 17 [Source:UniProtKB/Swiss-Prot;Acc:Q94C40]	226.818	152.487	174.162	367.04	497.376	249.041	380.036	210.94	215.923	49.6784	65.0792	70.826
AT5G07920.3	DGK1	5	2524700	2529421	-	4721	protein_coding	Diacylglycerol kinase 1 [Source:UniProtKB/Swiss-Prot;Acc:Q39017]	57.8617	139.627	277.897	201.074	381.423	451.569	459.771	361.138	374.827	411.168	421.513	369.962
AT3G59690.1	IQD13	3	22048557	22051673	+	3116	protein_coding	IQ-domain 13 [Source:UniProtKB/TrEMBL;Acc:Q9M199]	850.567	1010.46	922.2	596.84	656.048	744.217	586.104	653.804	561.773	842.42	1123.37	864.91
AT3G06630.6		3	2069376	2073494	-	4118	protein_coding	Protein kinase family protein [Source:UniProtKB/TrEMBL;Acc:A0A1I9LPU6]	215.246	196.58	155.128	85.1108	98.6615	0	48.6694	39.7583	26.1725	131.067	134.163	112.488
AT1G75660.1	XRN3	1	28408134	28415118	+	6984	protein_coding	5'-3' exoribonuclease 3 [Source:UniProtKB/Swiss-Prot;Acc:Q9FQ03]	2005.49	2386.51	2242.21	1864.99	1920.34	1927.41	1917.78	1929.38	1944.24	2209.11	2291.79	2259.77
AT4G32040.1	KNAT5	4	15493989	15496381	+	2392	protein_coding	KNAT5 [Source:UniProtKB/TrEMBL;Acc:A0A178V1Z3]	1684.93	1252.96	1246.73	1283.05	1154.44	1051.4	1271.62	1232.51	1260.02	1009.42	1041.27	1174.88
AT4G36670.1	PLT6	4	17287496	17289728	-	2232	protein_coding	At4g36670 [Source:UniProtKB/TrEMBL;Acc:A4VCM1]	179.371	201.173	269.332	94.6858	87.4731	66.8633	159.47	146.885	98.1467	529.551	385.469	857.411
AT2G43000.1	JUB1	2	17880457	17882636	-	2179	protein_coding	Transcription factor JUNGBRUNNEN 1 [Source:UniProtKB/Swiss-Prot;Acc:Q9SK55]	215.246	180.963	112.301	558.54	494.325	375.985	869.837	325.797	288.832	69.7612	158.193	62.4935
AT1G22550.1	NPF5.16	1	7966500	7968692	-	2192	protein_coding	Protein NRT1/ PTR FAMILY 5.16 [Source:UniProtKB/Swiss-Prot;Acc:Q9SK96]	1679.15	871.748	970.737	726.634	870.663	728.713	870.872	851.491	848.736	1382.54	1068.3	1387.36
AT1G32090.1		1	11539993	11544166	-	4173	protein_coding	Hyperosmolality-gated Ca2+ permeable channel 1.8 [Source:UniProtKB/TrEMBL;Acc:A0A097NUQ2]	605.234	615.459	544.374	820.256	1239.88	653.128	876.05	663.743	594.489	416.453	585.713	424.956
AT5G18910.1		5	6306599	6309578	-	2979	protein_coding	At5g18910 [Source:UniProtKB/TrEMBL;Acc:Q8GXZ5]	94.8932	43.174	59.0056	31.9166	30.5139	17.4426	46.5984	72.8903	92.5384	70.8182	76.0926	90.8239
AT5G03870.1		5	1035578	1037370	-	1792	protein_coding	Emb [Source:UniProtKB/TrEMBL;Acc:Q9LZC2]	146.969	211.277	223.65	82.9831	126.124	91.0891	100.445	113.753	105.625	252.62	269.328	171.649
AT4G17030.1	EXLB1	4	9581562	9583290	-	1728	protein_coding	Expansin-like protein [Source:UniProtKB/TrEMBL;Acc:Q0WRS3]	128.453	266.393	151.321	313.846	424.143	411.839	386.249	165.66	171.99	146.921	281.342	138.319
AT1G11530.1	CXXS1	1	3874396	3875484	+	1088	protein_coding	Thioredoxin-like protein CXXS1 [Source:UniProtKB/Swiss-Prot;Acc:Q8LDI5]	172.428	89.1038	115.156	95.7497	34.5824	15.5045	81.8061	60.7419	76.6479	135.294	94.1146	149.984
AT3G53520.1	UXS1	3	19841386	19844412	+	3026	protein_coding	UDP-glucuronic acid decarboxylase 1 [Source:UniProtKB/TrEMBL;Acc:F4JAG3]	832.051	920.433	903.166	1108.57	1096.47	1146.37	1131.82	1135.32	988.01	1079.18	1064.3	990.731
AT5G40820.1	ATRAD3	5	16342728	16353898	-	11170	protein_coding	Ataxia telangiectasia-mutated and RAD3-related [Source:TAIR;Acc:AT5G40820]	0	78.0807	52.3436	98.9413	101.713	73.6465	0	61.8463	75.7132	139.522	0	70.826
AT3G23920.1	BAM1	3	8641181	8644449	+	3268	protein_coding	Beta-amylase [Source:UniProtKB/TrEMBL;Acc:A0A178VNG4]	1806.44	1590.09	1410.42	2002.23	2205.14	2104.74	1757.28	1489.83	1473.14	1425.88	1295.58	1378.19
AT3G58750.1	CSY2	3	21724306	21728137	-	3831	protein_coding	Citrate synthase 2, peroxisomal [Source:UniProtKB/Swiss-Prot;Acc:Q9LXS6]	2079.55	2087.05	1937.67	2403.32	2511.29	2417.74	2330.96	2176.77	2179.79	1565.4	1785.17	1760.65
AT2G19050.1		2	8253333	8255676	+	2343	protein_coding	GDSL esterase/lipase At2g19050 [Source:UniProtKB/Swiss-Prot;Acc:O64468]	130.767	50.5228	86.6049	206.394	129.175	121.129	274.413	217.566	238.356	112.041	85.1036	109.989
AT1G17230.1		1	5890616	5895132	+	4516	protein_coding	Non-specific serine/threonine protein kinase [Source:UniProtKB/TrEMBL;Acc:A0A178W313]	223.346	102.883	175.113	71.2803	105.781	97.8723	194.678	81.7255	126.189	117.326	88.1072	112.488
AT5G42300.1	UBL5	5	16911579	16913991	-	2412	protein_coding	UBL5 [Source:UniProtKB/TrEMBL;Acc:A0A384KQX3]	2080.71	2078.78	1883.42	2805.47	2599.78	2195.83	2416.9	2346.85	2398.52	1673.21	1990.42	2036.46
AT3G21240.2	4CL2	3	7454269	7457393	-	3124	protein_coding	Cinnamyl alcohol dehydrogenase [Source:UniProtKB/TrEMBL;Acc:B1GUZ3]	171.271	90.941	79.943	181.924	379.389	281.02	190.536	157.929	143.014	106.756	120.146	95.8234
AT1G43140.1		1	16232785	16236109	+	3324	protein_coding	Putative cullin-like protein 1 [Source:UniProtKB/Swiss-Prot;Acc:P0CH31]	81.0064	75.3249	96.122	190.435	215.631	131.788	246.454	221.984	193.489	85.616	82.0999	118.321
AT2G01100.3		2	81440	83217	+	1777	protein_coding	AT2G01100 protein [Source:UniProtKB/TrEMBL;Acc:Q9SJV6]	65.9624	74.4063	70.426	146.816	117.987	137.603	126.333	170.077	120.58	82.4451	117.143	105.822
AT3G01310.1		3	93995	102010	-	8015	protein_coding	Phosphoglycerate mutase-like family protein [Source:UniProtKB/TrEMBL;Acc:F4J8C7]	146.969	202.091	364.502	56.3859	157.655	0	92.1613	260.638	128.993	298.071	384.468	239.142
AT4G31875.1		4	15411701	15412451	-	750	protein_coding	At4g31872/At4g31872 [Source:UniProtKB/TrEMBL;Acc:Q93ZC6]	83.3209	159.836	112.301	41.4915	75.2676	29.071	155.328	145.781	161.708	143.75	251.306	354.13
AT1G20010.1	TUBB5	1	6937719	6940832	-	3113	protein_coding	Tubulin beta-5 chain [Source:UniProtKB/Swiss-Prot;Acc:P29513]	1338.92	1269.5	1579.83	913.877	857.44	965.157	1129.75	1884.1	1849.83	2013.56	1883.29	1743.99
AT5G64420.1		5	25756272	25761516	+	5244	protein_coding	DNA polymerase V family [Source:UniProtKB/TrEMBL;Acc:Q9FGF4]	1137.56	1322.78	1420.89	907.494	743.521	1054.31	812.883	1041.45	1048.77	1890.95	1134.38	1480.68
AT3G22120.1	CWLP	3	7794951	7796310	-	1359	protein_coding	Cell wall-plasma membrane linker protein [Source:UniProtKB/TrEMBL;Acc:A0A1I9LSA3]	182.843	223.219	290.269	555.348	541.113	309.122	267.164	257.325	258.92	346.692	252.307	324.133
AT5G41520.2	RPS10B	5	16609153	16610692	-	1539	protein_coding	40S ribosomal protein S10-2 [Source:UniProtKB/Swiss-Prot;Acc:Q9FFS8]	3027.33	3534.76	3638.36	2012.87	2297.69	3090.25	2345.45	2846.03	2917.29	4378.04	4377.33	3727.95
AT1G43170.4	ARP1	1	16266720	16268870	+	2150	protein_coding	60S ribosomal protein L3-1 [Source:UniProtKB/Swiss-Prot;Acc:P17094]	5455.2	7252.32	6818	1926.7	3357.54	6380.11	3609.82	4676.02	3909.98	9735.92	7372.97	5902.72
AT1G18835.1	MIF3	1	6495844	6496491	-	647	protein_coding	MIF3 [Source:UniProtKB/TrEMBL;Acc:A0A178W7X3]	40.5032	26.6393	21.8892	137.241	75.2676	51.3587	50.7405	40.8627	50.4755	7.39892	7.00853	5.83273
AT5G15960.1	KIN1	5	5209717	5210826	+	1109	protein_coding	Stress-induced protein KIN1 [Source:UniProtKB/Swiss-Prot;Acc:P18612]	195.573	145.138	225.554	357.465	223.768	426.374	271.306	195.478	183.207	195.543	104.127	135.819
AT1G70170.1	2MMP	1	26423874	26425356	+	1482	protein_coding	Metalloendoproteinase 2-MMP [Source:UniProtKB/Swiss-Prot;Acc:O04529]	909.586	460.217	501.547	595.776	608.243	320.75	735.219	661.534	658.985	450.277	506.617	549.943
AT5G46760.1	MYC3	5	18974022	18976590	+	2568	protein_coding	Transcription factor MYC3 [Source:UniProtKB/Swiss-Prot;Acc:Q9FIP9]	1931.42	1945.59	1741.62	1590.51	1823.71	1558.2	1909.5	1760.41	1680.65	1720.78	1835.23	1810.65
AT5G59890.1	ADF4	5	24122348	24123912	+	1564	protein_coding	Actin-depolymerizing factor 4 [Source:UniProtKB/Swiss-Prot;Acc:Q9ZSK3]	87.9498	96.4526	133.238	229.799	171.895	140.51	78.6995	129.215	141.144	117.326	82.0999	140.819
AT2G21610.1	PE11	2	9245038	9247025	-	1987	protein_coding	PE11 [Source:UniProtKB/TrEMBL;Acc:A0A178W118]	34.717	24.8021	19.9858	68.0887	69.1648	57.1729	96.3034	125.901	95.3425	17.9688	13.0158	13.332
AT4G23850.1	LACS4	4	12403454	12408421	-	4967	protein_coding	Long chain acyl-CoA synthetase 4 [Source:UniProtKB/Swiss-Prot;Acc:Q9T0A0]	8960.47	7980.76	7803.96	9377.09	9508.12	8912.2	10758	9377.44	9609.97	6844	7056.59	7065.93
AT1G22150.4	SULTR1;3	1	7818361	7821576	+	3215	protein_coding	Sulfate transporter 1.3 [Source:UniProtKB/Swiss-Prot;Acc:Q9FEP7]	83.3209	29.3951	60.909	225.544	65.0963	319.781	84.9126	32.0275	68.2354	41.2225	10.0122	8.33247
AT4G19975.1		4	10823579	10825395	+	1816	protein_coding	Glycosyltransferase [Source:UniProtKB/TrEMBL;Acc:A0A1P8B5X7]	481.409	141.464	204.616	689.398	430.246	338.192	460.806	279.413	385.109	272.703	141.172	179.148
AT5G11920.1	CWINV6	5	3839316	3842409	+	3093	protein_coding	Beta-fructofuranosidase, insoluble isoenzyme CWINV6 [Source:UniProtKB/Swiss-Prot;Acc:Q8W4S6]	521.913	554.832	522.485	389.382	519.753	343.038	746.61	606.315	558.034	393.2	428.522	410.791
AT1G25570.1		1	8991708	8995617	-	3909	protein_coding	Di-glucose binding protein with Leucine-rich repeat domain-containing protein [Source:UniProtKB/TrEMBL;Acc:F4ICJ5]	1088.96	967.282	1026.89	1403.26	1160.54	1144.43	1070.73	1275.58	1237.58	997.797	847.031	852.412
AT1G61415.2		1	22659792	22660967	+	1175	protein_coding	unknown protein; FUNCTIONS IN: molecular_function unknown; INVOLVED IN: biological_process unknown; LOCATED IN: cellular_component unknown; BEST Arabidopsis thaliana protein match is: unknown protein (TAIR:AT1G61450.1); Has 30201 Blast hits to 17322 /.../ins in 780 species: Archae - 12; Bacteria - 1396; Metazoa - 17338; Fungi - 3422; Plants - 5037; Viruses - 0; Other Eukaryotes - 2996 (source: NC…	3.4717	14.6975	1.90341	31.9166	43.7366	21.3187	27.959	37.5495	21.4988	9.51289	11.0134	6.66598
AT5G52260.1	AtMYB19	5	21220031	21221288	+	1257	protein_coding	MYB transcription factor [Source:UniProtKB/TrEMBL;Acc:Q9LTJ5]	82.1636	33.0695	65.6675	25.5332	24.4111	7.75226	32.1011	88.3518	71.0395	96.1859	80.0975	90.8239
AT3G58030.3		3	21484469	21487010	+	2541	protein_coding	At3g58030 [Source:UniProtKB/TrEMBL;Acc:Q8RXF2]	682.768	647.61	661.433	483.004	488.222	652.159	669.981	537.842	570.186	703.954	575.701	640.767
AT3G13760.1		3	4517496	4519627	+	2131	protein_coding	Cysteine/Histidine-rich C1 domain family protein [Source:UniProtKB/TrEMBL;Acc:Q9LIC4]	525.384	545.646	467.286	292.568	383.458	286.834	458.735	745.469	602.901	539.064	610.743	654.099
AT5G35740.1		5	13910312	13911225	-	913	protein_coding	At5g35740 [Source:UniProtKB/TrEMBL;Acc:Q9FKH4]	48.6038	50.5228	50.4402	119.155	80.3532	97.8723	89.0547	90.5606	105.625	78.2171	100.122	83.3247
AT4G25160.1	PUB35	4	12903180	12907596	-	4416	protein_coding	U-box domain-containing protein 35 [Source:UniProtKB/Swiss-Prot;Acc:Q9SW11]	314.768	141.464	150.369	126.602	135.278	65.8942	184.323	263.951	334.634	191.315	205.25	227.476
AT5G22760.2		5	7571175	7577993	+	6818	protein_coding	PHD finger family protein [Source:UniProtKB/TrEMBL;Acc:F4KBB1]	26.6164	95.534	153.224	167.03	119.004	220.94	83.8771	113.753	83.191	127.896	115.14	99.1564
AT2G04690.2		2	1644456	1646443	+	1987	protein_coding	Pyridoxamine 5'-phosphate oxidase family protein [Source:TAIR;Acc:AT2G04690]	60.1762	90.0224	94.2186	19.1499	64.0791	23.2568	65.2378	34.2363	52.3449	48.6215	129.157	83.3247
AT1G32450.1	NPF7.3	1	11715147	11719988	-	4841	protein_coding	Protein NRT1/ PTR FAMILY 7.3 [Source:UniProtKB/Swiss-Prot;Acc:Q9LQL2]	4059.58	10522.5	8600.54	4020.42	4990.04	6693.11	5115.47	4395.5	3912.78	7018.4	7555.2	8151.65
AT4G20070.1	AAH	4	10861382	10864765	+	3383	protein_coding	Allantoate deiminase [Source:UniProtKB/Swiss-Prot;Acc:O49434]	302.038	668.738	523.436	510.665	629.603	496.145	272.342	619.567	473.909	548.577	651.793	519.946
AT1G29740.2		1	10407220	10413119	-	5899	protein_coding	Leucine-rich repeat transmembrane protein kinase [Source:UniProtKB/TrEMBL;Acc:F4I337]	0	6.43017	9.51703	18.0861	22.3768	17.4426	37.2787	62.9507	46.7365	21.1398	25.0305	21.6644
AT1G50060.1		1	18551121	18552660	+	1539	protein_coding	CAP (Cysteine-rich secretory proteins, Antigen 5, and Pathogenesis-related 1 protein) superfamily protein [Source:UniProtKB/TrEMBL;Acc:Q9LPM7]	246.491	198.417	110.398	446.832	342.773	352.728	870.872	635.029	529.992	192.372	238.29	209.145
AT1G62570.1	FMOGS-OX4	1	23168767	23172175	+	3408	protein_coding	Flavin-containing monooxygenase FMO GS-OX4 [Source:UniProtKB/Swiss-Prot;Acc:Q93Y23]	7599.56	4422.12	4658.58	5240.7	4576.06	4718.22	4509.69	3717.4	3817.44	3906.63	3790.61	4074.58
AT3G58720.1		3	21716920	21717892	-	972	protein_coding	RING/U-box superfamily protein [Source:UniProtKB/TrEMBL;Acc:A0A1I9LN13]	6.94341	31.2323	25.696	2.12777	0	7.75226	39.3498	15.4616	23.3683	17.9688	35.0427	22.4977
AT4G00700.2		4	285876	289575	+	3699	protein_coding	C2 calcium/lipid-binding plant phosphoribosyltransferase family protein [Source:UniProtKB/TrEMBL;Acc:Q8RXU9]	1672.2	1724.2	1153.46	902.175	1430.08	850.811	967.176	1029.3	979.598	1172.2	1452.77	1021.56
AT2G30550.2		2	13014530	13017329	+	2799	protein_coding	Phospholipase A1-Igamma2, chloroplastic [Source:UniProtKB/Swiss-Prot;Acc:Q3EBR6]	651.523	635.668	489.175	1058.57	992.718	1044.62	1144.25	651.595	553.361	390.029	434.529	378.294
AT2G32560.1		2	13824663	13827260	+	2597	protein_coding	F-box protein At2g32560 [Source:UniProtKB/Swiss-Prot;Acc:Q8RY82]	157.384	161.673	181.775	311.718	250.214	347.883	514.653	388.748	320.613	254.734	204.249	296.636
AT1G01580.2	FRO2	1	208995	213082	+	4087	protein_coding	ferric reduction oxidase 2 [Source:TAIR;Acc:AT1G01580]	28.9309	22.9649	94.2186	236.183	350.91	275.205	229.885	68.4727	127.123	78.2171	25.0305	154.151
AT1G35310.1	MLP168	1	12956119	12957090	-	971	protein_coding	MLP-like protein 168 [Source:UniProtKB/Swiss-Prot;Acc:Q9C7I3]	5.78617	5.51158	0.951703	44.6832	24.4111	37.7923	35.2077	6.62639	18.6946	9.51289	7.00853	9.16572
AT4G39940.1	APK2	4	18519599	18521605	+	2006	protein_coding	Adenylyl-sulfate kinase 2, chloroplastic [Source:UniProtKB/Swiss-Prot;Acc:O49196]	922.316	953.503	897.456	1487.31	1313.11	1718.1	1505.65	1229.19	1257.21	1251.47	1705.08	1061.56
AT5G01750.2		5	289722	291604	+	1882	protein_coding	Protein LURP-one-related 15 [Source:UniProtKB/Swiss-Prot;Acc:Q9LZX1]	2773.89	2696.08	2433.5	2317.14	2313.97	1646.39	3772.4	2891.31	2716.33	2305.29	2354.87	2328.93
AT3G55520.1	FKBP20-1	3	20593661	20595345	+	1684	protein_coding	Peptidylprolyl isomerase [Source:UniProtKB/TrEMBL;Acc:A0A178VDC9]	401.56	349.066	374.971	562.795	481.102	555.256	423.528	414.149	384.174	281.159	322.392	285.804
AT5G53220.7		5	21595994	21598224	+	2230	protein_coding	Putative uncharacterized protein [Source:UniProtKB/TrEMBL;Acc:Q5BPG9]	0	51.4414	18.0823	52.1304	89.5074	76.5536	69.3798	48.5935	27.1072	15.8548	61.0743	36.6629
AT5G61540.3		5	24744979	24747499	+	2520	protein_coding	Probable isoaspartyl peptidase/L-asparaginase 3 [Source:UniProtKB/Swiss-Prot;Acc:Q56W64]	0	9.18596	7.61362	41.4915	17.2912	52.3278	0	25.4012	28.0419	8.45591	28.0341	0
AT4G30640.1	FBL19	4	14952591	14953849	+	1258	protein_coding	Putative F-box/LRR-repeat protein 19 [Source:UniProtKB/Swiss-Prot;Acc:Q9M096]	137.711	99.2084	118.963	74.472	76.2847	58.142	127.369	131.423	131.797	134.237	128.156	156.65
AT1G49760.1	PAB8	1	18416475	18420111	+	3636	protein_coding	Polyadenylate-binding protein 8 [Source:UniProtKB/Swiss-Prot;Acc:Q9FXA2]	2518.14	3128.74	3135.86	2150.11	1678.26	2396.42	1691	2109.4	2421.89	4120.14	2682.26	3055.52
AT4G19880.1		4	10784347	10786556	-	2209	protein_coding	Glutathione S-transferase family protein [Source:UniProtKB/TrEMBL;Acc:F4JU03]	7976.82	6927.13	7503.22	9720.72	8245.87	8046.85	7341.84	8244.33	8424.73	4847.35	4858.91	4440.37
AT5G38100.3		5	15199784	15200868	-	1084	protein_coding	Probable S-adenosylmethionine-dependent methyltransferase At5g38100 [Source:UniProtKB/Swiss-Prot;Acc:Q9LS10]	55.5472	112.069	30.4545	13.8305	17.2912	19.3807	26.9235	17.6704	27.1072	26.4247	36.0439	26.6639
AT1G50600.1	SCL5	1	18737131	18739547	-	2416	protein_coding	scarecrow-like 5 [Source:TAIR;Acc:AT1G50600]	355.271	459.298	703.308	1061.76	920.502	1144.43	1052.09	1109.92	671.137	611.996	1011.23	587.439
AT3G05880.1	RCI2A	3	1755497	1756924	-	1427	protein_coding	RCI2A [Source:UniProtKB/TrEMBL;Acc:A0A178V7D5]	3560.81	2480.21	2922.68	2858.66	1811.51	912.829	1608.16	2202.17	1861.98	2997.62	2158.63	2753.88
AT1G69340.2		1	26065898	26069843	+	3945	protein_coding	Appr-1-p processing enzyme family protein [Source:UniProtKB/TrEMBL;Acc:Q94JV1]	160.856	66.1389	82.7981	211.713	216.648	215.125	178.109	132.528	181.338	78.2171	127.155	136.652
AT4G29900.2	ACA10	4	14611225	14619573	-	8348	protein_coding	Calcium-transporting ATPase 10, plasma membrane-type [Source:UniProtKB/Swiss-Prot;Acc:Q9SZR1]	43.9749	18.3719	31.4062	201.074	56.9592	114.346	66.2733	64.0551	50.4755	36.9946	16.0195	87.4909
AT5G22580.1		5	7502427	7503463	+	1036	protein_coding	Stress-response A/B barrel domain-containing protein At5g22580 [Source:UniProtKB/Swiss-Prot;Acc:Q9FK81]	1.15723	5.51158	8.56532	20.2138	22.3768	40.6994	15.5328	14.3572	14.021	22.1968	10.0122	4.99948
AT1G30130.1		1	10587471	10590209	+	2738	protein_coding	AT1G30130 protein [Source:UniProtKB/TrEMBL;Acc:Q9C6Z4]	511.498	510.739	444.445	303.207	444.485	233.537	396.604	569.869	524.384	526.38	590.719	615.769
AT1G52790.1		1	19662194	19663301	-	1107	protein_coding	2-oxoglutarate (2OG) and Fe(II)-dependent oxygenase superfamily protein [Source:UniProtKB/TrEMBL;Acc:Q9C939]	97.2077	74.4063	32.3579	11.7027	25.4282	17.4426	22.7814	20.9836	26.1725	38.0516	77.0938	26.6639
AT4G15310.1	CYP702A3	4	8736721	8740211	+	3490	protein_coding	Cytochrome P450, family 702, subfamily A, polypeptide 3 [Source:UniProtKB/TrEMBL;Acc:F4JJG4]	28.9309	9.18596	2.85511	61.7053	61.0277	45.5445	30.0301	37.5495	33.6503	10.5699	5.00609	6.66598
AT2G31865.1	PARG2	2	13546544	13549571	-	3027	protein_coding	poly(ADP-ribose) glycohydrolase 2 [Source:TAIR;Acc:AT2G31865]	195.573	140.545	121.818	295.76	342.773	167.643	671.017	435.133	474.843	139.522	149.182	156.65
AT2G19480.2	NAP1;2	2	8438456	8441384	+	2928	protein_coding	Nucleosome assembly protein 1;2 [Source:UniProtKB/Swiss-Prot;Acc:Q9ZUP3]	322.868	361.927	364.502	95.7497	240.042	159.89	172.932	258.429	244.899	404.826	414.505	342.464
AT5G56240.4		5	22759805	22763923	-	4118	protein_coding	BEST Arabidopsis thaliana protein match is: hapless 8 (TAIR:AT5G56250.1); Has 35333 Blast hits to 34131 proteins in 2444 species: Archae - 798; Bacteria - 22429; Metazoa - 974; Fungi - 991; Plants - 531; Viruses - 0; Other Eukaryotes - 9610 (source: /.../BLink). [Source:TAIR;Acc:AT5G56240]	1517.13	1421.99	1039.26	937.283	1111.72	934.148	1077.98	1091.15	906.689	1032.68	1179.44	1092.39
AT1G67730.1	KCR1	1	25391338	25393889	+	2551	protein_coding	Very-long-chain 3-oxoacyl-CoA reductase 1 [Source:UniProtKB/Swiss-Prot;Acc:Q8L9C4]	4361.62	3142.52	3152.99	4637.48	5038.86	4096.1	3233.93	3958.16	4137.12	3096.98	3120.8	2943.03
AT1G18870.2	ICS2	1	6515644	6519282	+	3638	protein_coding	Isochorismate synthase 2, chloroplastic [Source:UniProtKB/Swiss-Prot;Acc:Q9M9V6]	626.064	212.196	307.4	1002.18	626.552	1435.14	1110.08	326.902	322.482	673.301	147.179	399.959
AT4G21600.1	ENDO5	4	11484981	11487535	+	2554	protein_coding	Endonuclease 5 [Source:UniProtKB/Swiss-Prot;Acc:F4JJL3]	1911.75	1165.7	1313.35	859.619	1185.97	863.408	1198.1	1254.6	1047.83	1600.28	1335.63	1599
AT1G18870.1	ICS2	1	6515373	6519395	+	4022	protein_coding	Isochorismate synthase 2, chloroplastic [Source:UniProtKB/Swiss-Prot;Acc:Q9M9V6]	100.679	11.0232	98.0254	377.679	234.957	325.595	303.407	36.4451	140.21	58.1343	47.0573	89.1574
AT3G14230.3	RAP2-2	3	4737146	4739136	-	1990	protein_coding	Ethylene-responsive transcription factor RAP2-2 [Source:UniProtKB/Swiss-Prot;Acc:Q9LUM4]	315.925	454.705	371.164	489.387	615.363	760.691	681.372	759.826	746.85	510.525	383.467	602.438
AT1G53130.1	GRI	1	19794723	19795544	-	821	protein_coding	GRI [Source:UniProtKB/TrEMBL;Acc:A0A178W5X9]	48.6038	37.6624	12.3721	125.538	123.073	117.253	55.9181	24.2968	30.8461	11.6269	15.0183	9.16572
AT1G55920.1	SAT1	1	20912116	20913565	+	1449	protein_coding	Serine acetyltransferase 1, chloroplastic [Source:UniProtKB/Swiss-Prot;Acc:Q42588]	2916.23	1928.13	2313.59	3737.43	3563	3042.76	2843.54	2322.55	2445.26	904.782	769.937	1194.04
AT5G15830.1	AtbZIP3	5	5168194	5169365	+	1171	protein_coding	At5g15830 [Source:UniProtKB/TrEMBL;Acc:Q9LFU3]	157.384	352.741	278.849	265.971	321.413	524.247	260.951	288.248	257.986	287.501	241.294	273.305
AT1G24706.7	THO2	1	8741876	8755597	+	13721	protein_coding	THO complex subunit 2 [Source:UniProtKB/Swiss-Prot;Acc:F4IAT2]	33.5598	43.174	78.9913	0	20.3426	20.3497	90.0902	67.3683	39.2587	88.787	104.127	57.494
AT2G03810.4		2	1160947	1164657	+	3710	protein_coding	18S pre-ribosomal assembly protein gar2-like protein [Source:UniProtKB/TrEMBL;Acc:F4ITB8]	5.78617	7.34877	10.4687	28.7249	25.4282	39.7304	40.3853	33.1319	46.7365	23.2537	25.0305	10.8322
AT5G07780.1	FH19	5	2479514	2482850	+	3336	protein_coding	Formin-like protein 19 [Source:UniProtKB/Swiss-Prot;Acc:Q9FF14]	355.271	136.871	169.403	164.902	145.449	84.3059	283.732	438.446	423.433	288.558	278.339	338.298
AT3G14220.1		3	4732828	4734609	+	1781	protein_coding	GDSL esterase/lipase At3g14220 [Source:UniProtKB/Swiss-Prot;Acc:Q9LJP2]	358.743	447.356	394.005	529.815	492.29	545.566	438.025	441.759	447.736	438.65	399.486	427.456
AT2G38820.1		2	16221821	16223743	+	1922	protein_coding	Protein of unknown function (DUF506) [Source:TAIR;Acc:AT2G38820]	0	5.51158	5.71022	41.4915	26.4454	27.1329	17.6038	30.9231	14.021	11.6269	6.00731	35.8296
AT3G49010.2	RPL13B	3	18166708	18168700	-	1992	protein_coding	60S ribosomal protein L13-1 [Source:UniProtKB/Swiss-Prot;Acc:P41127]	71.7485	38.581	9.51703	7.4472	6.10277	0	13.4618	23.1924	95.3425	65.5333	51.0622	53.3278
AT1G32060.1	PRK	1	11532199	11534639	+	2440	protein_coding	Phosphoribulokinase [Source:UniProtKB/TrEMBL;Acc:A0A178WLP9]	11.5723	4.59298	3.80681	31.9166	17.2912	48.4516	75.593	22.088	20.5641	20.0828	13.0158	19.1647
AT4G19370.1		4	10566068	10567838	-	1770	protein_coding	Chitin synthase, putative (DUF1218) [Source:UniProtKB/TrEMBL;Acc:O65708]	100.679	116.662	121.818	236.183	261.402	245.165	465.984	197.687	182.273	101.471	109.133	115.821
AT3G20160.1		3	7038976	7040198	+	1222	protein_coding	Geranylgeranyl pyrophosphate synthase 10, mitochondrial [Source:UniProtKB/Swiss-Prot;Acc:Q9LJY2]	266.164	101.046	160.838	103.197	54.925	80.4297	78.6995	133.632	160.774	120.497	113.138	155.817
AT1G19900.1		1	6906899	6908805	-	1906	protein_coding	At1g19900/F6F9_4 [Source:UniProtKB/TrEMBL;Acc:Q93Z02]	1150.29	756.923	1223.89	430.874	389.56	439.941	527.08	1952.58	1882.55	1293.75	1182.44	1360.69
AT1G78660.3	GGH1	1	29585677	29588302	+	2625	protein_coding	Gamma-glutamyl hydrolase 1 [Source:UniProtKB/Swiss-Prot;Acc:Q9SYL6]	1679.15	1249.29	1534.14	839.406	1170.72	876.975	1229.16	1424.67	1050.64	1449.13	1856.26	2083.95
AT3G58810.2	MTPA2	3	21749966	21752141	+	2175	protein_coding	Metal tolerance protein A2 [Source:UniProtKB/TrEMBL;Acc:Q3EAH9]	445.535	805.609	744.231	797.914	1653.85	1198.69	950.607	820.568	774.892	690.213	516.629	651.599
AT2G04400.1	IGPS	2	1531148	1533737	+	2589	protein_coding	Indole-3-glycerol phosphate synthase, chloroplastic [Source:UniProtKB/Swiss-Prot;Acc:P49572]	1005.64	882.771	930.765	1447.95	1282.6	1339.2	1585.38	997.271	1167.48	768.43	802.977	742.423
AT1G44770.1		1	16907537	16909572	-	2035	protein_coding	At1g44770 [Source:UniProtKB/TrEMBL;Acc:Q84WK2]	901.486	768.865	756.604	621.309	792.344	594.986	871.908	785.227	743.111	683.871	935.138	825.748
AT1G05200.2	GLR3.4	1	1504960	1509152	+	4192	protein_coding	Glutamate receptor [Source:UniProtKB/TrEMBL;Acc:Q53YX3]	734.844	249.858	267.428	313.846	247.162	32.9471	345.864	284.935	272.007	492.556	323.394	371.628
AT3G49360.1	PGL2	3	18303007	18304466	-	1459	protein_coding	Probable 6-phosphogluconolactonase 2 [Source:UniProtKB/Swiss-Prot;Acc:Q8LG70]	50.9183	57.8715	68.5226	113.836	93.5759	95.9343	133.582	136.945	148.622	121.554	106.129	122.487
AT4G34830.1	MRL1	4	16599597	16606135	-	6538	protein_coding	Pentatricopeptide repeat-containing protein MRL1, chloroplastic [Source:UniProtKB/Swiss-Prot;Acc:Q0WLC6]	53.2328	49.6042	48.5368	18.0861	24.4111	22.2878	30.0301	20.9836	23.3683	52.8494	42.0512	54.9943
AT4G08690.1		4	5551315	5553216	-	1901	protein_coding	AT4G08690 protein [Source:UniProtKB/TrEMBL;Acc:O22270]	1002.16	685.273	944.089	515.984	730.299	557.194	1067.62	970.766	903.885	749.405	954.161	757.421
AT1G29290.1	CEP14	1	10244453	10245874	+	1421	protein_coding	Precursor of CEP14 [Source:UniProtKB/Swiss-Prot;Acc:Q52K95]	53.2328	56.0344	75.1845	193.627	213.597	120.16	237.134	103.813	117.776	42.2795	62.0756	49.9948
AT3G12570.2	FYD	3	3988590	3991058	+	2468	protein_coding	FYD [Source:UniProtKB/TrEMBL;Acc:Q9LHA9]	324.026	303.137	290.269	454.279	385.492	364.356	339.651	389.852	402.869	373.117	390.475	364.129
AT3G60300.2		3	22285263	22287511	+	2248	protein_coding	RWD domain-containing protein [Source:UniProtKB/TrEMBL;Acc:F4JAP8]	688.554	884.608	756.604	561.731	608.243	580.451	718.651	703.502	631.878	467.189	610.743	601.604
AT3G14172.2		3	4698606	4705629	-	7023	protein_coding	GPI-anchored adhesin-like protein [Source:UniProtKB/TrEMBL;Acc:F4JFS3]	1264.86	665.063	424.459	421.299	471.948	185.085	224.708	438.446	492.603	650.048	558.68	505.781
AT2G26570.2	WEB1	2	11299169	11302280	+	3111	protein_coding	Protein WEAK CHLOROPLAST MOVEMENT UNDER BLUE LIGHT 1 [Source:UniProtKB/Swiss-Prot;Acc:O48724]	2055.25	1730.63	1962.41	838.342	1599.94	1620.22	2402.41	1101.08	1877.87	1472.38	1814.21	1492.35
AT1G10090.1		1	3290311	3296198	-	5887	protein_coding	Hyperosmolality-gated Ca2+ permeable channel 2.2 [Source:UniProtKB/TrEMBL;Acc:A0A097NUS5]	1452.33	798.26	935.524	803.233	825.909	579.482	656.52	774.183	832.845	1036.91	843.026	998.23
AT2G38800.1		2	16216752	16219159	+	2407	protein_coding	Plant calmodulin-binding protein-like protein [Source:UniProtKB/TrEMBL;Acc:Q9SII1]	3492.53	4981.55	4779.45	3035.26	4038	3818.96	4064.42	4060.87	3295.86	4010.21	5342.5	4417.88
AT1G27000.1		1	9373885	9376828	+	2943	protein_coding	At1g27000/T7N9_6 [Source:UniProtKB/TrEMBL;Acc:Q9C5M5]	4890.47	4164.91	3919.11	4152.34	4048.17	3509.84	3682.31	3382.77	3512.72	3117.06	3466.22	3271.33
AT1G76360.1		1	28643038	28646721	-	3683	protein_coding	At1g76360 [Source:UniProtKB/TrEMBL;Acc:A4FVS9]	850.567	455.624	524.388	448.96	389.56	405.056	567.465	660.43	599.162	554.919	516.629	649.933
AT2G22250.3	PAT	2	9457810	9460919	-	3109	protein_coding	Bifunctional aspartate aminotransferase and glutamate/aspartate-prephenate aminotransferase [Source:UniProtKB/Swiss-Prot;Acc:Q9SIE1]	0	56.953	25.696	185.116	72.2162	67.8323	215.388	80.6211	135.536	70.8182	70.0853	20.8312
AT5G58375.1		5	23596242	23597141	+	899	protein_coding	At5g58375 [Source:UniProtKB/TrEMBL;Acc:Q7XA76]	667.724	736.714	515.823	869.194	1018.15	654.097	916.435	1030.4	972.12	637.364	746.909	709.093
AT3G07780.1	OBE1	3	2484454	2487126	+	2672	protein_coding	Potyvirus VPg interacting protein (DUF1423) [Source:UniProtKB/TrEMBL;Acc:A0A1I9LQN5]	3044.68	2573.91	2482.04	2502.26	2656.74	2182.26	2707.88	2465.02	2572.38	2248.21	2458.99	2316.43
AT4G30230.1		4	14806251	14807425	+	1174	protein_coding	Uncharacterized protein AT4g30230 [Source:UniProtKB/TrEMBL;Acc:Q9SUM1]	19.673	5.51158	6.66192	45.7471	36.6166	28.102	36.2432	17.6704	21.4988	12.6839	8.00975	9.16572
AT5G17890.1	DAR4	5	5916862	5923494	+	6632	protein_coding	Protein DA1-related 4 [Source:UniProtKB/Swiss-Prot;Acc:Q9FKN7]	1232.45	1327.37	1110.64	1462.84	1790.15	1441.92	1431.09	1327.49	1260.95	992.512	1190.45	940.736
AT1G55880.1		1	20898793	20901247	-	2454	protein_coding	At1g55880 [Source:UniProtKB/TrEMBL;Acc:Q6NKY5]	300.881	329.776	295.028	209.585	230.888	222.878	249.56	252.907	258.92	283.273	338.412	325.8
AT1G16350.1		1	5590756	5593098	+	2342	protein_coding	Inosine-5'-monophosphate dehydrogenase 2 [Source:UniProtKB/Swiss-Prot;Acc:Q9SA34]	1558.79	2164.21	2025.22	2097.98	2170.55	2412.89	1738.64	2092.83	1987.24	2301.06	1869.28	2162.28
AT1G66470.1	BHLH83	1	24795214	24797015	+	1801	protein_coding	RHD6 [Source:UniProtKB/TrEMBL;Acc:A0A178W430]	396.931	273.742	229.36	710.675	623.5	512.618	523.973	227.506	360.806	191.315	226.275	152.484
AT2G37060.2	NFYB8	2	15575996	15577916	+	1920	protein_coding	Nuclear transcription factor Y subunit B-8 [Source:UniProtKB/Swiss-Prot;Acc:Q8VYK4]	12.7296	39.4996	39.9715	100.005	122.055	62.9871	20.7104	57.4287	66.3659	11.6269	33.0402	50.8281
AT2G40750.1	WRKY54	2	17000419	17002528	-	2109	protein_coding	Probable WRKY transcription factor 54 [Source:UniProtKB/Swiss-Prot;Acc:Q93WU8]	302.038	173.615	226.505	171.286	136.295	96.9033	166.719	152.407	107.494	165.947	205.25	174.982
AT5G24210.3		5	8217213	8219676	+	2463	protein_coding	Alpha/beta-Hydrolases superfamily protein [Source:UniProtKB/TrEMBL;Acc:Q9FNG1]	17.3585	11.9417	11.4204	55.322	60.0106	29.071	2.07104	8.83518	13.0862	8.45591	12.0146	10.8322
AT3G22790.2	NET1A	3	8052318	8058782	-	6464	protein_coding	Protein NETWORKED 1A [Source:UniProtKB/Swiss-Prot;Acc:Q9LUI2]	244.176	546.565	3.80681	1.06389	2.03426	179.271	178.109	3.31319	1.86946	3.17096	167.204	324.133
AT2G01830.1	AHK4	2	362995	367977	-	4982	protein_coding	Histidine kinase 4 [Source:UniProtKB/Swiss-Prot;Acc:Q9C5U0]	0	31.2323	59.9573	88.3025	97.6444	68.8013	32.1011	72.8903	90.6689	94.0719	19.0232	81.6582
AT2G43680.4	IQD14	2	18108289	18111831	+	3542	protein_coding	IQD14 [Source:UniProtKB/TrEMBL;Acc:A0A178VRE6]	3843.18	3774.51	3460.39	3115.06	3492.82	2979.78	3480.38	3061.39	2612.57	3638.15	3783.61	3587.96
AT2G40180.1	PP2C5	2	16782366	16784147	+	1781	protein_coding	PP2C-type phosphatase AP2C3 [Source:UniProtKB/TrEMBL;Acc:F6LPR7]	46.2894	21.1277	28.5511	97.8774	93.5759	56.2039	130.476	115.962	132.732	23.2537	30.0366	14.1652
AT4G23860.2		4	12409007	12411596	+	2589	protein_coding	PHD finger protein-like protein (Fragment) [Source:UniProtKB/TrEMBL;Acc:C0SVJ2]	285.837	188.312	451.107	90.4303	139.347	142.448	251.631	185.539	251.443	493.613	266.324	276.638
AT5G15320.1		5	4977470	4979076	+	1606	protein_coding	ATP synthase E chain [Source:UniProtKB/TrEMBL;Acc:Q8GXE7]	401.56	333.45	352.13	725.57	382.441	442.848	248.525	411.94	438.389	327.666	366.446	409.957
AT4G37700.1		4	17710182	17711031	-	849	protein_coding	At4g37700 [Source:UniProtKB/TrEMBL;Acc:Q9SZG2]	186.315	87.2666	130.383	71.2803	101.713	61.0491	109.765	73.9947	87.8647	153.263	178.217	179.148
AT4G25090.1	RBOHG	4	12878667	12883805	-	5138	protein_coding	Putative respiratory burst oxidase homolog protein G [Source:UniProtKB/Swiss-Prot;Acc:Q9SW17]	2927.8	1918.95	1739.71	1890.52	2079.01	1164.78	2217.05	2736.7	2758.39	1896.24	1943.37	1993.13
AT3G60300.1		3	22285138	22287548	+	2410	protein_coding	RWD domain-containing protein [Source:UniProtKB/TrEMBL;Acc:F4JAP8]	54.39	106.557	89.46	224.48	191.22	192.838	206.068	155.72	98.1467	123.668	281.342	146.651
AT5G57850.1	DAAT	5	23435291	23437347	-	2056	protein_coding	Branched-chain amino acid aminotransferase like protein [Source:UniProtKB/TrEMBL;Acc:Q0WW83]	0	11.9417	12.3721	14.8944	63.062	44.5755	30.0301	37.5495	59.8228	14.7978	36.0439	38.3294
AT2G28630.2	KCS12	2	12275256	12277417	-	2161	protein_coding	3-ketoacyl-CoA synthase 12 [Source:UniProtKB/Swiss-Prot;Acc:Q9SIB2]	25.4592	18.3719	25.696	77.6636	40.6852	88.182	102.516	43.0715	72.909	48.6215	27.0329	60.827
AT3G50760.1	GATL2	3	18867834	18869399	+	1565	protein_coding	Probable galacturonosyltransferase-like 2 [Source:UniProtKB/Swiss-Prot;Acc:Q9S7G2]	215.246	143.301	128.48	290.441	271.573	223.847	189.5	150.198	179.468	117.326	94.1146	110.822
AT1G14350.1	MYB124	1	4908249	4911168	+	2919	protein_coding	MYB124 [Source:UniProtKB/TrEMBL;Acc:A0A178W3Z3]	296.252	267.311	370.212	163.838	188.169	155.045	176.038	188.852	189.75	394.257	277.338	268.306
AT4G00400.1	GPAT8	4	173953	176870	-	2917	protein_coding	Probable glycerol-3-phosphate acyltransferase 8 [Source:UniProtKB/Swiss-Prot;Acc:Q5XF03]	349.485	303.137	258.863	208.522	187.152	212.218	186.394	153.511	165.447	187.087	209.255	170.816
AT1G78420.2	DA2	1	29504532	29507669	+	3137	protein_coding	E3 ubiquitin-protein ligase DA2 [Source:UniProtKB/Swiss-Prot;Acc:Q93YV5]	641.108	296.707	137.045	30.8527	24.4111	245.165	424.563	0	38.324	400.599	187.228	39.1626
AT1G12080.2		1	4084162	4085185	+	1023	protein_coding	At1g12080 [Source:UniProtKB/TrEMBL;Acc:O65370]	680.454	742.226	1187.72	498.962	395.663	530.061	593.353	966.348	911.363	1360.34	1579.92	1551.51
AT2G26690.3	NPF6.2	2	11347147	11349548	-	2401	protein_coding	Protein NRT1/ PTR FAMILY 6.2 [Source:UniProtKB/Swiss-Prot;Acc:Q9SZY4]	106.466	111.15	175.113	169.158	226.82	550.411	270.271	106.022	132.732	113.098	52.0634	106.656
AT5G03300.1	ADK2	5	796442	799810	+	3368	protein_coding	Adenosine kinase 2 [Source:UniProtKB/Swiss-Prot;Acc:Q9LZG0]	3434.67	3241.73	3413.76	3955.53	3271.09	4351.93	2917.06	3187.29	3448.22	3697.34	2732.33	3048.85
AT4G10100.1	CNX7	4	6308683	6309546	+	863	protein_coding	Molybdopterin synthase sulfur carrier subunit [Source:UniProtKB/Swiss-Prot;Acc:Q9S7A3]	57.8617	14.6975	45.6817	101.069	66.1134	116.284	78.6995	75.0991	114.037	76.1031	84.1024	104.156
AT1G12210.2	RFL1	1	4140216	4143910	+	3694	protein_coding	Disease resistance protein RFL1 [Source:UniProtKB/Swiss-Prot;Acc:Q8L3R3]	0	86.348	59.9573	50.0026	129.175	57.1729	0	35.3407	74.7785	24.3107	117.143	84.1579
AT1G73860.2	KIN14P	1	27770956	27775676	-	4720	protein_coding	Kinesin-like protein KIN-14P [Source:UniProtKB/Swiss-Prot;Acc:Q0WN69]	757.989	478.589	450.155	358.529	458.725	258.732	621.312	738.842	869.3	503.126	476.58	549.943
AT1G73310.1	SCPL4	1	27562603	27565177	-	2574	protein_coding	Serine carboxypeptidase-like 4 [Source:UniProtKB/Swiss-Prot;Acc:Q9CAU4]	163.17	124.929	132.287	57.4498	89.5074	81.3988	127.369	146.885	116.841	167.004	245.299	194.98
AT3G07340.1	BHLH62	3	2340845	2343697	-	2852	protein_coding	Transcription factor bHLH62 [Source:UniProtKB/Swiss-Prot;Acc:Q9SRT2]	639.951	508.902	548.181	844.725	648.928	807.204	741.432	576.496	615.988	561.261	477.581	511.614
AT3G13840.1	SCL29	3	4555234	4556982	-	1748	protein_coding	Scarecrow-like protein 29 [Source:UniProtKB/Swiss-Prot;Acc:Q9LRW3]	108.78	135.034	68.5226	14.8944	18.3083	11.6284	4.14208	36.4451	36.4545	33.8236	95.1158	20.8312
AT1G08570.4	ACHT4	1	2712930	2714733	+	1803	protein_coding	Thioredoxin-like 1-1, chloroplastic [Source:UniProtKB/Swiss-Prot;Acc:O64654]	902.643	1091.29	979.302	736.209	959.153	616.305	918.506	823.881	782.37	1133.09	1270.55	1002.4
AT5G05800.1	LIMYB	5	1742994	1745245	-	2251	protein_coding	L10-interacting MYB domain-containing protein [Source:UniProtKB/Swiss-Prot;Acc:Q9FFJ8]	94.8932	179.126	271.235	18.0861	194.272	0	161.541	114.857	140.21	156.434	176.214	220.81
AT4G16890.3	SNC1	4	9500271	9505455	-	5184	protein_coding	disease resistance protein (TIR-NBS-LRR class), putative [Source:TAIR;Acc:AT4G16890]	89.107	100.127	22.8409	3.19166	120.021	0	225.743	124.797	136.471	17.9688	35.0427	109.989
AT1G69510.1		1	26126304	26128068	+	1764	protein_coding	cAMP-regulated phosphoprotein 19-related protein [Source:UniProtKB/TrEMBL;Acc:Q9C787]	116.881	101.046	145.61	350.018	171.895	162.798	144.973	195.478	203.771	126.839	153.186	143.318
AT5G11290.1		5	3599001	3600540	+	1539	protein_coding	Transmembrane protein, putative (DUF247) [Source:UniProtKB/TrEMBL;Acc:Q9LFM8]	116.881	26.6393	62.8124	14.8944	60.0106	0	73.5219	53.0111	13.0862	51.7924	93.1133	60.827
AT3G54840.1	RABF1	3	20318412	20321106	+	2694	protein_coding	Ras-related protein RABF1 [Source:UniProtKB/Swiss-Prot;Acc:Q9CB01]	449.007	402.345	470.141	841.533	651.98	590.141	644.093	594.166	732.829	557.033	633.771	462.452
AT1G50050.2		1	18546086	18547151	+	1065	protein_coding	CAP (Cysteine-rich secretory proteins, Antigen 5, and Pathogenesis-related 1 protein) superfamily protein [Source:UniProtKB/TrEMBL;Acc:F4I4X9]	1.15723	2.75579	0	30.8527	14.2398	11.6284	35.2077	12.1484	28.9767	12.6839	7.00853	14.9984
AT5G45410.3		5	18401908	18403784	-	1876	protein_coding	AT5G45410 protein [Source:UniProtKB/TrEMBL;Acc:Q9FHJ5]	2857.21	2138.49	2134.67	1767.11	1778.96	1451.61	1293.36	1917.23	2005.93	1731.35	1911.33	1804.81
AT5G48320.1		5	19581697	19584772	-	3075	protein_coding	Cysteine/Histidine-rich C1 domain family protein [Source:UniProtKB/TrEMBL;Acc:Q9LK82]	437.435	173.615	199.858	145.752	180.032	85.2749	171.896	255.116	297.244	256.848	236.288	273.305
AT1G26930.2		1	9336057	9337759	-	1702	protein_coding	F-box/kelch-repeat protein At1g26930 [Source:UniProtKB/Swiss-Prot;Acc:Q84M94]	0	33.9881	22.8409	84.0469	26.4454	118.222	32.1011	34.2363	26.1725	32.7666	10.0122	36.6629
AT1G09090.1	RBOHB	1	2932739	2936586	+	3847	protein_coding	Respiratory burst oxidase homolog protein B [Source:UniProtKB/Swiss-Prot;Acc:Q9SBI0]	65.9624	34.9066	22.8409	101.069	116.97	84.3059	43.4918	138.05	179.468	66.5903	52.0634	84.9912
AT2G43535.1	ATTI4	2	18070960	18071826	+	866	protein_coding	Defensin-like protein 196 [Source:UniProtKB/Swiss-Prot;Acc:Q8RYE7]	871.397	872.666	1095.41	1717.11	1440.25	1182.22	1264.37	1392.65	1102.98	1611.91	1970.4	2052.29
AT1G36370.1	SHM7	1	13696042	13698739	-	2697	protein_coding	Serine hydroxymethyltransferase 7 [Source:UniProtKB/Swiss-Prot;Acc:Q84WV0]	1982.34	974.63	1772.07	2620.35	1812.52	2781.12	1709.64	823.881	1087.09	1048.53	725.884	884.075
AT4G17190.2	FPS2	4	9648527	9650846	-	2319	protein_coding	Farnesyl pyrophosphate synthase 2 [Source:UniProtKB/Swiss-Prot;Acc:Q43315]	99.5222	229.649	197.954	48.9387	133.244	59.111	284.768	348.99	308.461	235.708	362.441	138.319
AT1G73150.2	GTE3	1	27504045	27506186	-	2141	protein_coding	GTE3 [Source:UniProtKB/TrEMBL;Acc:A0A178W401]	45.1321	103.801	38.0681	1.06389	73.2333	0	78.6995	25.4012	60.7575	0	8.00975	13.332
AT5G24270.2	CBL4	5	8238483	8243443	-	4960	protein_coding	Calcineurin B-like protein 4 [Source:UniProtKB/Swiss-Prot;Acc:O81223]	866.769	479.507	510.113	504.282	527.89	283.927	743.503	915.546	873.973	564.432	530.646	708.26
AT5G55290.2	VHA-E1	5	22422673	22424380	-	1707	protein_coding	V-type proton ATPase subunit e1 [Source:UniProtKB/Swiss-Prot;Acc:Q9FLN5]	182.843	215.87	164.645	341.507	380.406	332.378	420.421	495.875	265.464	192.372	287.35	259.14
AT3G02885.1	GASA5	3	637921	639178	-	1257	protein_coding	Gibberellin-regulated protein 5 [Source:UniProtKB/Swiss-Prot;Acc:Q84J95]	77.5347	83.5922	154.176	307.463	253.265	153.107	81.8061	118.171	90.6689	160.662	108.132	103.323
AT5G23520.2		5	7929351	7931793	-	2442	protein_coding	Smr (Small MutS Related) domain-containing protein [Source:UniProtKB/TrEMBL;Acc:Q9LT11]	248.805	248.94	316.917	256.396	34.5824	0	225.743	50.8023	242.095	170.175	266.324	299.969
AT5G60350.1		5	24277730	24279147	+	1417	protein_coding	unknown protein; Has 110 Blast hits to 97 proteins in 36 species: Archae - 0; Bacteria - 10; Metazoa - 39; Fungi - 2; Plants - 5; Viruses - 0; Other Eukaryotes - 54 (source: NCBI BLink). [Source:TAIR;Acc:AT5G60350]	26.6164	26.6393	31.4062	117.027	99.6787	62.9871	176.038	91.665	71.9743	30.6527	22.0268	25.8307
AT1G66480.1		1	24805418	24807557	-	2139	protein_coding	Uncharacterized protein At1g66480 [Source:UniProtKB/Swiss-Prot;Acc:Q6NLC8]	454.793	398.671	389.246	683.014	598.072	534.906	572.643	438.446	430.911	334.008	358.436	330.799
AT1G17300.1		1	5926994	5927784	+	790	protein_coding	unknown protein; BEST Arabidopsis thaliana protein match is: unknown protein (TAIR:AT1G17285.1); Has 27 Blast hits to 27 proteins in 4 species: Archae - 0; Bacteria - 0; Metazoa - 0; Fungi - 0; Plants - 27; Viruses - 0; Other Eukaryotes - 0 (source: /.../BLink). [Source:TAIR;Acc:AT1G17300]	109.937	94.6154	112.301	59.5776	45.7708	36.8233	68.3443	132.528	163.578	138.465	78.0951	130.82
AT2G45620.1	URT1	2	18792864	18795904	+	3040	protein_coding	UTP:RNA uridylyltransferase 1 [Source:UniProtKB/Swiss-Prot;Acc:O64642]	1119.05	1241.02	1206.76	974.519	971.358	960.312	952.678	992.854	970.251	1103.5	1312.6	1194.88
AT1G14170.3		1	4843184	4845913	-	2729	protein_coding	F7A19.25 protein [Source:UniProtKB/TrEMBL;Acc:Q9XI71]	937.36	491.449	501.547	1313.9	931.69	579.482	947.501	883.518	1099.24	496.784	446.544	690.762
AT5G17800.1	MYB56	5	5877113	5879331	+	2218	protein_coding	Transcription factor MYB56 [Source:UniProtKB/Swiss-Prot;Acc:Q6R053]	193.258	141.464	116.108	231.927	290.899	236.444	227.814	168.973	174.795	100.414	101.123	96.6566
AT2G32920.1	PDIL2-3	2	13962213	13965531	-	3318	protein_coding	Protein disulfide-isomerase 2-3 [Source:UniProtKB/Swiss-Prot;Acc:O48773]	1549.54	2064.09	2058.53	2191.6	2431.96	2282.07	1530.5	1668.75	1758.23	1898.35	1645	1564
AT2G20562.1		2	8850148	8851035	-	887	protein_coding	Putative uncharacterized protein [Source:UniProtKB/TrEMBL;Acc:Q1G309]	99.5222	62.4645	77.0879	156.391	127.141	112.408	175.003	164.555	211.249	79.2741	61.0743	88.3242
AT4G26660.1		4	13448599	13452016	+	3417	protein_coding	At4g26660 [Source:UniProtKB/TrEMBL;Acc:Q9SU98]	385.359	450.112	505.354	300.016	240.042	276.174	202.962	267.264	253.312	629.965	452.551	418.29
AT1G68810.1	BHLH30	1	25861094	25863534	+	2440	protein_coding	Transcription factor bHLH30 [Source:UniProtKB/Swiss-Prot;Acc:Q9S7Y1]	472.152	547.483	519.63	362.785	280.728	425.405	441.132	354.512	309.396	635.25	627.764	627.435
AT2G02690.1		2	749913	751900	+	1987	protein_coding	Cysteine/Histidine-rich C1 domain family protein [Source:UniProtKB/TrEMBL;Acc:F4IR95]	70.5913	45.0112	4.75851	9.57497	10.1713	0	31.0656	22.088	20.5641	33.8236	28.0341	31.6634
AT2G47010.3		2	19317126	19319364	+	2238	protein_coding	At2g47010/F14M4.16 [Source:UniProtKB/TrEMBL;Acc:Q944A3]	0	15.6161	7.61362	97.8774	42.7194	31.9781	54.8826	8.83518	61.6922	42.2795	39.0475	14.9984
AT5G03330.3		5	806964	810401	+	3437	protein_coding	At5g03330 [Source:UniProtKB/TrEMBL;Acc:Q9LZF7]	40.5032	11.9417	12.3721	58.5137	54.925	58.142	55.9181	25.4012	31.7808	13.7408	13.0158	13.332
AT1G23480.3	CSLA3	1	8333696	8336388	+	2692	protein_coding	Glycosyltransferase (Fragment) [Source:UniProtKB/TrEMBL;Acc:W8Q7B4]	0	35.8252	59.9573	62.7692	75.2676	186.054	0	97.187	32.7156	32.7666	109.133	0
AT4G30980.2	LRL2	4	15079118	15081775	-	2657	protein_coding	LJRHL1-like 2 [Source:TAIR;Acc:AT4G30980]	561.259	509.821	477.755	712.803	739.453	536.844	488.765	553.303	547.752	440.764	473.576	417.457
AT4G03200.1		4	1408159	1412756	+	4597	protein_coding	catalytics [Source:TAIR;Acc:AT4G03200]	1046.14	1035.26	857.484	829.831	866.594	692.859	714.509	743.26	749.654	824.451	907.104	829.081
AT1G22440.1		1	7922276	7925097	+	2821	protein_coding	Alcohol dehydrogenase-like 2 [Source:UniProtKB/Swiss-Prot;Acc:Q9SK87]	3640.66	3167.32	3349.99	3942.76	3603.69	3863.53	3399.61	3123.24	3303.34	2621.33	2390.91	2564.73
AT3G11960.3		3	3786314	3793728	+	7414	protein_coding	Cleavage and polyadenylation specificity factor (CPSF) A subunit protein [Source:UniProtKB/TrEMBL;Acc:Q84R20]	860.982	963.607	776.589	692.589	874.731	655.066	765.249	714.546	690.766	743.063	948.154	860.744
AT5G50800.1	SWEET13	5	20665068	20667312	-	2244	protein_coding	Bidirectional sugar transporter SWEET [Source:UniProtKB/TrEMBL;Acc:A0A178UJY5]	40.5032	24.8021	40.9232	80.8553	42.7194	262.608	35.2077	15.4616	25.2377	42.2795	21.0256	14.1652
AT1G51830.2		1	19242654	19246154	-	3500	protein_coding	Leucine-rich repeat protein kinase family protein [Source:TAIR;Acc:AT1G51830]	2762.32	1595.6	1613.14	1803.29	1615.2	846.935	1578.13	1930.49	2132.12	1554.83	1269.55	1349.86
AT1G35330.1		1	12964986	12966113	+	1127	protein_coding	RING/U-box superfamily protein [Source:TAIR;Acc:AT1G35330]	265.007	163.51	177.968	144.688	159.689	92.0581	175.003	197.687	211.249	182.859	187.228	219.144
AT2G22540.3	SVP	2	9579842	9583886	+	4044	protein_coding	SVP [Source:UniProtKB/TrEMBL;Acc:A0A384KDB8]	336.755	305.892	286.462	219.16	143.415	233.537	263.022	284.935	319.678	344.578	289.352	319.967
AT2G25160.1	CYP82F1	2	10708993	10711281	-	2288	protein_coding	At2g25160 [Source:UniProtKB/TrEMBL;Acc:Q7Y222]	1603.93	1582.74	1580.78	2211.82	1812.52	3061.18	1635.09	1862.02	2146.14	2006.16	2329.84	1895.64
AT3G27650.1	LBD25	3	10238514	10240648	+	2134	protein_coding	LOB domain-containing protein 25 [Source:UniProtKB/Swiss-Prot;Acc:Q8L8Q3]	56.7045	40.4182	31.4062	110.644	123.073	93.0272	88.0192	69.5771	51.4102	31.7096	72.0877	39.9959
AT1G20920.6	RH42	1	7285042	7289943	+	4901	protein_coding	DEAD-box ATP-dependent RNA helicase 42 [Source:UniProtKB/Swiss-Prot;Acc:Q8H0U8]	319.397	0	10.4687	30.8527	285.813	218.032	15.5328	125.901	194.424	277.988	241.294	167.483
AT3G04330.1		3	1145723	1146516	+	793	protein_coding	Kunitz family trypsin and protease inhibitor protein [Source:UniProtKB/TrEMBL;Acc:Q9M8Y9]	28.9309	14.6975	19.0341	3.19166	4.06852	4.84516	17.6038	25.4012	31.7808	31.7096	24.0292	18.3314
AT5G02420.1	SMR3	5	523257	524076	+	819	protein_coding	Cyclin-dependent protein kinase inhibitor SMR3 [Source:UniProtKB/Swiss-Prot;Acc:Q9LZ60]	195.573	123.092	167.5	337.252	298.019	195.745	321.011	266.16	295.375	119.44	153.186	148.318
AT5G07740.2		5	2458568	2466813	-	8245	protein_coding	actin binding [Source:TAIR;Acc:AT5G07740]	1207	870.829	828.933	614.926	731.316	665.726	844.984	584.227	855.279	685.985	795.969	612.436
AT2G28470.5	BGAL8	2	12169659	12173679	-	4020	protein_coding	Beta-galactosidase 8 [Source:UniProtKB/Swiss-Prot;Acc:Q9SCV4]	0	69.8133	200.809	102.133	119.004	106.594	33.1366	309.231	209.38	171.232	143.174	86.6577
AT3G11820.1	SYP121	3	3729305	3731251	-	1946	protein_coding	SYR1 [Source:UniProtKB/TrEMBL;Acc:A0A178VIM4]	13.8868	11.0232	44.73	117.027	36.6166	45.5445	0	13.2528	80.3869	115.212	49.0597	83.3247
AT5G44030.3	CESA4	5	17715687	17719564	+	3877	protein_coding	cellulose synthase A4 [Source:TAIR;Acc:AT5G44030]	436.277	636.587	593.862	255.332	377.355	593.048	400.746	343.468	343.981	703.954	542.661	539.944
AT4G26200.1	ACS7	4	13275200	13277188	+	1988	protein_coding	1-aminocyclopropane-1-carboxylate synthase 7 [Source:UniProtKB/Swiss-Prot;Acc:Q9STR4]	325.183	236.998	242.684	684.078	597.055	643.438	442.167	119.275	134.601	88.787	65.0792	93.3237
AT2G47440.1		2	19469612	19472006	+	2394	protein_coding	Tetratricopeptide repeat (TPR)-like superfamily protein [Source:UniProtKB/TrEMBL;Acc:O22266]	342.541	411.531	318.82	507.473	493.308	529.092	440.096	418.567	474.843	385.801	461.562	421.623
AT5G62190.1	RH7	5	24980268	24984044	-	3776	protein_coding	DEAD-box ATP-dependent RNA helicase 7 [Source:UniProtKB/Swiss-Prot;Acc:Q39189]	4026.02	6103.15	5123.02	3861.9	3430.78	3325.72	2687.17	3398.23	3430.46	6368.35	5008.1	5106.97
AT1G32380.1	PRS2	1	11681734	11684520	+	2786	protein_coding	Ribose-phosphate pyrophosphokinase 2, chloroplastic [Source:UniProtKB/Swiss-Prot;Acc:Q42583]	383.045	242.509	276.945	611.734	490.256	631.809	467.02	182.226	329.96	337.179	235.286	229.143
AT3G03660.3	WOX11	3	889166	892229	-	3063	protein_coding	WUSCHEL related homeobox 11 [Source:UniProtKB/TrEMBL;Acc:A0A1I9LND8]	13.8868	11.0232	7.61362	57.4498	92.5587	66.8633	46.5984	22.088	11.2168	0	5.00609	8.33247
AT5G11140.1		5	3545211	3546169	+	958	protein_coding	Phospholipase-like protein (PEARLI 4) family protein [Source:UniProtKB/TrEMBL;Acc:Q9LFP2]	10.4151	1.83719	4.75851	27.661	30.5139	16.4736	21.7459	28.7143	32.7156	5.28494	2.00244	4.16623
AT1G06923.1		1	2126670	2127570	+	900	protein_coding	Transcription repressor OFP17-like protein [Source:UniProtKB/TrEMBL;Acc:Q1G3W7]	175.9	84.5108	110.398	88.3025	83.4046	31.9781	108.73	195.478	188.816	77.1601	102.124	109.989
AT1G79840.2	GL2	1	30036956	30041440	+	4484	protein_coding	HD-ZIP IV family of homeobox-leucine zipper protein with lipid-binding START domain-containing protein [Source:UniProtKB/TrEMBL;Acc:F4HQC0]	52.0755	51.4414	68.5226	6.38331	19.3255	36.8233	66.2733	62.9507	71.0395	60.2483	99.1206	81.6582
AT1G70880.1		1	26722846	26723978	-	1132	protein_coding	Major latex-like protein [Source:UniProtKB/TrEMBL;Acc:Q941R7]	884.127	536.46	710.922	567.051	445.503	183.147	1281.97	1254.6	892.668	1166.91	871.06	1355.69
AT5G63600.1	FLS5	5	25460591	25462568	-	1977	protein_coding	Flavonol synthase 5 [Source:UniProtKB/TrEMBL;Acc:F4KAS3]	18144.3	18501.4	16679.5	14938	20275.5	11353.2	17680.5	13234	13345.2	10547.7	12307	10754.7
AT3G47560.1		3	17525476	17527067	-	1591	protein_coding	Alpha/beta-Hydrolases superfamily protein [Source:UniProtKB/TrEMBL;Acc:F4JBL2]	31.2453	55.1158	56.1505	9.57497	24.4111	29.071	59.0246	46.3847	27.1072	50.7354	80.0975	60.827
AT2G22470.1	AGP2	2	9538127	9538963	-	836	protein_coding	Classical arabinogalactan protein 2 [Source:UniProtKB/Swiss-Prot;Acc:Q9SJY7]	5877.59	3623.86	2636.22	6978.02	6083.45	5727.95	5843.44	6293.96	6702.95	2558.97	3555.33	2888.87
AT1G62975.1	BHLH125	1	23328727	23330812	+	2085	protein_coding	Transcription factor bHLH125 [Source:UniProtKB/Swiss-Prot;Acc:Q9LQ08]	926.945	337.125	376.874	224.48	200.374	219.97	235.063	332.424	343.046	376.288	682.831	384.96
AT1G68020.3	TPS6	1	25497145	25500584	+	3439	protein_coding	Alpha,alpha-trehalose-phosphate synthase [UDP-forming] 6 [Source:UniProtKB/Swiss-Prot;Acc:Q94AH8]	255.749	318.753	361.647	120.219	123.073	273.267	186.394	294.874	275.746	379.459	365.445	301.635
AT4G25900.1		4	13161279	13163678	+	2399	protein_coding	Glucose-6-phosphate 1-epimerase [Source:UniProtKB/TrEMBL;Acc:Q940G5]	4367.4	4087.75	3468.96	6377.99	6440.46	4785.08	6176.88	3955.95	4126.84	2210.16	2627.2	2027.29
AT2G31865.2	PARG2	2	13546544	13549571	-	3027	protein_coding	poly(ADP-ribose) glycohydrolase 2 [Source:TAIR;Acc:AT2G31865]	0	21.1277	7.61362	60.6415	74.2504	20.3497	43.4918	14.3572	23.3683	39.1086	64.078	29.9969
AT1G57720.1		1	21377320	21380379	+	3059	protein_coding	Probable elongation factor 1-gamma 2 [Source:UniProtKB/Swiss-Prot;Acc:Q9FVT2]	12.7296	62.4645	16.1789	96.8136	63.062	37.7923	11.3907	37.5495	42.0629	42.2795	74.0902	66.6598
AT2G39200.1	MLO12	2	16356041	16359943	-	3902	protein_coding	MLO-like protein [Source:UniProtKB/TrEMBL;Acc:A0A178VNS1]	1227.83	673.331	748.038	1251.13	1489.08	1034.93	2226.37	2533.49	2483.58	928.036	1126.37	1230.71
AT1G20840.1	MSSP1	1	7244939	7248423	-	3484	protein_coding	TMT1 [Source:UniProtKB/TrEMBL;Acc:A0A178W059]	6206.25	4395.48	6514.4	3376.77	3201.92	2451.65	4363.68	8062.11	7948.95	8860.73	4799.84	9840.65
AT1G69920.1	GSTU12	1	26334250	26335630	-	1380	protein_coding	Glutathione S-transferase U12 [Source:UniProtKB/Swiss-Prot;Acc:Q6NMS0]	85.6353	65.2203	95.1703	241.502	279.711	206.404	296.159	127.006	171.056	20.0828	34.0414	10.8322
AT3G09960.1		3	3061945	3063594	+	1649	protein_coding	Calcineurin-like metallo-phosphoesterase superfamily protein [Source:UniProtKB/TrEMBL;Acc:Q8LEC0]	245.334	159.836	137.045	110.644	131.21	92.0581	119.085	88.3518	87.8647	87.73	119.145	72.4925
AT5G62390.1	BAG7	5	25051978	25054444	-	2466	protein_coding	BAG family molecular chaperone regulator 7 [Source:UniProtKB/Swiss-Prot;Acc:Q9LVA0]	4939.08	6147.24	6206.05	6907.81	7768.83	7418.92	8080.16	6401.09	6277.65	6378.92	6016.32	6083.54
AT5G63810.1	BGAL10	5	25537074	25541529	+	4455	protein_coding	Beta-galactosidase 10 [Source:UniProtKB/Swiss-Prot;Acc:Q9FN08]	385.359	608.111	553.891	371.296	325.481	225.785	275.448	440.655	354.263	820.223	744.907	644.1
AT1G06090.1		1	1846701	1849693	+	2992	protein_coding	Delta-9 desaturase-like 1 protein [Source:UniProtKB/Swiss-Prot;Acc:Q9LND9]	1428.03	980.142	922.2	798.978	784.207	565.915	949.572	1528.49	1732.06	985.113	879.07	1083.22
AT4G28350.1	LECRK72	4	14026577	14028622	+	2045	protein_coding	Probable L-type lectin-domain containing receptor kinase VII.2 [Source:UniProtKB/Swiss-Prot;Acc:O49445]	120.352	112.987	148.466	312.782	287.848	266.484	500.156	269.473	217.792	83.5021	71.0865	103.323
AT1G53625.1		1	20014379	20015038	-	659	protein_coding	At1g53625 [Source:UniProtKB/TrEMBL;Acc:Q9LPH9]	101.837	66.1389	95.1703	330.868	164.775	137.603	396.604	237.446	289.767	80.3311	76.0926	79.1585
AT2G46140.1		2	18958999	18960645	+	1646	protein_coding	Desiccation-related protein At2g46140 [Source:UniProtKB/Swiss-Prot;Acc:O82355]	2700.98	1664.5	1701.64	2810.79	2517.39	2048.54	2823.86	2945.43	3260.34	1831.76	2077.53	2041.45
AT1G51850.1		1	19252847	19256783	-	3936	protein_coding	Leucine-rich repeat protein kinase family protein [Source:TAIR;Acc:AT1G51850]	907.272	294.869	517.726	1339.43	766.915	757.784	1109.04	786.331	1436.68	383.687	446.544	437.455
AT3G27090.1		3	9989511	9991826	+	2315	protein_coding	AT3g27090/MOJ10_18 [Source:UniProtKB/TrEMBL;Acc:Q9LSC7]	4182.24	3564.15	3722.11	3442.73	3690.14	3099.94	4199.03	3732.87	3664.14	3490.17	3491.25	3747.11
AT5G19670.2		5	6646718	6649534	+	2816	protein_coding	Exostosin family protein [Source:UniProtKB/TrEMBL;Acc:F4K2K9]	12.7296	42.2554	31.4062	62.7692	87.4731	51.3587	1.03552	38.6539	90.6689	95.1289	99.1206	75.8255
AT5G25800.2		5	8979599	8982873	-	3274	protein_coding	Polynucleotidyl transferase, ribonuclease H-like superfamily protein [Source:TAIR;Acc:AT5G25800]	85.6353	82.6736	90.4117	40.4276	44.7537	0	57.9891	19.8792	26.1725	49.6784	90.1097	50.8281
AT1G57590.1	PAE2	1	21327360	21329944	-	2584	protein_coding	Pectin acetylesterase 2 [Source:UniProtKB/Swiss-Prot;Acc:F4I839]	210.617	141.464	262.67	97.8774	41.7023	101.748	71.4509	108.231	137.405	269.532	295.36	201.646
AT4G04450.2	WRKY42	4	2218081	2221260	+	3179	protein_coding	WRKY transcription factor 42 [Source:UniProtKB/Swiss-Prot;Acc:Q9XEC3]	61.3334	17.4533	53.2953	15.9583	6.10277	0	22.7814	36.4451	113.102	20.0828	11.0134	26.6639
AT1G11160.2		1	3733044	3739842	+	6798	protein_coding	Katanin p80 WD40 repeat-containing subunit B1 homolog [Source:UniProtKB/TrEMBL;Acc:F4I7E1]	708.227	344.473	245.539	198.947	240.042	167.643	348.97	491.457	580.468	331.894	324.395	329.966
AT1G47603.1	ATPUP19	1	17496657	17498152	-	1495	protein_coding	purine permease 19 [Source:TAIR;Acc:AT1G47603]	28.9309	15.6161	21.8892	58.5137	67.1305	31.0091	78.6995	87.2474	100.951	35.9376	38.0463	44.9953
AT4G39390.2	ATNST-KT1	4	18315545	18318226	+	2681	protein_coding	UDP-rhamnose/UDP-galactose transporter 4 [Source:UniProtKB/Swiss-Prot;Acc:Q8RWW7]	145.812	109.313	139.9	237.246	211.563	213.187	207.104	166.764	284.158	258.962	192.234	237.475
AT2G41420.1	WIH2	2	17266470	17268200	-	1730	protein_coding	Cysteine-rich and transmembrane domain-containing protein A [Source:UniProtKB/Swiss-Prot;Acc:Q8S8M0]	321.711	281.09	368.309	435.129	337.687	452.538	322.047	406.418	415.02	427.023	359.437	366.629
AT5G43370.1	PHT1-2	5	17415698	17417972	+	2274	protein_coding	Probable inorganic phosphate transporter 1-2 [Source:UniProtKB/Swiss-Prot;Acc:Q96243]	181.686	24.8021	118.011	391.51	219.7	178.302	564.358	269.473	395.391	79.2741	61.0743	120.821
AT4G15230.2	ABCG30	4	8679754	8687061	+	7307	protein_coding	ABC transporter G family member 30 [Source:UniProtKB/Swiss-Prot;Acc:Q8GZ52]	171.271	94.6154	109.446	336.188	168.843	150.2	191.571	206.522	188.816	104.642	90.1097	129.987
AT1G20610.1	CYCB2-3	1	7134659	7137828	-	3169	protein_coding	Cyclin-B2-3 [Source:UniProtKB/Swiss-Prot;Acc:Q9LDM4]	243.019	335.288	387.343	193.627	184.1	220.94	172.932	221.984	183.207	554.919	403.491	439.954
AT2G36990.1	SIGF	2	15537225	15540139	-	2914	protein_coding	RNA polymerase sigma factor sigF, chloroplastic [Source:UniProtKB/Swiss-Prot;Acc:Q9LD95]	57.8617	78.9993	102.784	32.9804	33.5653	49.4207	50.7405	54.1155	64.4964	130.01	101.123	124.154
AT5G01430.1		5	176388	178654	-	2266	protein_coding	At3g49420 [Source:UniProtKB/TrEMBL;Acc:Q9SCL4]	20.8302	58.7901	51.3919	182.988	101.713	96.9033	75.593	120.379	68.2354	86.673	36.0439	113.322
AT2G24980.3		2	10622403	10624277	+	1874	protein_coding	Proline-rich extensin-like family protein [Source:TAIR;Acc:AT2G24980]	3795.73	1802.29	1199.15	8123.83	3599.62	1502.97	3317.81	7096.86	9800.65	2162.6	1925.34	5325.28
AT1G33600.1		1	12180483	12182600	+	2117	protein_coding	Leucine-rich repeat (LRR) family protein [Source:UniProtKB/TrEMBL;Acc:Q9FW48]	64.8051	14.6975	36.1647	163.838	139.347	164.736	249.56	72.8903	57.0186	23.2537	33.0402	9.16572
AT2G02310.1	PP2B6	2	608586	610283	-	1697	protein_coding	Putative F-box protein PP2-B6 [Source:UniProtKB/Swiss-Prot;Acc:Q9ZVR0]	60.1762	38.581	39.9715	15.9583	29.4967	15.5045	37.2787	33.1319	33.6503	66.5903	66.0804	77.492
AT5G19780.1	TUBA3	5	6687030	6689171	+	2141	protein_coding	Tubulin alpha chain [Source:UniProtKB/TrEMBL;Acc:A0A178UTQ9]	4912.46	4779.45	4847.02	4240.65	3806.1	3990.48	3703.02	4386.67	4450.25	6174.92	5271.42	5332.78
AT2G01505.1	CLE16	2	228577	229899	-	1322	protein_coding	CLAVATA3/ESR (CLE)-related protein 16 [Source:UniProtKB/Swiss-Prot;Acc:Q8S8M2]	55.5472	70.7319	70.426	107.452	112.901	107.563	108.73	120.379	153.296	89.844	91.1109	93.3237
AT2G38860.3	DJ1E	2	16233315	16235234	-	1919	protein_coding	DJ-1 protein homolog E [Source:UniProtKB/Swiss-Prot;Acc:Q9ZV19]	189.786	248.021	182.727	723.442	444.485	302.338	392.462	268.369	409.412	149.035	102.124	169.149
AT1G13560.3	AAPT1	1	4638468	4641458	-	2990	protein_coding	ATAAPT1 [Source:UniProtKB/TrEMBL;Acc:A0A178WA43]	479.095	575.041	627.172	358.529	311.242	517.464	475.304	419.671	480.452	754.69	581.708	503.281
AT4G33910.1	P4H9	4	16256694	16258974	-	2280	protein_coding	Probable prolyl 4-hydroxylase 9 [Source:UniProtKB/Swiss-Prot;Acc:Q8VZJ7]	432.806	393.159	438.735	578.754	527.89	572.698	595.424	556.617	529.058	378.402	352.429	416.623
AT1G02500.1	SAM1	1	518091	520495	+	2404	protein_coding	S-adenosylmethionine synthase [Source:UniProtKB/TrEMBL;Acc:A0A178WES1]	385.359	546.565	552.939	2056.49	994.752	783.948	1033.45	618.463	959.034	487.272	497.606	814.082
AT1G44130.1		1	16787508	16789436	-	1928	protein_coding	Eukaryotic aspartyl protease family protein [Source:UniProtKB/TrEMBL;Acc:Q9C6Y5]	25.4592	28.4765	22.8409	108.516	103.747	67.8323	266.129	81.7255	71.9743	22.1968	23.028	14.1652
AT1G11000.3	MLO4	1	3671756	3676133	-	4377	protein_coding	MLO-like protein 4 [Source:UniProtKB/Swiss-Prot;Acc:O23693]	312.453	302.218	286.462	464.918	401.766	404.087	388.32	435.133	396.326	350.92	251.306	279.971
AT2G34680.1	AIR9	2	14616610	14629207	-	12597	protein_coding	Outer arm dynein light chain 1 protein [Source:TAIR;Acc:AT2G34680]	1970.77	2921.14	2955.04	1747.96	2205.14	2217.15	2006.84	2415.32	2029.3	3535.63	3642.43	3340.49
AT1G30400.1	ABCC1	1	10727317	10738092	+	10775	protein_coding	ABC transporter C family member 1 [Source:UniProtKB/Swiss-Prot;Acc:Q9C8G9]	16805.4	10861.5	12371.2	12576.2	11644.1	11417.1	11474.6	10414.5	10655	8612.34	7323.91	8659.1
AT5G49990.4	NAT5	5	20337641	20341323	-	3682	protein_coding	Nucleobase-ascorbate transporter 5 [Source:UniProtKB/Swiss-Prot;Acc:Q8RWE9]	219.875	340.799	236.022	321.293	462.794	411.839	296.159	267.264	229.944	199.771	249.303	243.308
AT3G54590.1	EXT2	3	20206128	20208771	+	2643	protein_coding	Extensin-2 [Source:UniProtKB/Swiss-Prot;Acc:Q9M1G9]	14502.5	6672.68	6615.28	16004	16186.6	7185.38	21421.8	38677.1	34978.6	13503	9452.51	15428.4
AT3G46510.1	PUB13	3	17123731	17126897	-	3166	protein_coding	U-box domain-containing protein 13 [Source:UniProtKB/Swiss-Prot;Acc:Q9SNC6]	2245.03	1933.64	1926.25	1687.32	1835.92	1731.66	2036.87	1961.41	1870.4	1911.03	1848.25	1998.13
AT1G60710.1	ATB2	1	22354698	22356875	-	2177	protein_coding	Probable aldo-keto reductase 4 [Source:UniProtKB/Swiss-Prot;Acc:Q93ZN2]	4495.86	4645.34	4240.79	5252.4	5742.71	5573.88	3615	4625.22	4414.73	3833.7	4130.03	3441.31
AT4G34230.1	CAD5	4	16386631	16388940	-	2309	protein_coding	Cinnamyl alcohol dehydrogenase 5 [Source:UniProtKB/Swiss-Prot;Acc:O49482]	2298.27	2065.92	2347.85	3145.91	2439.08	3423.59	2341.31	1923.86	1846.09	1744.03	1505.83	1397.36
AT1G01620.2	PIP1-3	1	225665	227302	-	1637	protein_coding	TMP-B [Source:UniProtKB/TrEMBL;Acc:A0A178WIA6]	5493.39	6058.14	6795.16	2995.9	3972.91	4973.08	5892.11	7430.39	6233.72	9759.17	8708.6	12363.7
AT4G25890.1	RPP3A	4	13159381	13160565	-	1184	protein_coding	60S acidic ribosomal protein P3-1 [Source:UniProtKB/Swiss-Prot;Acc:Q9SVZ6]	370.315	387.648	519.63	310.655	227.837	331.409	275.448	375.495	418.759	594.027	449.547	518.28
AT5G64130.2		5	25664350	25666204	-	1854	protein_coding	AT5G64130 protein [Source:UniProtKB/TrEMBL;Acc:A8MS32]	1024.15	1044.44	666.192	446.832	866.594	581.42	1092.47	1061.33	770.218	751.519	911.109	760.754
AT1G16500.1		1	5638779	5640202	+	1423	protein_coding	>F3O9.30 [Source:UniProtKB/TrEMBL;Acc:Q9SA48]	145.812	107.476	83.7498	222.352	193.255	172.488	112.872	123.693	100.016	83.5021	71.0865	88.3242
AT3G26440.2		3	9676617	9683499	+	6882	protein_coding	Transmembrane protein, putative (DUF707) [Source:UniProtKB/TrEMBL;Acc:A0A1I9LLN8]	215.246	184.638	177.017	335.124	380.406	371.14	418.35	171.182	194.424	211.398	294.358	189.98
AT5G48810.1	CYTB5-D	5	19789067	19790372	-	1305	protein_coding	Cytochrome B5 isoform D [Source:UniProtKB/Swiss-Prot;Acc:Q9ZWT2]	1318.09	1286.95	1567.45	1856.48	1582.65	1955.51	1640.26	1669.85	1736.73	1383.6	1372.67	1695.66
AT1G42960.1		1	16125743	16127298	+	1555	protein_coding	Inner membrane localized protein [Source:UniProtKB/TrEMBL;Acc:Q9C7S3]	929.259	919.515	1083.99	1235.17	1184.96	1111.48	976.495	1173.98	1120.74	959.745	909.107	1004.06
AT1G56250.1	VBF	1	21061522	21063047	-	1525	protein_coding	F-box protein VBF [Source:UniProtKB/Swiss-Prot;Acc:Q9C7K0]	11.5723	5.51158	8.56532	32.9804	30.5139	36.8233	19.6749	20.9836	26.1725	3.17096	1.00122	0.833247
AT5G06230.1	TBL9	5	1884928	1887175	-	2247	protein_coding	Protein trichome birefringence-like 9 [Source:UniProtKB/Swiss-Prot;Acc:Q9FFZ4]	571.674	422.554	362.599	364.913	442.451	284.896	544.684	367.765	368.284	257.905	304.37	234.976
AT1G63100.1	SCL28	1	23399112	23402176	-	3064	protein_coding	Scarecrow-like protein 28 [Source:UniProtKB/Swiss-Prot;Acc:Q9CAN3]	195.573	152.487	150.369	105.325	87.4731	89.151	119.085	114.857	131.797	272.703	190.232	181.648
AT2G39430.1	DIR9	2	16463347	16464531	+	1184	protein_coding	Dirigent protein 9 [Source:UniProtKB/Swiss-Prot;Acc:O80630]	3778.37	2662.09	2643.83	2660.78	3223.28	1859.57	2511.14	2315.92	2167.64	1352.94	1481.8	1663.99
AT4G39220.1	RER1A	4	18263599	18265771	+	2172	protein_coding	Protein RER1A [Source:UniProtKB/Swiss-Prot;Acc:O48670]	547.372	585.146	530.098	687.27	670.288	816.895	623.383	732.216	772.088	712.41	577.703	564.941
AT1G70580.3	GGAT2	1	26612999	26616069	+	3070	protein_coding	Glutamate--glyoxylate aminotransferase 2 [Source:UniProtKB/Swiss-Prot;Acc:Q9S7E9]	660.781	559.425	602.428	764.934	746.573	1008.76	561.252	779.705	679.549	472.474	390.475	409.957
AT2G24200.1	LAP1	2	10286806	10289685	-	2879	protein_coding	Leucine aminopeptidase 1 [Source:UniProtKB/Swiss-Prot;Acc:P30184]	26.6164	85.4294	43.7783	209.585	105.781	100.779	60.0602	50.8023	75.7132	61.3053	46.0561	48.3283
AT5G20280.1	SPS1	5	6844712	6850237	-	5525	protein_coding	Sucrose-phosphate synthase 1 [Source:UniProtKB/Swiss-Prot;Acc:Q94BT0]	2380.43	1697.57	2161.32	2635.24	2152.25	2598.95	1541.89	2146.95	2002.19	2396.19	1662.02	1981.46
AT1G03340.1		1	819612	821476	+	1864	protein_coding	F15K9.6 [Source:UniProtKB/TrEMBL;Acc:Q9ZVT5]	48.6038	42.2554	29.5028	104.261	75.2676	88.182	51.776	46.3847	49.5407	30.6527	27.0329	25.8307
AT3G62780.1		3	23221719	23222995	-	1276	protein_coding	At3g62780 [Source:UniProtKB/TrEMBL;Acc:Q9LZI7]	391.145	163.51	199.858	226.608	177.998	76.5536	218.495	320.275	328.091	269.532	216.263	273.305
AT3G50280.1		3	18637735	18639475	+	1740	protein_coding	Uncharacterized acetyltransferase At3g50280 [Source:UniProtKB/Swiss-Prot;Acc:Q9SND9]	126.139	74.4063	80.8947	58.5137	47.8051	38.7613	81.8061	104.918	100.016	79.2741	103.126	77.492
AT1G45015.2		1	17021684	17022781	+	1097	protein_coding	At1g45015 [Source:UniProtKB/TrEMBL;Acc:Q9MAK7]	35.8743	12.8603	42.8266	3.19166	11.1884	5.8142	26.9235	12.1484	28.0419	134.237	107.13	100.823
AT1G06620.1		1	2025544	2027413	+	1869	protein_coding	1-aminocyclopropane-1-carboxylate oxidase homolog 1 [Source:UniProtKB/Swiss-Prot;Acc:Q84MB3]	1001.01	756.923	619.558	514.92	600.106	520.371	563.323	646.073	518.776	1043.25	1211.47	1014.89
AT5G47060.1		5	19116719	19118116	+	1397	protein_coding	Putative uncharacterized protein [Source:UniProtKB/TrEMBL;Acc:Q9FGQ9]	460.579	283.846	232.215	742.592	526.873	475.795	475.304	272.786	355.198	177.574	224.273	178.315
AT2G44860.1		2	18500803	18502562	-	1759	protein_coding	Probable ribosome biogenesis protein RLP24 [Source:UniProtKB/Swiss-Prot;Acc:O22165]	0	20.2091	41.8749	58.5137	0	63.9562	0	36.4451	41.1282	46.5075	11.0134	18.3314
AT5G53550.2	YSL3	5	21755251	21758933	+	3682	protein_coding	YSL3 [Source:UniProtKB/TrEMBL;Acc:A0A178U7D6]	77.5347	34.9066	97.0737	155.327	195.289	134.696	16.5683	134.737	127.123	59.1913	51.0622	52.4946
AT5G24530.1	DMR6	5	8378759	8383401	+	4642	protein_coding	Protein DOWNY MILDEW RESISTANCE 6 [Source:UniProtKB/Swiss-Prot;Acc:Q9FLV0]	2279.75	1605.71	1556.03	1689.45	1648.77	1560.14	1999.59	1291.04	1493.7	1484.01	1518.85	1593.17
AT2G04430.1	NUDT5	2	1538901	1541222	+	2321	protein_coding	Nudix hydrolase 5 [Source:UniProtKB/Swiss-Prot;Acc:Q9SJC6]	525.384	317.834	394.957	353.21	339.721	290.71	745.574	585.331	599.162	368.889	370.451	381.627
AT3G12140.1		3	3868492	3871716	-	3224	protein_coding	EML1 [Source:UniProtKB/TrEMBL;Acc:A0A178VB56]	314.768	329.776	296.931	235.119	214.614	223.847	331.366	283.83	269.202	356.205	329.401	307.468
AT1G22190.1	RAP2-13	1	7835781	7837411	+	1630	protein_coding	Ethylene-responsive transcription factor RAP2-13 [Source:UniProtKB/Swiss-Prot;Acc:Q9LM15]	512.655	496.042	645.254	809.617	880.834	800.421	668.946	479.309	549.622	397.428	387.472	397.459
AT1G13300.1	HRS1	1	4556878	4558793	+	1915	protein_coding	Transcription factor HRS1 [Source:UniProtKB/Swiss-Prot;Acc:Q9FX67]	4081.57	2571.15	3707.83	2543.75	1821.68	2737.52	3480.38	5703.11	5984.15	5222.58	3706.51	4482.87
AT4G20000.1		4	10838310	10839335	+	1025	protein_coding	At4g20000 [Source:UniProtKB/TrEMBL;Acc:O49427]	310.139	223.219	217.94	478.748	407.869	381.799	399.711	299.292	360.806	113.098	188.229	149.151
AT5G10580.2		5	3347437	3350071	+	2634	protein_coding	Protein of unknown function, DUF599 [Source:TAIR;Acc:AT5G10580]	0	21.1277	2.85511	13.8305	11.1884	65.8942	5.1776	11.044	10.282	9.51289	13.0158	10.8322
AT5G14060.1	AK2	5	4535367	4539323	+	3956	protein_coding	Aspartokinase [Source:UniProtKB/TrEMBL;Acc:A0A178UPF4]	363.372	174.533	270.284	193.627	113.918	0	362.432	228.61	203.771	102.528	96.117	108.322
AT2G05830.3		2	2229707	2232106	+	2399	protein_coding	Methylthioribose-1-phosphate isomerase [Source:UniProtKB/Swiss-Prot;Acc:Q9ZUG4]	514.969	692.621	793.72	719.186	905.245	1350.83	1308.9	723.381	783.304	703.954	768.936	770.753
AT2G44450.2	BGLU15	2	18342077	18343849	+	1772	protein_coding	Beta-glucosidase 15 [Source:UniProtKB/Swiss-Prot;Acc:O64879]	480.252	384.892	353.082	590.456	707.922	490.331	659.626	834.925	924.449	430.194	398.485	356.63
AT3G10500.1	NAC053	3	3271217	3274176	+	2959	protein_coding	NAC domain-containing protein 53 [Source:UniProtKB/Swiss-Prot;Acc:Q949N0]	3450.87	2038.36	2567.69	2504.39	2225.48	1890.58	2517.35	2109.4	2179.79	1659.47	1357.65	1624
AT3G62310.3		3	23058405	23060731	-	2326	protein_coding	Probable pre-mRNA-splicing factor ATP-dependent RNA helicase DEAH2 [Source:UniProtKB/Swiss-Prot;Acc:Q9LZQ9]	97.2077	137.789	137.997	44.6832	74.2504	46.5136	48.6694	72.8903	71.0395	84.5591	68.0829	59.9938
AT1G13090.2	CYP71B28	1	4461738	4463469	+	1731	protein_coding	Cytochrome P450 71B28 [Source:UniProtKB/Swiss-Prot;Acc:Q9SAE3]	184	316.916	215.085	264.907	579.764	451.569	428.705	294.874	258.92	108.87	237.289	177.482
AT2G36380.1	ABCG34	2	15257418	15263808	+	6390	protein_coding	ABC transporter G family member 34 [Source:UniProtKB/Swiss-Prot;Acc:Q7PC87]	21346.3	12302.8	14028.1	14449.7	13629.5	12274.7	13185.3	12919.2	13302.2	12325.5	11452.9	11848.8
AT3G24190.1		3	8743113	8747901	+	4788	protein_coding	AT3g24190/MUJ8_17 [Source:UniProtKB/TrEMBL;Acc:Q9LRN0]	1247.5	1024.23	814.657	797.914	881.851	487.424	490.836	559.93	582.337	903.725	981.194	729.091
AT1G61130.1	SCPL32	1	22528853	22531827	-	2974	protein_coding	Serine carboxypeptidase-like 32 [Source:UniProtKB/Swiss-Prot;Acc:Q4PSY2]	54.39	30.3137	62.8124	14.8944	15.2569	12.5974	13.4618	28.7143	26.1725	80.3311	101.123	69.1595
AT3G61380.1		3	22708482	22712077	-	3595	protein_coding	Phosphatidylinositol N-acetyglucosaminlytransferase subunit P-like protein [Source:UniProtKB/TrEMBL;Acc:Q9M2C6]	561.259	433.577	422.556	284.057	306.156	311.06	354.148	482.622	498.212	484.101	533.65	512.447
AT3G24740.1		3	9031078	9033844	+	2766	protein_coding	AT3g24740/K7P8_3 [Source:UniProtKB/TrEMBL;Acc:Q9LRY5]	278.893	211.277	161.789	68.0887	156.638	67.8323	176.038	122.588	238.356	177.574	168.205	216.644
AT2G29100.1	ATGLR2.9	2	12501092	12504912	-	3820	protein_coding	Glutamate receptor [Source:UniProtKB/TrEMBL;Acc:A0A178VR79]	8.10064	0	3.80681	35.1082	49.8393	13.5665	47.6339	8.83518	10.282	7.39892	7.00853	5.83273
AT5G49700.1	AHL17	5	20192159	20193800	+	1641	protein_coding	AT-hook motif nuclear-localized protein 17 [Source:UniProtKB/Swiss-Prot;Acc:Q9LTA2]	163.17	119.417	105.639	243.63	309.207	204.466	392.462	175.599	152.361	38.0516	59.0719	48.3283
AT3G18200.2		3	6234509	6236139	-	1630	protein_coding	WAT1-related protein At3g18200 [Source:UniProtKB/Swiss-Prot;Acc:Q9LV20]	752.202	519.007	760.41	423.426	433.297	320.75	592.317	1107.71	1162.81	795.912	775.944	852.412
AT4G34150.1		4	16354857	16357460	+	2603	protein_coding	AT4g34150/F28A23_90 [Source:UniProtKB/TrEMBL;Acc:Q945K9]	782.29	556.669	619.558	905.366	759.795	826.585	864.659	665.952	758.067	522.152	465.567	541.61
AT2G22170.1	PLAT2	2	9426796	9428170	-	1374	protein_coding	PLAT domain-containing protein 2 [Source:UniProtKB/Swiss-Prot;Acc:Q9SIE7]	3686.95	3128.74	2895.08	4554.49	3982.06	2786.94	3390.29	5366.27	4493.25	4624.32	5309.46	4781.17
AT1G22910.3		1	8105589	8108164	+	2575	protein_coding	RNA-binding (RRM/RBD/RNP motifs) family protein [Source:UniProtKB/TrEMBL;Acc:F4I321]	209.459	247.102	263.622	105.325	147.484	155.045	149.115	201	183.207	258.962	298.363	196.646
AT1G54180.1	BRXL3	1	20227291	20230237	+	2946	protein_coding	Protein Brevis radix-like 3 [Source:UniProtKB/Swiss-Prot;Acc:Q5HZ09]	33.5598	47.767	36.1647	5.31943	6.10277	33.9162	31.0656	20.9836	30.8461	29.5957	19.0232	18.3314
AT1G67140.2	SWEETIE	1	25100862	25117423	-	16561	protein_coding	HEAT repeat-containing protein [Source:TAIR;Acc:AT1G67140]	336.755	311.404	258.863	228.735	136.295	109.501	384.178	315.858	379.501	288.558	177.216	298.302
AT1G48600.1	NMT2	1	17966383	17969354	+	2971	protein_coding	PMEAMT [Source:UniProtKB/TrEMBL;Acc:A0A178WLJ9]	6745.52	9997.08	7900.08	8751.52	9783.76	10344.4	4789.28	7611.51	6802.04	8023.6	8429.26	7093.43
AT1G30450.3	CCC1	1	10762708	10769616	+	6908	protein_coding	Cation-chloride cotransporter 1 [Source:UniProtKB/Swiss-Prot;Acc:Q2UVJ5]	0	52.36	86.6049	160.647	97.6444	150.2	90.0902	40.8627	76.6479	100.414	116.141	25.8307
AT1G18900.4		1	6528984	6532697	+	3713	protein_coding	Pentatricopeptide repeat (PPR) superfamily protein [Source:UniProtKB/TrEMBL;Acc:F4IDY2]	362.214	401.426	401.619	524.495	511.616	501.959	328.26	442.864	368.284	447.106	340.414	428.289
AT5G60660.1	PIP2-4	5	24375368	24377206	-	1838	protein_coding	PIP2F [Source:UniProtKB/TrEMBL;Acc:A0A178UG45]	1882.82	978.305	1879.61	1046.86	875.748	1124.08	2050.33	1947.05	1866.66	2461.73	2349.86	3178.84
AT1G33320.3	CGS2	1	12081265	12083539	+	2274	protein_coding	Probable cystathionine gamma-synthase 2 [Source:UniProtKB/Swiss-Prot;Acc:Q9C876]	28.9309	4.59298	12.3721	47.8748	38.6509	26.1639	75.593	123.693	105.625	64.4763	37.0451	39.9959
AT2G26690.1	NPF6.2	2	11347147	11350993	-	3846	protein_coding	Protein NRT1/ PTR FAMILY 6.2 [Source:UniProtKB/Swiss-Prot;Acc:Q9SZY4]	0	36.7438	12.3721	98.9413	134.261	218.032	96.3034	28.7143	12.1515	0	79.0963	54.9943
AT3G47860.1	CHL	3	17656602	17658353	-	1751	protein_coding	CHL [Source:UniProtKB/TrEMBL;Acc:A0A178VKZ0]	158.541	122.173	157.031	104.261	56.9592	67.8323	93.1968	101.605	84.1258	168.061	110.134	160.817
AT4G15390.1		4	8792707	8794433	-	1726	protein_coding	HSR201-like protein [Source:UniProtKB/TrEMBL;Acc:O23392]	267.321	176.37	228.409	388.318	420.074	307.183	268.2	318.067	332.764	193.429	231.282	319.967
AT1G80380.6	GLYK	1	30217202	30220004	+	2802	protein_coding	D-glycerate 3-kinase, chloroplastic [Source:UniProtKB/Swiss-Prot;Acc:Q944I4]	79.8492	85.4294	365.454	31.9166	34.5824	32.9471	181.216	290.457	343.046	392.143	137.167	418.29
AT5G49690.1	UGT91C1	5	20189655	20191604	-	1949	protein_coding	UDP-glycosyltransferase 91C1 [Source:UniProtKB/Swiss-Prot;Acc:Q9LTA3]	41.6604	44.0926	28.5511	113.836	121.038	93.0272	127.369	47.4891	49.5407	14.7978	14.0171	19.1647
AT4G01250.1	WRKY22	4	522530	524249	-	1719	protein_coding	WRKY transcription factor 22 [Source:UniProtKB/Swiss-Prot;Acc:O04609]	48.6038	38.581	32.3579	94.6858	113.918	118.222	285.804	135.841	169.186	91.958	61.0743	149.984
AT1G75030.1	ATLP-3	1	28174187	28175456	+	1269	protein_coding	At1g75030 [Source:UniProtKB/TrEMBL;Acc:Q9C9P9]	71.7485	135.034	113.253	40.4276	82.3875	33.9162	105.623	114.857	84.1258	104.642	115.14	129.153
AT1G13440.2	GAPC2	1	4608196	4610647	-	2451	protein_coding	Glyceraldehyde-3-phosphate dehydrogenase GAPC2, cytosolic [Source:UniProtKB/Swiss-Prot;Acc:Q9FX54]	7835.63	4825.38	8876.53	12217.7	7212.46	9245.54	6736.06	6926.78	9848.32	7138.9	3489.25	6762.63
AT1G71110.1		1	26817878	26821094	+	3216	protein_coding	unknown protein; FUNCTIONS IN: molecular_function unknown; INVOLVED IN: biological_process unknown; LOCATED IN: endomembrane system; BEST Arabidopsis thaliana protein match is: unknown protein (TAIR:AT2G12400.1); Has 173 Blast hits to 169 proteins i /.../pecies: Archae - 0; Bacteria - 0; Metazoa - 3; Fungi - 0; Plants - 165; Viruses - 0; Other Eukaryotes - 5 (source: NCBI BLink). [Source:TAIR;Acc…	315.925	395.915	269.332	486.196	579.764	358.542	373.823	405.314	375.762	293.843	304.37	265.806
AT5G53320.1		5	21636241	21638398	-	2157	protein_coding	At5g53320 [Source:UniProtKB/TrEMBL;Acc:B3LFA9]	439.749	406.019	390.198	527.687	611.295	499.052	442.167	546.677	489.799	341.407	391.476	365.795
AT5G13480.1	FY	5	4326397	4331911	-	5514	protein_coding	Transducin/WD40 repeat-like superfamily protein [Source:TAIR;Acc:AT5G13480]	47.4466	276.497	185.582	250.013	215.631	213.187	67.3088	325.797	309.396	429.137	195.238	108.322
AT1G44100.1	AAP5	1	16764392	16767685	-	3293	protein_coding	Amino acid permease 5 [Source:UniProtKB/Swiss-Prot;Acc:Q8GUM3]	717.485	656.796	659.53	891.536	765.898	1084.35	689.656	513.545	623.465	547.52	442.539	458.286
AT3G23750.1	TMK4	3	8558060	8561766	+	3706	protein_coding	Receptor-like kinase TMK4 [Source:UniProtKB/Swiss-Prot;Acc:Q9LK43]	1963.83	1707.67	1786.35	2312.89	2160.38	2098.93	2129.03	2109.4	2138.66	1694.35	1814.21	1594
AT3G26744.4	SCRM	3	9832713	9835217	-	2504	protein_coding	Transcription factor ICE1 [Source:UniProtKB/Swiss-Prot;Acc:Q9LSE2]	96.0505	154.324	137.045	152.136	136.295	300.4	102.516	184.434	193.489	219.854	131.16	163.316
AT2G23890.1		2	10170576	10173945	+	3369	protein_coding	HAD-superfamily hydrolase, subfamily IG, 5'-nucleotidase [Source:TAIR;Acc:AT2G23890]	628.378	593.413	566.263	465.982	495.342	362.418	501.192	373.287	448.671	499.955	479.584	564.108
AT5G07760.2		5	2468061	2473843	+	5782	protein_coding	formin homology 2 domain-containing protein / FH2 domain-containing protein [Source:TAIR;Acc:AT5G07760]	19.673	11.9417	0	63.8331	33.5653	24.2258	143.937	198.792	169.186	126.839	145.177	163.316
AT4G17220.1	MAP70.5	4	9656652	9659576	-	2924	protein_coding	Microtubule-associated protein 70-5 [Source:UniProtKB/Swiss-Prot;Acc:Q8GYX3]	343.699	361.008	469.189	251.077	254.282	283.927	338.615	400.896	375.762	476.702	398.485	478.284
AT3G28760.2		3	10792933	10795304	-	2371	protein_coding	3-dehydroquinate synthase [Source:UniProtKB/TrEMBL;Acc:B9DHA5]	0	48.6856	48.5368	60.6415	44.7537	62.9871	0	71.7859	47.6713	58.1343	43.0524	0
AT2G01950.1	BRL2	2	440624	444324	-	3700	protein_coding	Leucine-rich repeat receptor-like protein kinase (Fragment) [Source:UniProtKB/TrEMBL;Acc:C0LGJ7]	1029.94	1628.67	1543.66	878.769	1066.97	1164.78	936.11	1220.36	1204.87	2086.49	1825.22	1790.65
AT1G20693.1	HMGB2	1	7176747	7178895	+	2148	protein_coding	High mobility group B protein 2 [Source:UniProtKB/Swiss-Prot;Acc:O49596]	5226.07	3237.13	3861.06	4054.47	2902.89	2303.39	4240.45	3714.09	3465.98	3285.12	2694.28	3041.35
AT3G56990.3	EDA7	3	21088218	21092141	-	3923	protein_coding	AT3g56990/F24I3_70 [Source:UniProtKB/TrEMBL;Acc:Q9M1J9]	94.8932	63.3831	56.1505	181.924	219.7	151.169	256.809	132.528	71.9743	75.0462	72.0877	65.8265
AT5G03170.1	FLA11	5	752750	753657	-	907	protein_coding	Fasciclin-like arabinogalactan protein 11 [Source:UniProtKB/Swiss-Prot;Acc:Q8LEJ6]	226.818	230.568	265.525	129.794	167.826	182.178	158.435	168.973	155.165	283.273	274.334	242.475
AT5G03730.2	CTR1	5	974360	979849	-	5489	protein_coding	Serine/threonine-protein kinase CTR1 [Source:UniProtKB/Swiss-Prot;Acc:Q05609]	439.749	575.041	629.075	911.75	817.772	721.93	663.768	612.941	832.845	470.36	460.561	375.794
AT2G46790.1	APRR9	2	19232607	19235179	+	2572	protein_coding	Two-component response regulator-like APRR9 [Source:UniProtKB/Swiss-Prot;Acc:Q8L500]	43.9749	22.9649	78.0396	5.31943	0	28.102	166.719	130.319	72.909	20.0828	19.0232	65.8265
AT2G26660.1	SPX2	2	11338752	11340950	+	2198	protein_coding	SPX domain-containing protein 2 [Source:UniProtKB/Swiss-Prot;Acc:O48781]	304.353	274.66	281.704	378.743	409.903	410.87	391.427	299.292	324.352	268.475	277.338	299.136
AT3G12540.2		3	3975120	3977365	+	2245	protein_coding	Protein of unknown function, DUF547 [Source:TAIR;Acc:AT3G12540]	576.303	293.032	363.55	230.863	285.813	171.519	371.752	615.15	429.041	326.609	346.422	338.298
AT2G34770.1	FAH1	2	14665667	14668250	+	2583	protein_coding	FAH1 [Source:UniProtKB/TrEMBL;Acc:A0A178W0P1]	528.856	422.554	349.275	650.034	584.849	610.491	610.957	502.501	516.906	415.396	416.507	408.291
AT1G47510.4	IP5P11	1	17435601	17438159	-	2558	protein_coding	Type IV inositol polyphosphate 5-phosphatase 11 [Source:UniProtKB/Swiss-Prot;Acc:Q5EAF2]	13.8868	28.4765	19.0341	54.2582	68.1476	130.819	43.4918	9.93958	13.0862	4.22795	9.01097	3.33299
AT4G28230.1		4	13995779	13997307	-	1528	protein_coding	At4g28230 [Source:UniProtKB/TrEMBL;Acc:Q9M0I4]	166.642	217.707	273.139	104.261	132.227	123.067	80.7706	107.127	98.1467	280.102	288.351	208.312
AT2G35650.4	CSLA7	2	14986023	14988357	+	2334	protein_coding	Glucomannan 4-beta-mannosyltransferase 7 [Source:UniProtKB/Swiss-Prot;Acc:Q9ZQN8]	368.001	236.079	308.352	239.374	221.734	182.178	273.377	258.429	256.116	295.957	348.424	369.128
AT5G44610.3	PCAP2	5	17993565	17994584	-	1019	protein_coding	Plasma membrane-associated cation-binding protein 2 [Source:UniProtKB/Swiss-Prot;Acc:Q9LU05]	4463.45	3488.83	3056.87	3597	3998.33	1775.27	6013.26	7146.56	5999.1	2768.25	4511.49	4486.2
AT3G46720.1	UGT76E5	3	17210619	17212541	-	1922	protein_coding	UDP-glycosyltransferase 76E5 [Source:UniProtKB/Swiss-Prot;Acc:Q9STE6]	754.517	459.298	435.88	881.961	666.22	646.345	666.875	576.496	608.51	587.685	507.618	614.103
AT1G31050.1		1	11075398	11079289	-	3891	protein_coding	basic helix-loop-helix (bHLH) DNA-binding superfamily protein [Source:TAIR;Acc:AT1G31050]	312.453	538.297	302.641	155.327	263.436	228.692	140.831	175.599	195.359	305.47	447.545	341.631
AT5G49430.2		5	20037049	20045454	-	8405	protein_coding	WD40/YVTN repeat and Bromo-WDR9-I-like domain-containing protein [Source:UniProtKB/TrEMBL;Acc:F4K639]	457.108	396.833	376.874	279.802	361.081	301.369	443.203	394.27	409.412	364.661	432.526	347.464
AT1G18570.1	MYB51	1	6389399	6391386	+	1987	protein_coding	Transcription factor MYB51 [Source:UniProtKB/Swiss-Prot;Acc:O49782]	237.233	232.405	273.139	472.365	463.811	455.445	849.126	421.88	386.044	152.206	167.204	180.815
AT1G78090.1	TPPB	1	29373803	29376639	+	2836	protein_coding	Trehalose-phosphate phosphatase B [Source:UniProtKB/Swiss-Prot;Acc:Q9C9S4]	605.234	606.273	619.558	269.163	330.567	451.569	196.749	321.38	297.244	619.395	625.762	529.945
AT4G34580.1	SFH1	4	16515387	16518746	+	3359	protein_coding	SRH1 [Source:UniProtKB/TrEMBL;Acc:A0A178V672]	2536.66	1081.19	1190.58	1429.86	1288.7	762.629	2158.02	3071.33	3096.76	1591.82	1589.94	1913.97
AT1G28340.1	AtRLP4	1	9939961	9943616	+	3655	protein_coding	Receptor-like protein 4 [Source:UniProtKB/Swiss-Prot;Acc:F4HWL3]	1307.67	1181.31	1289.56	1535.19	1553.16	1406.07	1379.31	1471.06	1477.81	1322.29	1153.4	1260.7
AT5G10280.1	MYB92	5	3232569	3234277	+	1708	protein_coding	Transcription factor MYB92 [Source:UniProtKB/Swiss-Prot;Acc:Q9SBF3]	1114.42	562.181	666.192	1154.32	1181.9	751.001	994.099	1374.98	1322.64	859.331	862.049	1007.4
AT1G12030.1		1	4064485	4066344	-	1859	protein_coding	At1g12030 [Source:UniProtKB/TrEMBL;Acc:O65376]	2.31447	4.59298	0.951703	55.322	72.2162	44.5755	160.506	5.52199	3.73892	3.17096	0	1.66649
AT3G52870.1	IQM3	3	19593073	19595834	-	2761	protein_coding	IQ domain-containing protein IQM3 [Source:UniProtKB/Swiss-Prot;Acc:Q9LFA4]	1245.18	997.595	908.876	1701.15	1501.28	1276.22	994.099	928.799	911.363	757.861	708.863	575.774
AT4G04570.2	CRK40	4	2289902	2292950	+	3048	protein_coding	Cysteine-rich receptor-like protein kinase 40 [Source:UniProtKB/Swiss-Prot;Acc:Q9SYS3]	0	45.0112	41.8749	43.6193	85.4388	86.2439	1.03552	25.4012	23.3683	0	3.00366	6.66598
AT2G33480.3	NAC041	2	14181026	14182436	+	1410	protein_coding	NAC domain-containing protein 41 [Source:UniProtKB/Swiss-Prot;Acc:O22798]	0	73.4877	31.4062	75.5359	129.175	53.2968	109.765	85.0386	75.7132	27.4817	29.0353	29.1636
AT5G14000.2	anac084	5	4517751	4519426	+	1675	protein_coding	NAC domain containing protein 84 [Source:TAIR;Acc:AT5G14000]	41.6604	38.581	61.8607	7.4472	13.2227	28.102	45.5629	38.6539	58.888	46.5075	25.0305	55.8275
AT2G15390.2	FUT4	2	6709116	6711156	-	2040	protein_coding	Probable fucosyltransferase 4 [Source:UniProtKB/Swiss-Prot;Acc:Q9SJP2]	114.566	81.755	76.1362	254.269	243.094	86.2439	206.068	181.121	200.032	120.497	94.1146	124.154
AT5G05250.1		5	1556987	1558486	-	1499	protein_coding	AT5g05250/K18I23_5 [Source:UniProtKB/TrEMBL;Acc:Q9FLC9]	184	352.741	179.872	611.734	1019.16	454.476	1036.56	350.094	233.683	270.589	251.306	208.312
AT4G31320.1		4	15193709	15194665	-	956	protein_coding	Auxin induced like-protein [Source:UniProtKB/TrEMBL;Acc:O49581]	697.812	462.972	316.917	319.166	359.047	241.289	290.981	369.973	358.937	359.376	491.598	464.952
AT5G19350.2	RBP47B'	5	6518838	6521475	+	2637	protein_coding	Polyadenylate-binding protein RBP47B' [Source:UniProtKB/Swiss-Prot;Acc:Q8VXZ9]	0	65.2203	49.4885	47.8748	95.6101	125.005	33.1366	27.61	30.8461	73.9892	79.0963	9.16572
AT5G43180.1		5	17336291	17337884	-	1593	protein_coding	At5g43180 [Source:UniProtKB/TrEMBL;Acc:Q9LUH6]	539.271	827.655	809.899	397.893	403.8	657.004	534.328	568.765	577.664	738.835	796.97	939.069
AT3G07350.1		3	2347186	2348791	+	1605	protein_coding	F21O3.6 protein [Source:UniProtKB/TrEMBL;Acc:Q9SRT1]	153.912	129.522	211.278	248.949	189.186	370.171	210.211	156.825	175.729	161.719	130.158	180.815
AT1G53440.1		1	19945869	19951562	+	5693	protein_coding	Probable LRR receptor-like serine/threonine-protein kinase At1g53440 [Source:UniProtKB/Swiss-Prot;Acc:C0LGG9]	643.422	794.586	689.984	567.051	695.716	502.928	926.79	807.315	807.607	509.468	726.885	552.443
AT3G22400.1	LOX5	3	7926728	7931351	+	4623	protein_coding	Linoleate 9S-lipoxygenase 5 [Source:UniProtKB/Swiss-Prot;Acc:Q9LUW0]	351.799	481.344	467.286	294.696	286.83	344.007	266.129	267.264	299.114	462.961	516.629	501.615
AT4G03960.1	DSP4	4	1887462	1889255	+	1793	protein_coding	Probable tyrosine-protein phosphatase DSP4 [Source:UniProtKB/Swiss-Prot;Acc:Q940L5]	48.6038	50.5228	45.6817	115.964	102.73	201.559	118.049	40.8627	59.8228	22.1968	40.0487	43.3288
AT4G16750.1	ERF039	4	9420651	9421857	-	1206	protein_coding	Ethylene-responsive transcription factor ERF039 [Source:UniProtKB/Swiss-Prot;Acc:Q9SUK8]	129.61	135.952	123.721	55.322	87.4731	88.182	82.8416	78.4123	53.2797	89.844	97.1182	98.3231
AT4G24580.2	REN1	4	12687879	12694656	-	6777	protein_coding	Rho GTPase-activating protein REN1 [Source:UniProtKB/Swiss-Prot;Acc:F4JQZ3]	734.844	428.066	560.553	347.891	285.813	434.127	560.216	580.913	744.98	454.505	400.487	623.269
AT5G66052.1		5	26416126	26416924	+	798	protein_coding	Transmembrane protein [Source:UniProtKB/TrEMBL;Acc:Q8GW83]	75.2202	202.091	93.2669	65.9609	100.696	35.8542	104.588	72.8903	50.4755	122.611	274.334	205.812
AT3G06890.1		3	2176788	2177616	+	828	protein_coding	At3g06890 [Source:UniProtKB/TrEMBL;Acc:Q9M910]	52.0755	46.8484	57.1022	160.647	164.775	138.572	168.79	44.1759	57.9533	65.5333	44.0536	63.3268
AT1G10700.1	PRS3	1	3554104	3556544	+	2440	protein_coding	Ribose-phosphate pyrophosphokinase 3, chloroplastic [Source:UniProtKB/Swiss-Prot;Acc:Q93Z66]	470.994	504.309	464.431	674.503	682.494	625.995	668.946	561.034	663.659	359.376	454.553	425.789
AT3G45710.1	NPF2.5	3	16782588	16784772	+	2184	protein_coding	Protein NRT1/ PTR FAMILY 2.5 [Source:UniProtKB/Swiss-Prot;Acc:Q9M172]	4302.6	2971.66	2699.03	2297.99	2820.5	2372.19	2480.07	2561.1	2520.03	3805.16	3625.41	3593.79
AT1G30410.4	ATMRP13	1	10738699	10747563	+	8864	protein_coding	multidrug resistance-associated protein 13 [Source:TAIR;Acc:AT1G30410]	3.4717	166.266	7.61362	380.871	318.361	189.93	197.784	307.023	170.121	58.1343	1.00122	142.485
AT5G45490.1		5	18430717	18432430	+	1713	protein_coding	Probable disease resistance protein At5g45490 [Source:UniProtKB/Swiss-Prot;Acc:Q9FHI7]	131.925	169.94	116.108	67.0248	94.593	57.1729	135.653	233.028	243.965	205.056	215.262	175.815
AT5G09600.3	SDH3-1	5	2978825	2980751	+	1926	protein_coding	Succinate dehydrogenase subunit 3-2, mitochondrial [Source:UniProtKB/Swiss-Prot;Acc:P0DKI1]	50.9183	33.0695	63.7641	201.074	77.3018	77.5226	37.2787	35.3407	96.2773	103.585	58.0707	99.9896
AT3G16030.1	CES101	3	5439609	5442991	+	3382	protein_coding	Lectin protein kinase family protein [Source:UniProtKB/TrEMBL;Acc:A0A1I9LPL5]	0	13.7789	19.0341	11.7027	34.5824	68.8013	18.6394	22.088	26.1725	25.3677	8.00975	13.332
AT2G23450.2	WAKL14	2	9988707	9992010	-	3303	protein_coding	Wall-associated receptor kinase-like 14 [Source:UniProtKB/Swiss-Prot;Acc:Q8RY67]	101.837	219.544	159.886	281.93	261.402	142.448	128.404	214.253	222.466	161.719	190.232	147.485
AT3G06860.1	MFP2	3	2161735	2166357	+	4622	protein_coding	Peroxisomal fatty acid beta-oxidation multifunctional protein MFP2 [Source:UniProtKB/Swiss-Prot;Acc:Q9ZPI5]	5081.42	4573.69	4445.4	5436.45	5654.22	4978.89	4308.8	3940.49	4052.99	3354.88	3783.61	3512.14
AT2G20340.1	ELI5	2	8779667	8782789	+	3122	protein_coding	Tyrosine decarboxylase 1 [Source:UniProtKB/Swiss-Prot;Acc:Q8RY79]	90.2643	113.906	158.934	55.322	34.5824	106.594	70.4154	71.7859	62.627	142.693	104.127	147.485
AT1G16970.1	KU70	1	5800767	5805811	-	5044	protein_coding	KU70 [Source:UniProtKB/TrEMBL;Acc:A0A178WAS1]	681.611	621.889	563.408	513.857	567.558	468.043	585.069	579.809	539.34	544.349	599.73	572.441
AT1G64750.2	ATDSS1(I)	1	24052581	24053905	-	1324	protein_coding	Deletion of SUV3 suppressor 1(I) [Source:UniProtKB/TrEMBL;Acc:F4I886]	0	45.9298	21.8892	118.091	0	50.3897	0	41.9671	15.8904	65.5333	49.0597	47.4951
AT5G62550.1		5	25105576	25108013	-	2437	protein_coding	Microtubule-associated futsch-like protein [Source:UniProtKB/TrEMBL;Acc:Q9FJJ1]	465.208	560.344	595.766	303.207	361.081	308.152	284.768	345.677	269.202	882.585	661.806	569.941
AT5G59520.1	ZIP2	5	23991213	23992908	-	1695	protein_coding	Zinc transporter 2 [Source:UniProtKB/Swiss-Prot;Acc:Q9LTH9]	9054.2	6670.84	5431.37	6122.66	5989.87	3595.11	5950.1	6042.16	6903.92	4088.43	4345.29	3322.16
AT5G59830.1		5	24105041	24107241	+	2200	protein_coding	unknown protein; BEST Arabidopsis thaliana protein match is: unknown protein (TAIR:AT5G13660.2); Has 174 Blast hits to 139 proteins in 16 species: Archae - 0; Bacteria - 0; Metazoa - 0; Fungi - 0; Plants - 172; Viruses - 0; Other Eukaryotes - 2 (sou /.../CBI BLink). [Source:TAIR;Acc:AT5G59830]	32.4026	12.8603	12.3721	29.7888	143.415	108.532	13.4618	41.9671	43.9323	29.5957	28.0341	23.3309
AT5G65770.1	LINC4	5	26311587	26315997	+	4410	protein_coding	little nuclei4 [Source:TAIR;Acc:AT5G65770]	2477.64	2236.78	2159.41	1908.61	2072.91	1732.63	1973.7	2103.88	1884.42	2258.78	2092.55	2207.27
AT1G27450.1	APT1	1	9531809	9534141	+	2332	protein_coding	Adenine phosphoribosyl transferase 1 [Source:UniProtKB/TrEMBL;Acc:F4HSX1]	184	160.754	178.92	377.679	281.745	197.683	196.749	195.478	263.594	201.885	169.206	239.142
AT1G10840.1	TIF3H1	1	3607631	3610616	-	2985	protein_coding	Eukaryotic translation initiation factor 3 subunit H [Source:UniProtKB/Swiss-Prot;Acc:Q9C5Z2]	239.548	379.38	451.107	775.572	413.972	577.544	402.817	403.105	420.629	513.696	450.548	587.439
AT2G22330.1	CYP79B3	2	9488542	9491296	+	2754	protein_coding	cytochrome P450, family 79, subfamily B, polypeptide 3 [Source:TAIR;Acc:AT2G22330]	1308.83	2234.94	2509.64	1027.71	1019.16	2011.71	1826.66	2206.59	1589.98	3421.47	4110	3548.8
AT1G33470.2		1	12144544	12147208	+	2664	protein_coding	RNA-binding (RRM/RBD/RNP motifs) family protein [Source:UniProtKB/TrEMBL;Acc:Q67YS0]	681.611	702.726	804.189	393.638	531.959	541.689	423.528	522.38	501.016	877.3	712.868	760.754
AT2G29740.1	UGT71C2	2	12706627	12708367	+	1740	protein_coding	Glycosyltransferase (Fragment) [Source:UniProtKB/TrEMBL;Acc:W8Q3E5]	440.906	369.276	433.976	277.674	324.464	222.878	611.992	653.804	622.531	592.97	520.634	729.924
AT5G13450.1	ATP5	5	4310254	4312066	-	1812	protein_coding	ATP synthase subunit O, mitochondrial [Source:UniProtKB/Swiss-Prot;Acc:Q96251]	4621.99	4619.62	4363.56	6474.81	4887.31	4535.07	4116.19	5063.66	4954.07	4424.55	4362.31	5003.65
AT2G25355.1		2	10801091	10803722	+	2631	protein_coding	At2g25350/F13B15.1 [Source:UniProtKB/TrEMBL;Acc:Q94AW9]	5.78617	13.7789	4.75851	42.5554	20.3426	24.2258	5.1776	11.044	23.3683	26.4247	25.0305	36.6629
AT1G15240.1		1	5243383	5248684	+	5301	protein_coding	Phox (PX) domain-containing protein [Source:UniProtKB/TrEMBL;Acc:F4HZJ6]	27.7736	20.2091	19.0341	74.472	81.3703	39.7304	32.1011	43.0715	21.4988	76.1031	65.0792	46.6618
AT5G46620.1		5	18917570	18919442	-	1872	protein_coding	At5g46620 [Source:UniProtKB/TrEMBL;Acc:Q8GYV3]	302.038	355.497	356.888	453.215	443.468	443.817	420.421	390.957	399.13	357.262	322.392	352.463
AT3G11385.1		3	3566517	3568975	+	2458	protein_coding	Cysteine/Histidine-rich C1 domain family protein [Source:UniProtKB/TrEMBL;Acc:Q3EB87]	56.7045	64.3017	77.0879	32.9804	25.4282	24.2258	40.3853	33.1319	46.7365	68.7042	75.0914	101.656
AT4G28250.2	EXPB3	4	14000038	14002069	-	2031	protein_coding	EXPB3 [Source:UniProtKB/TrEMBL;Acc:A0A178USU9]	826.265	909.41	917.441	504.282	478.051	624.057	604.744	663.743	497.277	1869.81	964.174	1383.19
AT2G34250.2		2	14462101	14464868	+	2767	protein_coding	AT2G34250 protein [Source:UniProtKB/TrEMBL;Acc:O80774]	53.2328	33.0695	401.619	0	6.10277	9.69033	335.508	15.4616	391.652	208.227	14.0171	6.66598
AT2G42750.1		2	17793265	17795728	+	2463	protein_coding	At2g42750/F7D19.25 [Source:UniProtKB/TrEMBL;Acc:Q9SJI1]	302.038	270.986	256.96	411.724	639.774	457.384	783.889	329.111	302.853	245.221	266.324	222.477
AT1G15270.1		1	5250650	5252121	-	1471	protein_coding	F9L1.21 protein [Source:UniProtKB/TrEMBL;Acc:Q9XI42]	876.026	944.317	967.882	1601.15	1140.2	1141.52	954.749	1018.25	1016.05	694.441	853.038	888.241
AT1G56580.1	SVB	1	21198004	21199126	-	1122	protein_coding	At1g56580/F25P12_18 [Source:UniProtKB/TrEMBL;Acc:Q9FXB0]	1929.11	1519.36	1570.31	2001.17	1744.38	2928.42	1895	1601.38	1784.4	1272.61	1063.29	1250.7
AT5G67500.3	VDAC2	5	26935075	26937483	+	2408	protein_coding	voltage dependent anion channel 2 [Source:TAIR;Acc:AT5G67500]	2470.7	2954.2	3087.32	4164.05	3737.95	3043.73	2296.78	2772.04	2944.4	2415.22	1997.43	2785.54
AT2G34670.2		2	14612578	14615795	-	3217	protein_coding	Protein of unknown function (DUF630 and DUF632) [Source:TAIR;Acc:AT2G34670]	93.736	156.161	153.224	69.1525	71.199	60.08	90.0902	97.187	80.3869	180.745	129.157	137.486
AT3G11850.2		3	3738753	3741753	-	3000	protein_coding	F26K24.14 protein [Source:UniProtKB/TrEMBL;Acc:Q9SF14]	263.849	174.533	137.997	137.241	169.861	88.182	220.566	218.671	199.098	113.098	145.177	170.816
AT3G06400.3	CHR11	3	1940973	1946885	+	5912	protein_coding	Chromatin-remodeling complex ATPase [Source:UniProtKB/TrEMBL;Acc:F4JAV9]	39.346	527.274	63.7641	288.313	410.92	535.875	603.708	493.666	261.725	319.21	367.447	328.299
AT1G50010.1	TUBA4	1	18517586	18520000	+	2414	protein_coding	Tubulin alpha-2 chain [Source:UniProtKB/Swiss-Prot;Acc:B9DGT7]	4255.15	4750.06	5156.32	3679.98	3287.36	3818.96	2896.35	4329.24	4350.24	6760.5	6218.57	5731.91
AT3G45780.1	PHOT1	3	16816721	16824210	+	7489	protein_coding	RPT1 [Source:UniProtKB/TrEMBL;Acc:A0A178VFT4]	210.617	11.9417	90.4117	208.522	146.467	312.998	302.372	363.347	341.177	495.727	382.466	509.947
AT4G29920.1		4	14632653	14635921	-	3268	protein_coding	Double Clp-N motif-containing P-loop nucleoside triphosphate hydrolases superfamily protein [Source:TAIR;Acc:AT4G29920]	136.554	207.603	166.548	52.1304	80.3532	169.581	76.6285	71.7859	64.4964	139.522	102.124	117.488
AT5G20500.1	GRXC4	5	6938417	6939848	+	1431	protein_coding	Glutaredoxin-C4 [Source:UniProtKB/Swiss-Prot;Acc:Q8LFQ6]	528.856	608.111	536.76	728.761	669.271	624.057	634.774	749.886	718.808	641.592	614.748	674.097
AT2G38170.1	CAX1	2	15989083	15993326	-	4243	protein_coding	Vacuolar cation/proton exchanger [Source:UniProtKB/TrEMBL;Acc:B9DFT4]	836.68	623.727	678.564	450.023	464.828	662.819	648.236	582.018	569.251	843.477	785.957	667.431
AT2G40940.1	ERS1	2	17084321	17087326	-	3005	protein_coding	Ethylene response sensor 1 [Source:UniProtKB/Swiss-Prot;Acc:Q38846]	1358.59	1802.29	1558.89	1932.02	2376.01	2017.53	2253.29	2197.75	2030.24	1680.61	1700.07	2084.78
AT3G22060.1	CRRSP38	3	7770899	7772357	+	1458	protein_coding	Cysteine-rich repeat secretory protein 38 [Source:UniProtKB/Swiss-Prot;Acc:Q9LRJ9]	150.44	123.092	89.46	261.716	273.608	241.289	342.757	132.528	137.405	76.1031	94.1146	118.321
AT4G39770.1	TPPH	4	18448865	18451305	-	2440	protein_coding	Probable trehalose-phosphate phosphatase H [Source:UniProtKB/Swiss-Prot;Acc:Q8GWG2]	79.8492	146.975	232.215	30.8527	65.0963	93.0272	106.659	92.7694	125.254	413.282	238.29	201.646
AT3G11620.7		3	3669319	3672095	-	2776	protein_coding	Alpha/beta-Hydrolases superfamily protein [Source:UniProtKB/TrEMBL;Acc:Q0WPD9]	5.78617	3.67438	19.9858	24.4694	34.5824	42.6374	0	25.4012	22.4335	19.0258	11.0134	9.99896
AT3G52880.2	ATMDAR1	3	19601213	19604454	-	3241	protein_coding	Monodehydroascorbate reductase 1 [Source:UniProtKB/TrEMBL;Acc:F4J849]	8451.28	7086.97	7367.13	9383.47	8442.17	11367.7	9395.27	6546.87	6359.91	5141.19	4608.61	4876.16
AT4G30960.1	CIPK6	4	15067028	15069183	+	2155	protein_coding	CBL-interacting serine/threonine-protein kinase 6 [Source:UniProtKB/Swiss-Prot;Acc:O65554]	5459.83	4637.07	4932.67	5685.4	5696.94	5932.42	5331.89	5305.53	5023.24	4490.09	4530.51	4534.53
AT4G17140.3		4	9613334	9636873	-	23539	protein_coding	Pleckstrin homology (PH) domain-containing protein [Source:UniProtKB/TrEMBL;Acc:F4JNE2]	2728.76	2440.71	2245.07	2344.8	2392.29	1666.74	1720	2095.04	2002.19	1922.66	2300.8	2008.96
AT3G02750.2		3	593207	596562	-	3355	protein_coding	Protein phosphatase 2C family protein [Source:TAIR;Acc:AT3G02750]	1115.57	1027.91	983.109	683.014	812.686	808.173	625.454	731.111	720.677	995.683	1136.38	967.4
AT2G40340.6	DREB2C	2	16848389	16850487	-	2098	protein_coding	Integrase-type DNA-binding superfamily protein [Source:TAIR;Acc:AT2G40340]	666.567	145.138	292.173	310.655	110.867	65.8942	294.088	227.506	207.51	239.936	93.1133	203.312
AT3G16450.3	JAL33	3	5588459	5590055	+	1596	protein_coding	Jacalin-related lectin 33 [Source:UniProtKB/Swiss-Prot;Acc:O04311]	17411.7	9749.98	14090	9541.99	9460.32	14688.6	14181.4	8460.79	8948.18	11299.2	13116	15042.6
AT5G15120.1	PCO1	5	4898641	4900734	+	2093	protein_coding	Plant cysteine oxidase 1 [Source:UniProtKB/Swiss-Prot;Acc:Q9LXG9]	146.969	113.906	114.204	200.01	236.991	215.125	443.203	343.468	285.093	142.693	134.163	104.156
AT3G49700.1	ACS9	3	18434449	18436141	-	1692	protein_coding	1-aminocyclopropane-1-carboxylate synthase 9 [Source:UniProtKB/Swiss-Prot;Acc:Q9M2Y8]	1.15723	12.8603	5.71022	19.1499	16.2741	22.2878	21.7459	44.1759	36.4545	6.34193	4.00487	4.99948
AT1G24420.2		1	8656604	8657997	+	1393	protein_coding	F21J9.8 [Source:UniProtKB/TrEMBL;Acc:Q9FYM1]	37.0315	62.4645	88.5083	18.0861	30.5139	11.6284	63.1667	71.7859	50.4755	86.673	69.0841	54.9943
AT3G16370.1	APG	3	5556710	5558982	+	2272	protein_coding	GDSL esterase/lipase APG [Source:UniProtKB/Swiss-Prot;Acc:Q9LU14]	736.001	529.111	514.871	426.618	269.539	467.074	487.73	458.325	595.424	648.991	417.508	693.261
AT3G07230.1		3	2299773	2300531	+	758	protein_coding	At3g07230 [Source:UniProtKB/TrEMBL;Acc:Q9SFV3]	238.39	262.718	310.255	500.026	295.985	335.285	259.916	357.825	365.48	301.242	281.342	362.462
AT3G05400.1	SUGTL5	3	1549446	1554219	+	4773	protein_coding	Sugar transporter ERD6-like 12 [Source:UniProtKB/Swiss-Prot;Acc:Q8VZT3]	61.3334	78.0807	76.1362	339.379	259.368	309.122	159.47	17.6704	34.585	5.28494	7.00853	8.33247
AT1G15310.1	SRP-54A	1	5268891	5272058	-	3167	protein_coding	Signal recognition particle 54 kDa protein [Source:UniProtKB/TrEMBL;Acc:Q56XJ0]	262.692	231.486	216.036	358.529	347.858	459.322	287.875	260.638	193.489	158.548	177.216	159.15
AT5G64440.1	FAAH	5	25765712	25770618	+	4906	protein_coding	Fatty acid amide hydrolase [Source:UniProtKB/Swiss-Prot;Acc:Q7XJJ7]	1964.98	1939.16	1663.58	2225.65	2557.06	1876.05	2200.48	2175.66	2058.28	1510.44	1669.03	1509.01
AT1G79110.1	BRG2	1	29759158	29760691	+	1533	protein_coding	Probable BOI-related E3 ubiquitin-protein ligase 2 [Source:UniProtKB/Swiss-Prot;Acc:F4IDI6]	67.1196	63.3831	69.4743	35.1082	44.7537	12.5974	45.5629	36.4451	38.324	52.8494	59.0719	47.4951
AT2G36420.1		2	15286121	15289107	+	2986	protein_coding	Nucleolin-like protein [Source:UniProtKB/TrEMBL;Acc:Q9SJR3]	521.913	609.029	660.482	381.935	456.691	455.445	567.465	672.578	577.664	824.451	704.858	772.42
AT4G28790.8	BHLH23	4	14218254	14220265	+	2011	protein_coding	Uncharacterized protein At4g28790 (Fragment) [Source:UniProtKB/TrEMBL;Acc:C0SVK2]	47.4466	65.2203	23.7926	129.794	139.347	52.3278	111.836	142.467	153.296	25.3677	68.0829	34.9964
AT4G21534.2	SPHK2	4	11456212	11458984	+	2772	protein_coding	Sphingosine kinase 2 [Source:UniProtKB/Swiss-Prot;Acc:F2Y4A3]	609.863	556.669	501.547	459.598	608.243	301.369	452.522	509.127	443.997	330.837	533.65	434.122
AT5G12330.2	LRP1	5	3987375	3989754	-	2379	protein_coding	Lateral root primordium (LRP) protein-related [Source:TAIR;Acc:AT5G12330]	194.415	195.661	147.514	258.524	346.841	405.056	314.798	302.605	272.941	189.201	112.136	134.153
AT1G55290.1	F6'H2	1	20626029	20627513	-	1484	protein_coding	Feruloyl CoA ortho-hydroxylase 2 [Source:UniProtKB/Swiss-Prot;Acc:Q9C899]	240.705	126.766	129.432	127.666	107.816	59.111	111.836	163.451	201.902	141.636	162.197	147.485
AT3G48690.1	CXE12	3	18037046	18038234	-	1188	protein_coding	Probable carboxylesterase 12 [Source:UniProtKB/Swiss-Prot;Acc:Q9SMN0]	886.442	733.04	786.106	1151.12	1126.98	1465.18	899.867	752.095	782.37	637.364	497.606	872.41
AT4G18700.1	CIPK12	4	10288798	10291058	-	2260	protein_coding	CBL-interacting serine/threonine-protein kinase 12 [Source:UniProtKB/Swiss-Prot;Acc:Q9SN43]	1410.67	1066.49	1400.91	1644.77	1712.85	2065.98	1971.63	1263.43	1331.99	1156.35	931.133	1251.54
AT5G42950.1		5	17224270	17231384	+	7114	protein_coding	GYF domain-containing protein [Source:UniProtKB/TrEMBL;Acc:Q9FMM3]	2300.58	2475.62	2483.94	1908.61	2076.98	2163.85	1937.46	2015.53	2115.3	2549.46	2492.03	2333.09
AT1G05380.2		1	1576822	1582666	+	5844	protein_coding	Acyl-CoA N-acyltransferase with RING/FYVE/PHD-type zinc finger protein [Source:UniProtKB/TrEMBL;Acc:Q9ZW00]	131.925	855.213	675.709	818.128	876.765	620.181	246.454	459.43	429.041	608.825	432.526	775.753
AT1G01630.1		1	228799	230979	+	2180	protein_coding	Polyphosphoinositide binding protein, putative [Source:UniProtKB/TrEMBL;Acc:Q9LQ96]	1672.2	1481.7	1412.33	1887.33	1798.28	1817.91	1925.03	1746.05	1703.08	1403.68	1422.73	1533.17
AT2G37660.1		2	15795213	15797059	-	1846	protein_coding	Uncharacterized protein At2g37660, chloroplastic [Source:UniProtKB/Swiss-Prot;Acc:O80934]	131.925	162.591	181.775	108.516	87.4731	79.4607	96.3034	115.962	102.82	225.138	193.235	207.478
AT2G37740.1	ZFP10	2	15827416	15828784	-	1368	protein_coding	Zinc finger protein 10 [Source:UniProtKB/Swiss-Prot;Acc:O80942]	12.7296	6.43017	18.0823	34.0443	31.531	63.9562	24.8525	16.566	13.0862	19.0258	17.0207	22.4977
AT5G01540.1	LECRK62	5	210979	213472	-	2493	protein_coding	L-type lectin-domain containing receptor kinase VI.2 [Source:UniProtKB/Swiss-Prot;Acc:Q9M021]	43.9749	31.2323	32.3579	87.2386	73.2333	69.7704	80.7706	76.2035	82.2563	25.3677	11.0134	15.8317
AT2G13550.2		2	5648542	5649802	-	1260	protein_coding	unknown protein; Has 23 Blast hits to 20 proteins in 10 species: Archae - 0; Bacteria - 0; Metazoa - 10; Fungi - 0; Plants - 4; Viruses - 0; Other Eukaryotes - 9 (source: NCBI BLink). [Source:TAIR;Acc:AT2G13550]	76.3775	140.545	122.77	56.3859	53.9078	43.6065	42.4563	55.2199	70.1048	189.201	156.19	129.987
AT1G06720.2		1	2060444	2067483	-	7039	protein_coding	P-loop containing nucleoside triphosphate hydrolases superfamily protein [Source:TAIR;Acc:AT1G06720]	1269.49	1586.42	1627.41	1052.18	844.217	1232.61	1027.24	1092.25	1219.82	1981.85	1148.4	1455.68
AT4G21390.1	B120	4	11394295	11397726	-	3431	protein_coding	B120 [Source:UniProtKB/TrEMBL;Acc:A0A178USE7]	565.888	388.566	517.726	843.661	668.254	658.942	596.46	746.573	719.743	319.21	395.481	505.781
AT5G19900.4		5	6727371	6730404	-	3033	protein_coding	AT5G19900 protein [Source:UniProtKB/TrEMBL;Acc:B9DF92]	89.107	127.685	312.158	379.807	305.139	350.79	253.702	244.072	279.485	305.47	236.288	340.798
AT4G25620.1		4	13067186	13069762	-	2576	protein_coding	At4g25620 [Source:UniProtKB/TrEMBL;Acc:Q8GYX5]	452.479	377.543	370.212	257.46	330.567	274.236	251.631	272.786	256.116	366.775	422.514	347.464
AT5G53590.1		5	21771811	21772794	+	983	protein_coding	At5g53590 [Source:UniProtKB/TrEMBL;Acc:Q6NPG2]	630.693	426.229	387.343	807.489	754.71	594.986	959.927	724.485	788.913	437.593	313.381	403.292
AT4G29220.1	PFK1	4	14403347	14406592	-	3245	protein_coding	ATP-dependent 6-phosphofructokinase 1 [Source:UniProtKB/Swiss-Prot;Acc:Q9M0F9]	2780.83	2005.3	2043.31	2788.44	3127.67	2445.84	3075.49	2648.35	2812.61	1923.72	2278.77	2107.28
AT1G48830.1	RPS7A	1	18059450	18061302	-	1852	protein_coding	40S ribosomal protein S7 [Source:UniProtKB/TrEMBL;Acc:A0A178WGF0]	52.0755	52.36	48.5368	121.283	90.5245	73.6465	66.2733	70.6815	106.559	107.813	70.0853	94.9901
AT3G01130.1		3	44045	45724	-	1679	protein_coding	ATP synthase E chain [Source:UniProtKB/TrEMBL;Acc:A0A1I9LP52]	248.805	300.381	254.105	447.896	314.293	334.316	258.88	316.962	354.263	303.356	272.331	326.633
AT5G50020.1		5	20351342	20354436	+	3094	protein_coding	DHHC-type zinc finger family protein [Source:TAIR;Acc:AT5G50020]	0	35.8252	22.8409	42.5554	46.7879	34.8852	0	49.6979	42.0629	66.5903	49.0597	0
AT3G51650.2		3	19158851	19162590	+	3739	protein_coding	Stress response NST1-like protein [Source:UniProtKB/TrEMBL;Acc:F4J4H2]	0	76.2435	57.1022	122.347	188.169	327.533	34.1722	0	132.732	146.921	70.0853	164.15
AT5G03650.1	SBE2.2	5	931762	937702	+	5940	protein_coding	1,4-alpha-glucan-branching enzyme 2-2, chloroplastic/amyloplastic [Source:UniProtKB/Swiss-Prot;Acc:Q9LZS3]	262.692	221.382	345.468	359.593	309.207	622.119	445.274	336.841	389.783	307.584	271.33	361.629
AT5G05410.1	DREB2A	5	1602205	1604112	+	1907	protein_coding	Dehydration-responsive element-binding protein 2A [Source:UniProtKB/Swiss-Prot;Acc:O82132]	1369.01	888.282	1616.94	860.683	553.318	324.626	812.883	640.551	594.489	1909.98	880.071	1040.73
AT1G52420.1		1	19527822	19531443	+	3621	protein_coding	At1g52420 [Source:UniProtKB/TrEMBL;Acc:Q9SSP6]	2687.1	2585.85	2487.75	2293.74	2650.64	1964.23	2492.5	2427.47	2392.91	2489.21	2677.26	2513.07
AT1G04830.3		1	1358917	1361981	-	3064	protein_coding	Ypt/Rab-GAP domain of gyp1p superfamily protein [Source:UniProtKB/TrEMBL;Acc:F4I5T4]	128.453	95.534	71.3777	28.7249	39.668	82.3678	139.795	64.0551	83.191	112.041	48.0585	61.6603
AT4G25810.1	XTH23	4	13128394	13129927	+	1533	protein_coding	Probable xyloglucan endotransglucosylase/hydrolase protein 23 [Source:UniProtKB/Swiss-Prot;Acc:Q38910]	518.441	516.251	338.806	1250.07	1175.8	1142.49	768.356	189.956	159.839	101.471	176.214	84.9912
AT4G10790.1	PUX10	4	6640546	6643149	-	2603	protein_coding	Plant UBX domain-containing protein 10 [Source:UniProtKB/Swiss-Prot;Acc:Q9M0N1]	1064.66	1116.09	1202.95	1429.86	1436.19	1368.27	1360.67	1203.79	1205.8	1040.08	1039.26	1116.55
AT5G57655.2	XYLA	5	23346675	23350065	+	3390	protein_coding	Xylose isomerase [Source:UniProtKB/TrEMBL;Acc:A0A178UDJ9]	1623.6	2561.96	2452.54	1258.58	1670.13	1235.52	2323.71	2273.96	2017.15	1654.19	2907.54	3284.66
AT5G53900.1		5	21881142	21883433	-	2291	protein_coding	Gb [Source:UniProtKB/TrEMBL;Acc:Q9FN36]	50.9183	51.4414	49.4885	0	10.1713	59.111	69.3798	16.566	34.585	19.0258	71.0865	40.8291
AT5G61260.2		5	24636324	24638789	+	2465	protein_coding	Emb [Source:UniProtKB/TrEMBL;Acc:Q9FLK7]	409.661	271.904	231.264	197.883	261.402	178.302	365.539	335.737	314.07	245.221	230.28	257.473
AT3G44050.1	KIN12E	3	15818511	15825111	+	6600	protein_coding	Kinesin-like protein KIN-12E [Source:UniProtKB/Swiss-Prot;Acc:F4J1U4]	411.975	568.611	616.703	293.632	373.286	353.697	269.235	332.424	338.373	752.576	596.726	552.443
AT3G49720.1	CGR2	3	18440003	18442211	-	2208	protein_coding	Probable pectin methylesterase CGR2 [Source:UniProtKB/Swiss-Prot;Acc:Q9M2Y6]	754.517	1196.01	1091.6	1092.61	979.495	1357.62	998.241	1171.77	1128.22	1173.26	1021.24	1065.72
AT5G49900.1		5	20296518	20302490	-	5972	protein_coding	Non-lysosomal glucosylceramidase [Source:UniProtKB/TrEMBL;Acc:Q8GUI9]	944.303	772.539	500.596	464.918	447.537	373.078	441.132	567.661	451.475	642.649	488.595	492.449
AT5G06110.2		5	1840829	1843872	-	3043	protein_coding	Cell division related protein-like [Source:UniProtKB/TrEMBL;Acc:Q9LHS5]	1577.31	1517.52	1583.63	1227.72	1152.41	1511.69	1287.15	1018.25	1217.95	1296.92	1342.63	1229.04
AT5G38720.2		5	15508196	15510424	-	2228	protein_coding	unknown protein; Has 13419 Blast hits to 9093 proteins in 698 species: Archae - 38; Bacteria - 1038; Metazoa - 4949; Fungi - 1086; Plants - 485; Viruses - 44; Other Eukaryotes - 5779 (source: NCBI BLink). [Source:TAIR;Acc:AT5G38720]	475.623	477.67	560.553	237.246	294.967	429.282	353.112	358.929	384.174	610.939	335.408	406.624
AT3G56240.2	CCH	3	20863241	20864594	-	1353	protein_coding	Copper transport protein CCH [Source:UniProtKB/Swiss-Prot;Acc:O82089]	153.912	53.2786	72.3294	227.671	186.135	118.222	212.282	147.989	229.009	82.4451	105.128	72.4925
AT1G54100.1	ALDH7B4	1	20195195	20199193	-	3998	protein_coding	ALDH7B4 [Source:UniProtKB/TrEMBL;Acc:A0A178W3F2]	3982.04	4868.56	4132.29	5456.67	5425.37	6070.02	4887.65	4195.61	3881.94	2741.83	3188.88	3371.32
AT2G21385.4		2	9149628	9151913	+	2285	protein_coding	Expressed protein [Source:UniProtKB/TrEMBL;Acc:Q94AU3]	0	6.43017	6.66192	19.1499	14.2398	17.4426	11.3907	19.8792	8.41258	30.6527	24.0292	18.3314
AT5G24470.1	APRR5	5	8356204	8358546	-	2342	protein_coding	Two-component response regulator-like APRR5 [Source:UniProtKB/Swiss-Prot;Acc:Q6LA42]	1871.25	413.368	776.589	1033.03	527.89	176.364	964.069	1116.55	973.99	659.561	409.498	678.263
AT5G66170.3	STR18	5	26447642	26448776	+	1134	protein_coding	Sulfurtransferase 18 [Source:UniProtKB/TrEMBL;Acc:F4JZ39]	502.24	425.31	463.479	935.155	921.519	1186.1	1498.4	530.111	528.123	313.925	410.5	605.771
AT4G33640.1		4	16159548	16160394	-	846	protein_coding	unknown protein; Has 30201 Blast hits to 17322 proteins in 780 species: Archae - 12; Bacteria - 1396; Metazoa - 17338; Fungi - 3422; Plants - 5037; Viruses - 0; Other Eukaryotes - 2996 (source: NCBI BLink). [Source:TAIR;Acc:AT4G33640]	295.095	233.323	282.656	437.257	341.755	341.1	381.071	392.061	446.801	313.925	307.374	400.792
AT3G47620.1	TCP14	3	17558793	17561259	+	2466	protein_coding	Transcription factor TCP14 [Source:UniProtKB/Swiss-Prot;Acc:Q93Z00]	337.912	575.96	614.8	297.888	314.293	413.777	352.077	377.704	300.049	639.478	722.88	724.925
AT4G20260.1	PCAP1	4	10940746	10943495	+	2749	protein_coding	plasma-membrane associated cation-binding protein 1 [Source:TAIR;Acc:AT4G20260]	11013.4	9012.35	8517.74	5946.06	8547.95	7140.8	8106.05	8595.53	8558.4	7146.3	9986.15	8391.63
AT1G27130.1	GSTU13	1	9425280	9426897	+	1617	protein_coding	Glutathione S-transferase U13 [Source:UniProtKB/Swiss-Prot;Acc:Q9FUS6]	1139.88	1581.82	1496.08	983.03	856.423	1296.57	1143.21	1191.65	1023.53	1719.72	1626.98	1859.81
AT3G20940.1	CYP705A30	3	7339640	7341703	+	2063	protein_coding	Cytochrome P450, family 705, subfamily A, polypeptide 30 [Source:UniProtKB/TrEMBL;Acc:Q9LIG9]	245.334	271.904	289.318	131.922	134.261	217.063	153.257	216.462	224.335	423.852	461.562	403.292
AT3G62210.1	EDA32	3	23026601	23028335	-	1734	protein_coding	EDA32 [Source:UniProtKB/TrEMBL;Acc:A0A384LDD2]	93.736	97.3712	90.4117	36.1721	52.8907	56.2039	60.0602	80.6211	76.6479	97.2429	112.136	109.989
AT4G04840.1	MSRB6	4	2449434	2451651	+	2217	protein_coding	MSRB6 [Source:UniProtKB/TrEMBL;Acc:A0A178V4R5]	302.038	148.813	199.858	120.219	113.918	119.191	77.664	66.2639	87.8647	231.48	320.39	211.645
AT5G52790.2	CBSDUF5	5	21391566	21394706	-	3140	protein_coding	DUF21 domain-containing protein At5g52790 [Source:UniProtKB/Swiss-Prot;Acc:Q9LTD8]	177.057	47.767	49.4885	270.227	231.905	71.7084	41.4208	205.418	247.704	103.585	47.0573	48.3283
AT2G45400.4	BEN1	2	18704881	18706266	-	1385	protein_coding	Protein BRI1-5 ENHANCED 1 [Source:UniProtKB/Swiss-Prot;Acc:O22133]	266.164	270.067	246.491	472.365	372.269	349.821	302.372	265.056	266.398	205.056	273.333	247.474
AT1G28520.1	VOZ1	1	10029083	10031990	+	2907	protein_coding	Transcription factor VOZ1 [Source:UniProtKB/Swiss-Prot;Acc:Q9SGQ0]	467.523	479.507	425.411	719.186	594.003	803.328	537.435	545.573	411.282	451.334	439.535	354.963
AT3G08630.1	RER2	3	2620713	2622220	+	1507	protein_coding	Protein RETICULATA-RELATED 2, chloroplastic [Source:UniProtKB/Swiss-Prot;Acc:Q9C9Z3]	569.359	451.031	447.3	685.142	529.924	752.939	530.186	509.127	604.771	533.779	480.585	492.449
AT5G45070.1	PP2A8	5	18187630	18189523	-	1893	protein_coding	Protein PHLOEM PROTEIN 2-LIKE A8 [Source:UniProtKB/Swiss-Prot;Acc:Q9FHE9]	3474.02	1909.76	1848.21	4332.14	4352.3	3581.55	4752	1900.67	1778.79	1357.17	1246.52	1121.55
AT3G54640.1	TSA1	3	20223034	20225523	-	2489	protein_coding	Tryptophan synthase alpha chain, chloroplastic [Source:UniProtKB/Swiss-Prot;Acc:Q42529]	2275.12	2383.76	2283.13	3635.3	3297.53	2868.34	3907.02	2858.18	3106.11	2047.39	2132.6	1742.32
AT4G37190.2		4	17507259	17509747	+	2488	protein_coding	At4g37190 [Source:UniProtKB/TrEMBL;Acc:O23167]	372.629	287.521	428.266	235.119	225.803	318.812	354.148	294.874	306.592	388.972	318.388	419.956
AT1G01040.2	DCL1	1	23416	31120	+	7704	protein_coding	Dicer-like 1 [Source:UniProtKB/TrEMBL;Acc:F4HQG6]	666.567	453.786	360.695	146.816	502.462	281.02	463.913	281.621	293.505	381.573	426.519	313.301
AT1G23380.1	KNAT6	1	8297241	8302651	-	5410	protein_coding	KNOTTED1-like homeobox gene 6 [Source:TAIR;Acc:AT1G23380]	53.2328	126.766	150.369	152.136	164.775	227.723	86.9837	83.9342	105.625	142.693	141.172	85.8244
AT1G80380.2	GLYK	1	30217202	30220004	+	2802	protein_coding	D-glycerate 3-kinase, chloroplastic [Source:UniProtKB/Swiss-Prot;Acc:Q944I4]	1119.05	1441.28	2394.48	797.914	726.23	572.698	2592.94	3602.55	3225.76	4792.38	2421.95	6247.69
AT1G53790.2		1	20079081	20081464	-	2383	protein_coding	F-box and associated interaction domains-containing protein [Source:UniProtKB/TrEMBL;Acc:B3H7F2]	86.7926	118.499	59.9573	204.266	239.025	168.612	178.109	104.918	107.494	64.4763	65.0792	38.3294
AT1G51680.2	4CL1	1	19159297	19161552	-	2255	protein_coding	4-coumarate--CoA ligase 1 [Source:UniProtKB/Swiss-Prot;Acc:Q42524]	99.5222	141.464	96.122	263.844	216.648	221.909	236.099	140.259	131.797	63.4193	95.1158	56.6608
AT5G51300.1	SF1	5	20848794	20852384	-	3590	protein_coding	Splicing factor-like protein 1 [Source:UniProtKB/Swiss-Prot;Acc:Q9LU44]	935.045	1105.99	1141.09	1225.6	1177.84	1335.33	980.637	990.645	960.903	1276.84	1087.32	1115.72
AT2G34940.1	VSR5	2	14740348	14743417	+	3069	protein_coding	VSR5 [Source:UniProtKB/TrEMBL;Acc:A0A384KPH5]	437.435	245.265	275.042	230.863	275.642	185.085	290.981	291.561	280.419	246.278	302.368	312.468
AT1G63100.2	SCL28	1	23399112	23402176	-	3064	protein_coding	Scarecrow-like protein 28 [Source:UniProtKB/Swiss-Prot;Acc:Q9CAN3]	56.7045	209.44	249.346	176.605	185.117	267.453	60.0602	163.451	108.429	311.812	267.325	165.816
AT5G48460.1	FIM2	5	19636045	19639529	-	3484	protein_coding	Fimbrin-2 [Source:UniProtKB/Swiss-Prot;Acc:O50064]	239.548	356.415	301.69	194.691	195.289	215.125	168.79	199.896	184.142	381.573	352.429	304.135
AT3G48700.1	CXE13	3	18038648	18039879	-	1231	protein_coding	Probable carboxylesterase 13 [Source:UniProtKB/Swiss-Prot;Acc:Q9SMM9]	37.0315	25.7207	46.6334	75.5359	78.3189	99.8104	74.5574	50.8023	71.0395	30.6527	23.028	43.3288
AT5G40820.3	ATRAD3	5	16342728	16353898	-	11170	protein_coding	Ataxia telangiectasia-mutated and RAD3-related [Source:TAIR;Acc:AT5G40820]	77.5347	112.069	146.562	53.1943	51.8736	60.08	98.3744	72.8903	60.7575	106.756	139.169	153.317
AT4G14710.2	ATARD2	4	8424667	8426558	-	1891	protein_coding	1,2-dihydroxy-3-keto-5-methylthiopentene dioxygenase [Source:UniProtKB/TrEMBL;Acc:F4JIE1]	3506.42	2911.03	3367.12	4954.51	4421.46	5531.24	6421.26	3288.9	3426.72	2110.81	2247.74	2663.89
AT5G38900.1		5	15573505	15575712	-	2207	protein_coding	Thioredoxin superfamily protein [Source:TAIR;Acc:AT5G38900]	862.14	688.028	565.311	1417.1	1327.35	911.86	1555.35	758.721	850.605	206.113	234.285	189.147
AT3G45410.1	LECRK13	3	16653899	16656575	-	2676	protein_coding	L-type lectin-domain containing receptor kinase I.3 [Source:UniProtKB/Swiss-Prot;Acc:Q9M3D8]	1356.28	959.014	1199.15	941.539	933.725	748.093	1589.52	1297.67	1311.43	1120.41	884.076	1229.87
AT3G45830.1		3	16840652	16845580	+	4928	protein_coding	DNA-binding protein-like [Source:UniProtKB/TrEMBL;Acc:Q9LZU7]	1056.55	952.584	933.62	811.745	939.827	737.434	873.979	785.227	817.889	902.668	901.097	879.076
AT4G03460.2		4	1537120	1539987	-	2867	protein_coding	Ankyrin repeat family protein [Source:TAIR;Acc:AT4G03460]	102.994	48.6856	97.0737	163.838	206.477	118.222	338.615	313.649	392.587	147.978	122.149	156.65
AT1G65820.2		1	24485101	24486892	+	1791	protein_coding	Microsomal glutathione s-transferase [Source:UniProtKB/TrEMBL;Acc:F4IBL0]	1437.29	1466.08	1079.23	859.619	1020.18	812.05	1175.32	961.931	816.02	1008.37	978.191	632.434
AT1G21010.1		1	7346156	7347283	+	1127	protein_coding	At1g21010 [Source:UniProtKB/TrEMBL;Acc:Q7XJ58]	541.586	362.845	362.599	704.292	479.068	578.513	607.85	494.77	569.251	330.837	305.372	375.794
AT4G23180.1	CRK10	4	12137995	12140922	+	2927	protein_coding	Cysteine-rich receptor-like protein kinase 10 [Source:UniProtKB/Swiss-Prot;Acc:Q8GYA4]	74.063	64.3017	70.426	109.58	122.055	138.572	122.191	114.857	117.776	54.9634	34.0414	52.4946
AT3G29360.1	UGD2	3	11267007	11269356	-	2349	protein_coding	UDP-glucose 6-dehydrogenase 2 [Source:UniProtKB/Swiss-Prot;Acc:Q9LIA8]	0	22.9649	23.7926	36.1721	34.5824	57.1729	35.2077	18.7748	31.7808	44.3935	50.0609	34.9964
AT4G14930.1		4	8538586	8541899	+	3313	protein_coding	At4g14930 [Source:UniProtKB/TrEMBL;Acc:Q8LAM2]	60.1762	126.766	104.687	136.177	163.758	176.364	144.973	108.231	97.212	104.642	130.158	94.9901
AT3G05165.3		3	1458136	1462922	-	4786	protein_coding	Major facilitator superfamily protein [Source:UniProtKB/TrEMBL;Acc:A0A1I9LTG5]	1175.75	1112.42	1354.27	3252.3	1356.85	1620.22	653.413	1255.7	2396.65	1199.68	311.379	1306.53
AT2G32620.3	CSLB2	2	13840687	13844425	+	3738	protein_coding	Cellulose synthase-like protein B2 [Source:UniProtKB/Swiss-Prot;Acc:O80899]	237.233	94.6154	65.6675	44.6832	31.531	28.102	37.2787	173.39	135.536	71.8752	96.117	83.3247
AT3G60280.1	UCC3	3	22279485	22280691	-	1206	protein_coding	Uclacyanin-3 [Source:UniProtKB/Swiss-Prot;Acc:Q96316]	488.353	270.067	180.823	605.351	560.438	309.122	504.298	703.502	690.766	209.284	344.419	274.971
AT1G73650.1		1	27688243	27690112	-	1869	protein_coding	Protein of unknown function (DUF1295) [Source:TAIR;Acc:AT1G73650]	513.812	544.727	441.59	305.335	389.56	398.273	290.981	236.341	238.356	267.418	380.463	239.975
AT5G45340.1	CYP707A3	5	18368532	18371021	-	2489	protein_coding	Abscisic acid 8'-hydroxylase 3 [Source:UniProtKB/Swiss-Prot;Acc:Q9FH76]	335.598	118.499	207.471	388.318	302.087	499.052	824.274	481.518	642.16	189.201	154.188	339.965
AT5G17460.1		5	5757073	5759817	-	2744	protein_coding	Glutamyl-tRNA (Gln) amidotransferase subunit C [Source:UniProtKB/TrEMBL;Acc:Q949X1]	1027.62	469.403	699.501	412.788	181.049	318.812	613.028	773.079	275.746	468.246	362.441	424.123
AT5G49770.1		5	20222669	20227466	+	4797	protein_coding	Probable leucine-rich repeat receptor-like protein kinase At5g49770 [Source:UniProtKB/Swiss-Prot;Acc:Q9LT96]	1807.6	796.423	945.041	1487.31	904.228	337.223	2059.65	3462.29	3351.01	1445.96	1325.61	1903.97
AT5G24140.1	SQP2	5	8164319	8167776	-	3457	protein_coding	squalene monooxygenase 2 [Source:TAIR;Acc:AT5G24140]	923.473	461.135	503.451	1100.06	1057.81	777.164	1105.94	2873.64	1863.85	1047.48	1375.67	1315.7
AT5G16900.4		5	5556103	5559997	+	3894	protein_coding	Probable LRR receptor-like serine/threonine-protein kinase At5g16900 [Source:UniProtKB/Swiss-Prot;Acc:C0LGT5]	18.5157	0	29.5028	79.7914	100.696	57.1729	70.4154	162.347	114.037	60.2483	21.0256	45.8286
AT1G71180.1		1	26832267	26833709	+	1442	protein_coding	Probable 3-hydroxyisobutyrate dehydrogenase-like 3, mitochondrial [Source:UniProtKB/Swiss-Prot;Acc:Q949M8]	105.308	177.289	140.852	182.988	207.494	212.218	123.227	157.929	116.841	139.522	162.197	147.485
AT2G35160.5	SUVH5	2	14822824	14826194	+	3370	protein_coding	Histone-lysine N-methyltransferase, H3 lysine-9 specific SUVH5 [Source:UniProtKB/Swiss-Prot;Acc:O82175]	3.4717	44.0926	105.639	58.5137	77.3018	89.151	0	62.9507	86.93	40.1655	106.129	101.656
AT4G10500.1	DLO1	4	6491017	6492578	+	1561	protein_coding	Protein DMR6-LIKE OXYGENASE 1 [Source:UniProtKB/Swiss-Prot;Acc:Q9ZSA8]	302.038	327.939	204.616	747.911	550.267	477.733	693.798	505.814	337.438	224.081	189.23	160.817
AT4G21990.1	APR3	4	11657008	11659105	-	2097	protein_coding	5'-adenylylsulfate reductase 3, chloroplastic [Source:UniProtKB/Swiss-Prot;Acc:P92980]	4229.69	1586.42	3874.38	4859.83	2746.25	6314.22	2110.39	1288.83	2076.97	2253.5	1517.85	1785.65
AT4G12050.1	AHL26	4	7219652	7222166	-	2514	protein_coding	AT-hook motif nuclear-localized protein 26 [Source:UniProtKB/Swiss-Prot;Acc:Q9SZ70]	420.076	498.798	504.402	342.571	315.31	415.715	353.112	400.896	415.955	557.033	514.626	559.109
AT1G72870.1		1	27420939	27423338	+	2399	protein_coding	Disease resistance protein (TIR-NBS class) [Source:UniProtKB/TrEMBL;Acc:Q9SSN9]	459.422	365.601	313.11	358.529	322.43	173.457	367.61	439.55	458.018	221.968	256.312	219.144
AT4G03390.1	SRF3	4	1490426	1495214	-	4788	protein_coding	Protein STRUBBELIG-RECEPTOR FAMILY 3 [Source:UniProtKB/Swiss-Prot;Acc:Q6R2K3]	793.863	857.969	878.422	960.688	1007.97	1238.42	1177.39	1132.01	1033.81	1033.73	909.107	1089.89
AT3G53480.1	ABCG37	3	19825267	19831880	+	6613	protein_coding	ABC transporter G family member 37 [Source:UniProtKB/Swiss-Prot;Acc:Q9LFH0]	22502.4	11415.4	14960.8	22909.7	19482.1	19999.9	24073.8	14425.6	16219.4	10093.2	7630.29	10177.3
AT5G10650.2		5	3364972	3368082	-	3110	protein_coding	At5g10650 [Source:UniProtKB/TrEMBL;Acc:Q5XEP8]	167.799	105.639	168.451	60.6415	98.6615	24.2258	102.516	110.44	195.359	86.673	98.1194	132.486
AT2G30620.1		2	13044931	13046682	+	1751	protein_coding	Histone H1.2 [Source:UniProtKB/Swiss-Prot;Acc:P26569]	3014.6	2536.24	2813.23	2450.13	2183.78	2404.17	2465.57	2668.23	2586.4	2433.19	2390.91	2705.55
AT2G22250.1	PAT	2	9457786	9460908	-	3122	protein_coding	Bifunctional aspartate aminotransferase and glutamate/aspartate-prephenate aminotransferase [Source:UniProtKB/Swiss-Prot;Acc:Q9SIE1]	975.549	854.294	906.973	1135.17	1417.88	1219.04	1206.38	884.623	887.994	791.684	693.845	763.254
AT5G05230.1	PUB62	5	1551298	1553808	+	2510	protein_coding	U-box domain-containing protein 62 [Source:UniProtKB/Swiss-Prot;Acc:Q6DBN5]	531.171	450.112	431.121	627.692	663.168	520.371	576.785	515.754	509.428	474.588	492.6	484.95
AT4G16450.2		4	9280020	9280854	+	834	protein_coding	At4g16450 [Source:UniProtKB/TrEMBL;Acc:Q84W12]	68.2768	0	62.8124	281.93	63.062	128.881	109.765	58.5331	136.471	143.75	32.039	81.6582
AT3G16530.1		3	5624326	5625519	-	1193	protein_coding	Lectin-like protein At3g16530 [Source:UniProtKB/Swiss-Prot;Acc:Q9LK72]	325.183	478.589	247.443	1056.44	1183.94	557.194	830.487	276.1	283.223	90.901	301.367	243.308
AT1G20060.2		1	6950393	6956345	-	5952	protein_coding	ATP binding microtubule motor family protein [Source:TAIR;Acc:AT1G20060]	0	90.941	96.122	26.5971	82.3875	62.9871	0	25.4012	42.9976	147.978	36.0439	74.9922
AT4G11300.1		4	6872151	6873689	-	1538	protein_coding	At4g11300 [Source:UniProtKB/TrEMBL;Acc:Q9SUT1]	359.9	382.136	314.062	314.91	302.087	157.952	368.645	396.479	343.981	330.837	395.481	412.457
AT4G22960.1		4	12030020	12033380	+	3360	protein_coding	Protein of unknown function (DUF544) [Source:TAIR;Acc:AT4G22960]	8.10064	14.6975	19.0341	47.8748	43.7366	50.3897	50.7405	20.9836	31.7808	13.7408	23.028	15.8317
AT5G09720.1	MRS2-8	5	3011614	3014451	-	2837	protein_coding	Putative inactive magnesium transporter MRS2-8 [Source:UniProtKB/Swiss-Prot;Acc:P0CZ22]	42.8177	45.9298	36.1647	87.2386	124.09	61.0491	78.6995	60.7419	65.4312	25.3677	53.0646	44.9953
AT1G76520.1	PILS3	1	28714765	28717910	+	3145	protein_coding	Protein PIN-LIKES 3 [Source:UniProtKB/Swiss-Prot;Acc:Q9C9K5]	1990.44	1322.78	1356.18	1249	1169.7	1296.57	943.359	608.523	776.761	549.634	551.671	453.286
AT5G17640.1		5	5810935	5813316	-	2381	protein_coding	At5g17640 [Source:UniProtKB/TrEMBL;Acc:Q9LF60]	768.404	761.516	780.396	919.197	1081.21	912.829	974.424	988.436	1041.29	724.037	749.913	810.749
AT3G02360.2	PGD2	3	482028	484147	+	2119	protein_coding	6-phosphogluconate dehydrogenase, decarboxylating [Source:UniProtKB/TrEMBL;Acc:A0A178VK18]	8356.39	6781.99	6542.96	8417.46	8579.48	8939.33	7909.3	7174.17	7402.13	6251.03	6110.44	5850.23
AT5G06750.1		5	2086266	2088574	-	2308	protein_coding	Probable protein phosphatase 2C 68 [Source:UniProtKB/Swiss-Prot;Acc:Q84JD5]	759.146	579.634	553.891	809.617	798.446	816.895	686.55	600.793	646.834	469.303	469.572	467.452
AT1G79410.1	OCT5	1	29867854	29869784	-	1930	protein_coding	Organic cation/carnitine transporter 5 [Source:UniProtKB/Swiss-Prot;Acc:Q9SAK7]	961.662	657.715	714.729	581.945	427.194	608.553	352.077	473.787	500.081	435.479	354.431	405.791
AT5G10290.2		5	3235295	3238398	-	3103	protein_coding	Probable LRR receptor-like serine/threonine-protein kinase At5g10290 [Source:UniProtKB/Swiss-Prot;Acc:C0LGT1]	951.247	906.654	859.387	680.887	746.573	581.42	606.815	732.216	807.607	949.175	1059.29	852.412
AT2G26280.1	CID7	2	11187726	11191397	-	3671	protein_coding	Polyadenylate-binding protein-interacting protein 7 [Source:UniProtKB/Swiss-Prot;Acc:O64843]	1307.67	1424.74	1302.88	983.03	1124.94	1039.77	1291.29	1335.22	1136.63	1065.44	1124.37	1324.86
AT1G75290.1		1	28253890	28255173	+	1283	protein_coding	NAD(P)-binding Rossmann-fold superfamily protein [Source:TAIR;Acc:AT1G75290]	48.6038	60.6273	86.6049	148.944	164.775	205.435	144.973	39.7583	59.8228	43.3365	35.0427	49.1616
AT5G36890.1	BGLU42	5	14541718	14546230	-	4512	protein_coding	Beta-glucosidase 42 [Source:UniProtKB/Swiss-Prot;Acc:Q9FIW4]	278.893	295.788	301.69	437.257	505.513	625.995	811.848	353.407	339.307	391.086	280.341	312.468
AT2G22122.1		2	9403067	9403835	+	768	protein_coding	At2g22122 [Source:UniProtKB/TrEMBL;Acc:Q8LF43]	247.648	288.439	280.752	175.541	168.843	102.717	119.085	352.303	321.547	353.034	523.637	507.447
AT3G25530.3	GLYR1	3	9271684	9273635	-	1951	protein_coding	GR1 [Source:UniProtKB/TrEMBL;Acc:A0A178VK60]	180.529	394.078	332.144	519.176	453.64	395.365	435.954	413.045	469.235	476.702	449.547	350.797
AT4G26100.1	CKL1	4	13227450	13230797	-	3347	protein_coding	CKL1 [Source:UniProtKB/TrEMBL;Acc:A0A178UYM7]	678.139	631.075	735.666	790.467	747.59	861.47	720.722	773.079	836.584	842.42	714.87	774.92
AT5G40010.1	AATP1	5	16020058	16021916	-	1858	protein_coding	AAA-ATPase ASD, mitochondrial [Source:UniProtKB/Swiss-Prot;Acc:Q9FLD5]	437.435	621.889	330.241	287.249	366.166	241.289	713.473	477.1	403.804	339.293	332.405	266.639
AT5G04330.1	CYP84A4	5	1212532	1214439	-	1907	protein_coding	Cytochrome P450 84A4 [Source:UniProtKB/Swiss-Prot;Acc:F4JW83]	49.7611	92.7782	75.1845	111.708	124.09	127.912	98.3744	102.709	73.8437	131.067	148.18	101.656
AT2G27460.1		2	11740502	11745011	+	4509	protein_coding	At2g27460 [Source:UniProtKB/TrEMBL;Acc:Q9ZQH3]	344.856	361.927	391.15	418.107	486.188	537.813	403.853	443.968	426.237	415.396	438.534	395.792
AT2G02380.1	GSTZ2	2	626842	628676	+	1834	protein_coding	Glutathione S-transferase Z2 [Source:UniProtKB/Swiss-Prot;Acc:Q9ZVQ4]	54.39	40.4182	37.1164	84.0469	89.5074	73.6465	74.5574	79.5167	82.2563	29.5957	24.0292	29.9969
AT3G04420.1	anac048	3	1172687	1174508	+	1821	protein_coding	AT3g04420/T27C4_6 [Source:UniProtKB/TrEMBL;Acc:Q8W4R4]	175.9	226.893	88.5083	330.868	551.284	191.869	179.145	129.215	137.405	61.3053	207.252	84.1579
AT2G31020.1	ORP1A	2	13201350	13204948	+	3598	protein_coding	ORP1A [Source:UniProtKB/TrEMBL;Acc:A0A384KLT5]	2471.85	1639.69	1997.62	1989.47	1814.56	1282.03	2462.47	2287.21	2411.61	1707.04	1871.28	1992.29
AT4G23450.1	AIRP1	4	12240803	12242736	-	1933	protein_coding	RING/U-box superfamily protein [Source:UniProtKB/TrEMBL;Acc:F4JNK0]	222.189	205.766	169.403	143.625	210.546	98.8414	191.571	134.737	149.557	135.294	196.239	137.486
AT3G61220.2		3	22662953	22664356	+	1403	protein_coding	NAD(P)-binding Rossmann-fold superfamily protein [Source:UniProtKB/TrEMBL;Acc:A0A1I9LNT2]	811.221	774.376	397.812	344.699	537.044	347.883	226.779	220.88	216.858	323.438	542.661	305.802
AT3G12140.2		3	3868089	3871763	-	3674	protein_coding	EML1 [Source:UniProtKB/TrEMBL;Acc:A0A178VB56]	155.069	128.603	143.707	224.48	212.58	183.147	166.719	192.165	209.38	138.465	154.188	129.987
AT5G24900.2	CYP714A2	5	8563800	8565929	-	2129	protein_coding	Cytochrome P450 714A2 [Source:UniProtKB/Swiss-Prot;Acc:Q6NKZ8]	0	7.34877	12.3721	35.1082	48.8222	26.1639	24.8525	23.1924	5.60838	24.3107	16.0195	9.99896
AT4G13020.6	MHK	4	7603101	7607088	+	3987	protein_coding	Protein kinase superfamily protein [Source:UniProtKB/TrEMBL;Acc:F4JS69]	215.246	75.3249	53.2953	96.8136	16.2741	0	122.191	29.8187	24.303	104.642	56.0682	189.147
AT1G33990.1	MES14	1	12355557	12358031	+	2474	protein_coding	Putative methylesterase 14, chloroplastic [Source:UniProtKB/Swiss-Prot;Acc:Q9FVW3]	1281.06	1266.74	1171.55	1500.08	1599.94	1536.89	1664.08	1467.74	1310.49	1082.36	1117.36	1167.38
AT4G39100.2	SHL	4	18217629	18220324	-	2695	protein_coding	SHL1 [Source:UniProtKB/TrEMBL;Acc:A0A178UWF3]	263.849	185.556	200.809	178.733	158.672	120.16	151.186	165.66	184.142	209.284	209.255	240.808
AT1G50140.4		1	18569735	18578702	-	8967	protein_coding	p-loop containing nucleoside triphosphate hydrolases superfamily protein [Source:UniProtKB/TrEMBL;Acc:F4I4Y6]	45.1321	214.033	69.4743	153.199	483.136	299.431	289.946	276.1	256.116	59.1913	294.358	304.968
AT5G63940.1		5	25587998	25591482	+	3484	protein_coding	At5g63940 [Source:UniProtKB/TrEMBL;Acc:Q9LVN9]	938.517	926.863	928.862	695.781	784.207	828.523	754.894	770.87	757.132	994.626	1023.25	949.068
AT1G17850.2	STR8	1	6145926	6148940	-	3014	protein_coding	Rhodanese-like domain-containing protein 8, chloroplastic [Source:UniProtKB/Swiss-Prot;Acc:F4I933]	40.5032	67.0575	91.3635	8.51108	25.4282	28.102	41.4208	22.088	57.9533	121.554	80.0975	114.988
AT3G11940.2	RPS5B	3	3777824	3779545	-	1721	protein_coding	40S ribosomal protein S5-2 [Source:UniProtKB/Swiss-Prot;Acc:P51427]	16.2013	12.8603	52.3436	102.133	70.1819	66.8633	14.4973	106.022	64.4964	116.269	123.15	34.1631
AT1G68410.4		1	25649672	25653003	-	3331	protein_coding	Probable protein phosphatase 2C 15 [Source:UniProtKB/Swiss-Prot;Acc:Q9M9C6]	1080.86	893.794	872.711	1311.77	1195.13	1344.05	1368.96	845.969	994.554	675.415	643.784	704.094
AT4G05520.1	EHD2	4	2804403	2808015	+	3612	protein_coding	EH domain-containing protein 2 [Source:UniProtKB/Swiss-Prot;Acc:B3LF48]	187.472	230.568	276.945	120.219	168.843	138.572	134.618	93.8738	119.646	265.304	239.291	263.306
AT5G44040.1		5	17719659	17721606	-	1947	protein_coding	At5g44040 [Source:UniProtKB/TrEMBL;Acc:Q9FNC2]	243.019	319.671	281.704	180.861	205.46	171.519	132.547	143.572	157.035	387.915	461.562	317.467
AT3G26090.1	RGS1	3	9532613	9535629	+	3016	protein_coding	Regulator of G-protein signaling 1 [Source:UniProtKB/Swiss-Prot;Acc:Q8H1F2]	472.152	554.832	468.238	625.565	681.476	634.717	541.577	460.534	462.692	405.883	430.524	384.127
AT5G20920.1	EIF2B	5	7094649	7097145	-	2496	protein_coding	Eukaryotic translation initiation factor 2 subunit beta [Source:UniProtKB/Swiss-Prot;Acc:Q41969]	59.019	142.382	88.5083	367.04	206.477	157.952	144.973	103.813	141.144	97.2429	161.196	194.98
AT5G64550.1		5	25801528	25804980	-	3452	protein_coding	Emb [Source:UniProtKB/TrEMBL;Acc:Q9FLG3]	215.246	196.58	123.721	371.296	354.978	314.936	139.795	71.7859	103.755	85.616	121.147	88.3242
AT4G15990.1		4	9060953	9061833	-	880	protein_coding	Uncharacterized protein AT4g15990 [Source:UniProtKB/TrEMBL;Acc:O23448]	15.044	18.3719	70.426	6.38331	9.15416	7.75226	34.1722	20.9836	17.7599	98.2999	154.188	118.321
AT3G21530.1		3	7582740	7584751	-	2011	protein_coding	DNAse I-like superfamily protein [Source:UniProtKB/TrEMBL;Acc:Q9LVF3]	138.868	94.6154	145.61	261.716	339.721	233.537	221.601	290.457	143.014	81.3881	126.154	104.989
AT1G06080.1	ADS1	1	1843463	1846311	+	2848	protein_coding	Delta-9 acyl-lipid desaturase 1 [Source:UniProtKB/Swiss-Prot;Acc:O65797]	231.447	173.615	170.355	135.113	108.833	114.346	152.221	141.363	186.011	167.004	134.163	199.979
AT4G35040.1	BZIP19	4	16680209	16682881	+	2672	protein_coding	Basic leucine zipper 19 [Source:UniProtKB/Swiss-Prot;Acc:Q8VY76]	1010.27	820.306	807.996	653.226	754.71	707.394	935.075	742.155	924.449	889.984	848.032	834.913
AT4G22080.1	RHS14	4	11700555	11702785	-	2230	protein_coding	Probable pectate lyase 16 [Source:UniProtKB/Swiss-Prot;Acc:O65456]	987.121	475.833	535.809	1063.89	972.375	496.145	1068.66	2000.06	2032.1	607.768	608.741	761.588
AT5G04800.3	RPS17D	5	1388486	1389865	+	1379	protein_coding	40S ribosomal protein S17-4 [Source:UniProtKB/Swiss-Prot;Acc:Q9LZ17]	21.9875	88.1852	218.892	11.7027	21.3597	94.9652	130.476	117.066	99.0815	109.927	74.0902	80.825
AT4G14746.1		4	8462437	8464485	-	2048	protein_coding	CONTAINS InterPro DOMAIN/s: EGF-like (InterPro:IPR006210); Has 259 Blast hits to 234 proteins in 55 species: Archae - 0; Bacteria - 0; Metazoa - 184; Fungi - 0; Plants - 69; Viruses - 0; Other Eukaryotes - 6 (source: NCBI BLink). [Source:TAIR;Acc:AT4G14746]	490.667	375.706	382.584	574.498	521.787	565.915	438.025	382.122	378.566	295.957	327.398	320.8
AT5G42030.4	ABIL4	5	16811359	16812784	-	1425	protein_coding	ABL interactor-like protein 4 [Source:TAIR;Acc:AT5G42030]	209.459	278.335	237.926	345.763	320.396	319.781	254.738	343.468	264.529	256.848	251.306	209.145
AT1G75280.1		1	28251626	28253686	+	2060	protein_coding	Isoflavone reductase homolog P3 [Source:UniProtKB/Swiss-Prot;Acc:P52577]	1344.71	1256.64	1497.03	2182.03	1278.53	3216.22	1316.15	808.419	763.675	1310.67	934.137	1189.04
AT5G66530.4		5	26552635	26555447	-	2812	protein_coding	Glucose-6-phosphate 1-epimerase [Source:UniProtKB/TrEMBL;Acc:Q9FJY6]	536.957	228.73	245.539	151.072	154.604	103.687	120.12	300.396	201.902	126.839	180.219	274.971
AT2G16230.1		2	7035378	7038395	-	3017	protein_coding	O-Glycosyl hydrolases family 17 protein [Source:UniProtKB/TrEMBL;Acc:F4IKB3]	38.1887	54.1972	83.7498	29.7888	16.2741	22.2878	35.2077	64.0551	60.7575	105.699	76.0926	89.9907
AT2G37130.1	PER21	2	15597921	15600154	-	2233	protein_coding	Peroxidase 21 [Source:UniProtKB/Swiss-Prot;Acc:Q42580]	858.668	1060.98	1329.53	3858.71	3208.03	1085.32	1863.94	1637.82	1434.81	603.54	1375.67	1336.53
AT2G41830.2		2	17450109	17455372	-	5263	protein_coding	Uncharacterized protein [Source:TAIR;Acc:AT2G41830]	519.598	340.799	333.096	313.846	367.184	277.143	517.76	385.435	338.373	242.05	272.331	228.31
AT2G27060.1		2	11550705	11554775	+	4070	protein_coding	Leucine-rich repeat protein kinase family protein [Source:UniProtKB/TrEMBL;Acc:F4IVP3]	35.8743	26.6393	51.3919	97.8774	162.741	59.111	42.4563	69.5771	104.69	62.3623	112.136	98.3231
AT1G44050.1		1	16739192	16741652	+	2460	protein_coding	Cysteine/Histidine-rich C1 domain family protein [Source:UniProtKB/TrEMBL;Acc:Q9LNZ0]	413.133	220.463	282.656	163.838	176.98	116.284	246.454	452.803	464.561	348.806	279.34	528.279
AT1G76540.1	CDKB2-1	1	28720328	28722550	-	2222	protein_coding	CDKB2 [Source:UniProtKB/TrEMBL;Acc:A0A178WJF2]	372.629	468.484	453.01	288.313	286.83	288.772	220.566	273.891	203.771	707.125	590.719	544.11
AT5G26220.1	GGCT2;1	5	9162969	9164884	-	1915	protein_coding	Gamma-glutamylcyclotransferase 2-1 [Source:UniProtKB/Swiss-Prot;Acc:Q8GY54]	114.566	27.5579	51.3919	277.674	119.004	312.029	122.191	30.9231	45.8018	26.4247	54.0658	17.4982
AT5G01360.1	TBL3	5	147416	149495	-	2079	protein_coding	Protein trichome birefringence-like 3 [Source:UniProtKB/Swiss-Prot;Acc:Q8LED3]	344.856	229.649	270.284	220.224	155.621	198.652	242.312	244.072	213.119	280.102	195.238	239.142
AT5G60430.4		5	24301608	24303068	+	1460	protein_coding	Antiporter/ drug transporter [Source:UniProtKB/TrEMBL;Acc:Q9FKK3]	0	3.67438	5.71022	27.661	13.2227	24.2258	18.6394	23.1924	16.8252	3.17096	11.0134	19.1647
AT5G41670.1	PGD3	5	16665026	16667390	-	2364	protein_coding	6-phosphogluconate dehydrogenase, decarboxylating [Source:UniProtKB/TrEMBL;Acc:A0A178UQL8]	3630.24	1599.28	2208.9	4518.32	2511.29	3750.16	1055.19	1055.8	1186.17	1260.99	686.836	648.266
AT1G18690.2	XXT4	1	6433517	6436922	+	3405	protein_coding	Xyloglucan 6-xylosyltransferase 4 [Source:UniProtKB/Swiss-Prot;Acc:Q9M9U0]	0	52.36	47.5851	29.7888	56.9592	38.7613	3.10656	58.5331	26.1725	20.0828	16.0195	31.6634
AT3G14810.1	MSL5	3	4970944	4974521	-	3577	protein_coding	Mechanosensitive ion channel protein 5 [Source:UniProtKB/Swiss-Prot;Acc:Q9LH74]	178.214	189.231	272.187	94.6858	87.4731	138.572	81.8061	106.022	107.494	180.745	259.316	161.65
AT3G27830.1	RPL12A	3	10318455	10319432	+	977	protein_coding	RPL12-A [Source:UniProtKB/TrEMBL;Acc:A0A178VJ19]	286.994	420.717	388.295	229.799	242.077	291.679	263.022	322.484	329.025	493.613	435.53	502.448
AT2G37690.1		2	15805659	15810552	+	4893	protein_coding	Phosphoribosylaminoimidazole carboxylase like protein [Source:UniProtKB/TrEMBL;Acc:Q84TI2]	491.825	732.121	669.047	380.871	378.372	437.034	303.407	437.342	386.044	839.249	523.637	648.266
AT5G61910.5		5	24859818	24864148	-	4330	protein_coding	DCD (Development and Cell Death) domain protein [Source:UniProtKB/TrEMBL;Acc:F4K518]	0	24.8021	35.213	45.7471	58.9935	49.4207	71.4509	54.1155	94.4078	49.6784	20.0244	29.1636
AT3G24480.1	LRX4	3	8901154	8902835	-	1681	protein_coding	Leucine-rich repeat extensin-like protein 4 [Source:UniProtKB/Swiss-Prot;Acc:Q9LHF1]	3025.01	2370.9	2671.43	3206.55	2833.72	3322.81	2832.15	3455.66	3503.37	2958.51	2500.04	3200.5
AT3G47510.1		3	17510981	17511858	+	877	protein_coding	Transmembrane protein [Source:UniProtKB/TrEMBL;Acc:Q9SN87]	57.8617	66.1389	60.909	150.008	132.227	217.063	122.191	37.5495	48.606	26.4247	56.0682	34.9964
AT5G63680.1		5	25490065	25492763	+	2698	protein_coding	Pyruvate kinase [Source:UniProtKB/TrEMBL;Acc:Q9FFP6]	2231.15	1877.61	1904.36	2543.75	2581.47	2489.45	2564.98	2039.82	1947.04	1598.17	1690.06	1449.02
AT5G23610.2		5	7957261	7960272	-	3011	protein_coding	BEST Arabidopsis thaliana protein match is: SWITCH1 (TAIR:AT5G51330.1); Has 170 Blast hits to 162 proteins in 36 species: Archae - 3; Bacteria - 6; Metazoa - 6; Fungi - 4; Plants - 117; Viruses - 0; Other Eukaryotes - 34 (source: NCBI BLink). [Source:TAIR;Acc:AT5G23610]	215.246	253.532	263.622	148.944	186.135	207.373	234.028	178.912	195.359	174.403	204.249	159.983
AT3G49990.1		3	18532301	18534415	-	2114	protein_coding	At3g49990 [Source:UniProtKB/TrEMBL;Acc:Q9SN19]	856.353	932.375	1007.85	701.1	608.243	804.297	582.998	702.397	678.615	1047.48	765.932	792.418
AT4G02510.3	TOC159	4	1104450	1109750	+	5300	protein_coding	Translocase of chloroplast 159, chloroplastic [Source:UniProtKB/Swiss-Prot;Acc:O81283]	2787.78	3498.01	3519.4	2478.85	2769.64	2964.27	2464.54	2958.68	2649.96	3840.04	3701.51	3667.12
AT2G42320.3		2	17627467	17629936	+	2469	protein_coding	Nucleolar protein gar2-like protein [Source:UniProtKB/TrEMBL;Acc:Q9SLC7]	3.4717	56.953	43.7783	51.0665	25.4282	17.4426	0	54.1155	45.8018	44.3935	41.05	53.3278
AT1G02870.1		1	637214	638681	-	1467	protein_coding	At1g02870 [Source:UniProtKB/TrEMBL;Acc:Q8RWK5]	179.371	285.683	253.153	148.944	122.055	162.798	123.227	178.912	171.056	294.9	227.277	294.136
AT3G45070.2		3	16486274	16487484	-	1210	protein_coding	Sulfotransferase [Source:UniProtKB/TrEMBL;Acc:A0A1I9LRV5]	121.51	129.522	99.9288	255.332	136.295	231.599	160.506	279.413	203.771	141.636	162.197	175.815
AT3G09925.1		3	3051609	3052850	-	1241	protein_coding	Pollen Ole e 1 allergen and extensin family protein [Source:UniProtKB/TrEMBL;Acc:F4J2H2]	1697.66	979.223	1058.29	1895.84	1808.46	956.436	1889.82	2878.06	2984.6	1128.86	1438.75	1406.52
AT4G14940.1	AO1	4	8541879	8544566	+	2687	protein_coding	Primary amine oxidase 1 [Source:UniProtKB/Swiss-Prot;Acc:O23349]	350.642	338.962	281.704	210.649	203.426	176.364	182.252	255.116	283.223	376.288	259.316	322.467
AT1G12290.4		1	4178359	4181121	-	2762	protein_coding	Probable disease resistance protein At1g12290 [Source:UniProtKB/Swiss-Prot;Acc:P60839]	451.321	291.195	307.4	185.116	312.259	219.97	308.585	240.759	284.158	201.885	208.253	216.644
AT4G27860.1		4	13873797	13876526	+	2729	protein_coding	vacuolar iron transporter (VIT) family protein [Source:TAIR;Acc:AT4G27860]	2554.02	1620.4	1441.83	1097.93	1621.3	1434.17	1386.56	1138.63	1134.76	1545.32	1420.73	1487.35
AT5G63160.2	BT1	5	25333172	25335570	-	2398	protein_coding	BTB/POZ and TAZ domain-containing protein 1 [Source:UniProtKB/Swiss-Prot;Acc:Q9FMK7]	75.2202	78.0807	216.036	47.8748	58.9935	0	133.582	187.748	152.361	835.021	673.82	731.591
AT3G30390.3	AVT6A	3	11976837	11979621	-	2784	protein_coding	Amino acid transporter AVT6A [Source:UniProtKB/Swiss-Prot;Acc:Q9LI61]	2025.16	2426.93	2390.68	1364.96	1725.05	1737.48	1918.82	1977.98	1526.42	1415.31	1530.86	2027.29
AT3G05840.1	ASK3	3	1739777	1743163	+	3386	protein_coding	AT3G05840 protein [Source:UniProtKB/TrEMBL;Acc:Q0WUV3]	281.208	236.079	275.042	400.021	449.571	373.078	277.519	325.797	479.517	149.035	167.204	170.816
AT4G05330.3	AGD13	4	2720525	2723018	-	2493	protein_coding	AGD13 [Source:UniProtKB/TrEMBL;Acc:A0A178V602]	168.956	153.406	136.093	132.986	77.3018	53.2968	165.683	235.237	254.247	161.719	159.194	232.476
AT5G23920.1		5	8073222	8074286	-	1064	protein_coding	At5g23920 [Source:UniProtKB/TrEMBL;Acc:Q9FF88]	616.806	380.299	438.735	629.82	770.984	744.217	725.9	747.677	775.827	422.795	515.628	519.113
AT5G15530.1	BCCP2	5	5038563	5040840	+	2277	protein_coding	Biotin carboxyl carrier protein of acetyl-CoA carboxylase [Source:UniProtKB/TrEMBL;Acc:A0A178U9S1]	803.121	679.761	790.865	968.136	760.813	834.337	723.828	970.766	997.358	989.341	858.044	882.408
AT2G22630.2	AGL17	2	9618207	9622163	+	3956	protein_coding	AGL17 [Source:UniProtKB/TrEMBL;Acc:A0A384L577]	30.0881	28.4765	22.8409	0	7.1199	2.9071	8.28416	18.7748	18.6946	28.5387	10.0122	23.3309
AT2G34300.2		2	14473665	14477265	-	3600	protein_coding	Probable methyltransferase PMT25 [Source:UniProtKB/Swiss-Prot;Acc:Q0WT31]	2461.44	3064.44	3163.46	3232.08	2855.08	3805.39	2935.7	3026.05	3023.85	3639.21	3100.77	2918.03
AT5G55110.1		5	22367733	22368675	+	942	protein_coding	Stigma-specific STIG1-like protein 2 [Source:UniProtKB/Swiss-Prot;Acc:Q9FLQ0]	114.566	89.1038	59.9573	163.838	153.586	129.85	184.323	174.495	197.228	68.7042	77.0938	76.6587
AT1G59940.1	ARR3	1	22065617	22067076	-	1459	protein_coding	response regulator 3 [Source:TAIR;Acc:AT1G59940]	208.302	297.625	180.823	450.023	331.584	402.149	350.006	304.814	308.461	171.232	240.292	178.315
AT1G26850.2		1	9300806	9304328	-	3522	protein_coding	Probable methyltransferase PMT2 [Source:UniProtKB/Swiss-Prot;Acc:B9DFI7]	901.486	485.937	530.098	930.9	795.395	921.55	668.946	836.029	798.26	687.042	720.877	805.75
AT3G45310.1		3	16628210	16630570	-	2360	protein_coding	Thiol protease aleurain-like [Source:UniProtKB/Swiss-Prot;Acc:Q8RWQ9]	1210.47	1452.3	1425.65	1019.2	1220.55	1156.06	1080.05	1188.33	1148.78	1285.3	1366.66	1344.03
AT1G71850.1		1	27024731	27026363	-	1632	protein_coding	F14O23.23 protein [Source:UniProtKB/TrEMBL;Acc:Q9M9G1]	196.73	159.836	188.437	105.325	82.3875	156.014	105.623	118.171	121.515	207.17	127.155	140.819
AT5G55180.1		5	22388521	22390763	+	2242	protein_coding	O-Glycosyl hydrolases family 17 protein [Source:UniProtKB/TrEMBL;Acc:F4K3D8]	3443.93	1952.02	1668.33	1743.71	1730.14	1406.07	1197.06	1071.27	973.99	1151.06	1315.6	875.743
AT5G47110.1	LIL3.2	5	19133986	19135414	-	1428	protein_coding	Light-harvesting complex-like protein 3 isotype 2, chloroplastic [Source:UniProtKB/Swiss-Prot;Acc:Q6NKS4]	142.34	216.789	236.022	115.964	64.0791	137.603	141.866	139.154	141.144	231.48	260.317	264.139
AT5G57560.1	XTH22	5	23307006	23308680	-	1674	protein_coding	Xyloglucan endotransglucosylase/hydrolase [Source:UniProtKB/TrEMBL;Acc:A0A178UQX4]	261.535	204.847	177.017	569.179	458.725	613.398	622.348	167.868	134.601	135.294	137.167	199.146
AT4G28300.2		4	14014666	14017068	+	2402	protein_coding	Formin-like protein (DUF1421) [Source:UniProtKB/TrEMBL;Acc:Q8VZR8]	67.1196	117.58	122.77	143.625	160.706	140.51	109.765	149.094	174.795	150.092	141.172	161.65
AT4G04610.1	APR1	4	2324878	2327064	+	2186	protein_coding	5'-adenylylsulfate reductase 1, chloroplastic [Source:UniProtKB/Swiss-Prot;Acc:P92979]	2160.56	1722.37	2142.28	3648.06	3105.3	4837.41	2140.42	1040.34	1321.71	1389.94	1943.37	933.237
AT4G00460.2	ROPGEF3	4	211000	213697	-	2697	protein_coding	Rop guanine nucleotide exchange factor 3 [Source:UniProtKB/Swiss-Prot;Acc:A4IJ27]	168.956	90.0224	61.8607	25.5332	41.7023	26.1639	26.9235	60.7419	62.627	69.7612	106.129	188.314
AT3G02550.1	LBD41	3	536500	538126	-	1626	protein_coding	LOB domain-containing protein 41 [Source:UniProtKB/Swiss-Prot;Acc:Q9M886]	107.623	157.08	138.949	210.649	206.477	281.02	516.724	301.501	304.722	159.605	121.147	156.65
AT2G07180.1	PBL17	2	2980820	2983657	-	2837	protein_coding	Probable serine/threonine-protein kinase PBL17 [Source:UniProtKB/Swiss-Prot;Acc:Q8H1E3]	5.78617	45.0112	50.4402	125.538	84.4217	52.3278	80.7706	76.2035	82.2563	41.2225	39.0475	32.4966
AT1G16490.1	MYB58	1	5629655	5631088	-	1433	protein_coding	Transcription factor MYB58 [Source:UniProtKB/Swiss-Prot;Acc:Q9SA47]	18.5157	21.1277	16.1789	39.3638	34.5824	59.111	38.3142	39.7583	42.0629	25.3677	24.0292	29.1636
AT4G24100.3		4	12514962	12519841	+	4879	protein_coding	Protein kinase superfamily protein [Source:TAIR;Acc:AT4G24100]	49.7611	112.069	51.3919	15.9583	0	30.04	51.776	14.3572	52.3449	105.699	20.0244	49.1616
AT3G01910.1	SOX	3	314693	317431	-	2738	protein_coding	Sulfite oxidase [Source:UniProtKB/TrEMBL;Acc:Q0WWA1]	587.875	593.413	622.414	773.445	753.693	703.518	642.022	651.595	760.871	625.737	661.806	663.265
AT4G14710.6	ATARD2	4	8424897	8426566	-	1669	protein_coding	1,2-dihydroxy-3-keto-5-methylthiopentene dioxygenase [Source:UniProtKB/TrEMBL;Acc:F4JIE1]	5.78617	26.6393	14.2755	42.5554	61.0277	44.5755	73.5219	41.9671	33.6503	10.5699	18.0219	24.1642
AT5G10510.4	AIL6	5	3315401	3320323	+	4922	protein_coding	AINTEGUMENTA-like 6 [Source:UniProtKB/TrEMBL;Acc:F4KGW7]	0	29.3951	10.4687	48.9387	16.2741	54.2658	35.2077	50.8023	44.8671	10.5699	39.0475	44.1621
AT3G15620.1	UVR3	3	5293295	5296811	-	3516	protein_coding	(6-4)DNA photolyase [Source:UniProtKB/Swiss-Prot;Acc:O48652]	133.082	146.975	129.432	95.7497	104.764	37.7923	80.7706	129.215	68.2354	107.813	159.194	118.321
AT5G15640.2		5	5087219	5090047	+	2828	protein_coding	Mitochondrial substrate carrier family protein [Source:UniProtKB/TrEMBL;Acc:Q949U9]	28.9309	17.4533	19.0341	5.31943	6.10277	0	31.0656	22.088	28.9767	25.3677	25.0305	4.99948
AT3G13750.1	BGAL1	3	4510965	4516478	+	5513	protein_coding	Beta-galactosidase 1 [Source:UniProtKB/Swiss-Prot;Acc:Q9SCW1]	1496.3	3547.62	2402.1	1502.21	1964.08	1994.27	2217.05	2206.59	1689.06	3184.71	3842.68	3668.79
AT4G17230.2	SCL13	4	9660985	9663794	-	2809	protein_coding	SCARECROW-like 13 [Source:TAIR;Acc:AT4G17230]	1433.81	1130.79	1233.41	1050.05	1201.23	1059.15	1236.41	1098.88	1059.98	855.103	907.104	903.24
AT2G28305.1	LOG1	2	12081023	12084678	+	3655	protein_coding	Cytokinin riboside 5'-monophosphate phosphoribohydrolase [Source:UniProtKB/TrEMBL;Acc:A0A178VS96]	25.4592	15.6161	21.8892	4.25554	0	12.5974	27.959	25.4012	20.5641	40.1655	37.0451	33.3299
AT4G36860.1		4	17358343	17362129	-	3786	protein_coding	LIM domain-containing protein [Source:TAIR;Acc:AT4G36860]	888.756	903.898	932.669	1054.31	1429.07	1427.39	1430.05	1669.85	1397.42	948.118	1057.29	1234.04
AT4G38200.2	BIG1	4	17915238	17922732	+	7494	protein_coding	Brefeldin A-inhibited guanine nucleotide-exchange protein 1 [Source:UniProtKB/Swiss-Prot;Acc:F4JSZ5]	248.805	185.556	346.42	281.93	504.496	899.263	231.956	623.985	457.083	562.318	459.559	474.951
AT3G48000.1	ALDH2B4	3	17716864	17720169	-	3305	protein_coding	Aldehyde dehydrogenase family 2 member B4, mitochondrial [Source:UniProtKB/Swiss-Prot;Acc:Q9SU63]	3695.05	4538.78	4014.28	4634.28	5304.33	5239.56	4836.91	3515.3	3454.77	2200.65	2759.36	2421.42
AT3G61440.2	CYSC1	3	22736052	22737995	+	1943	protein_coding	Bifunctional L-3-cyanoalanine synthase/cysteine synthase C1, mitochondrial [Source:UniProtKB/Swiss-Prot;Acc:Q9S757]	3411.53	3656.93	3693.56	4138.51	4702.19	3984.66	4451.7	4653.93	4002.52	3691	3830.66	3497.97
AT1G50360.1	VIII-A	1	18649706	18657400	+	7694	protein_coding	Myosin-3 [Source:UniProtKB/Swiss-Prot;Acc:F4I507]	1198.89	1121.61	1029.74	1338.37	1792.18	1147.34	1451.8	1513.03	1483.42	981.942	1175.43	1036.56
AT2G30100.1		2	12847518	12849708	+	2190	protein_coding	Pentatricopeptide repeat-containing protein At2g30100, chloroplastic [Source:UniProtKB/Swiss-Prot;Acc:Q0WNN7]	630.693	400.508	410.184	403.213	419.057	253.887	371.752	397.583	325.286	446.049	422.514	518.28
AT5G43430.1	ETFBETA	5	17453581	17455296	+	1715	protein_coding	electron transfer flavoprotein beta [Source:TAIR;Acc:AT5G43430]	0	75.3249	0.951703	204.266	87.4731	83.3368	61.0957	0	66.3659	122.611	75.0914	40.8291
AT3G02040.1	GDPD1	3	348167	350010	-	1843	protein_coding	Glycerophosphodiester phosphodiesterase GDPD1, chloroplastic [Source:UniProtKB/Swiss-Prot;Acc:Q9SGA2]	417.762	319.671	365.454	638.331	563.49	520.371	628.561	418.567	399.13	393.2	389.474	508.281
AT4G14150.1	KIN12A	4	8158436	8165214	-	6778	protein_coding	Kinesin-like protein KIN-12A [Source:UniProtKB/Swiss-Prot;Acc:Q9LDN0]	173.585	213.114	218.892	130.858	114.936	113.377	100.445	144.676	113.102	320.267	238.29	238.309
AT1G62480.1		1	23128651	23129759	+	1108	protein_coding	At1g62480/T3P18_4 [Source:UniProtKB/TrEMBL;Acc:Q9SXE9]	5940.08	5380.22	7675.48	4321.5	3708.45	4868.42	4267.38	5975.9	4484.84	6443.4	5973.27	7455.06
AT3G02050.1	POT4	3	350613	354345	+	3732	protein_coding	Potassium transporter 4 [Source:UniProtKB/Swiss-Prot;Acc:Q9LD18]	208.302	293.951	278.849	309.591	293.95	414.746	207.104	207.627	243.03	305.47	237.289	258.307
AT3G23150.1	ETR2	3	8254559	8257888	+	3329	protein_coding	Ethylene receptor 2 [Source:UniProtKB/Swiss-Prot;Acc:Q0WPQ2]	286.994	328.857	318.82	433.001	501.445	364.356	485.659	694.666	677.68	343.521	274.334	396.626
AT5G65690.3	PCK2	5	26266259	26269686	+	3427	protein_coding	phosphoenolpyruvate carboxykinase 2 [Source:TAIR;Acc:AT5G65690]	23.1447	11.0232	61.8607	145.752	29.4967	69.7704	139.795	242.968	180.403	306.527	41.05	175.815
AT5G65990.1	AVT3A	5	26394823	26396513	+	1690	protein_coding	Amino acid transporter AVT3A [Source:UniProtKB/Swiss-Prot;Acc:Q9FKY3]	179.371	145.138	93.2669	214.905	263.436	355.635	214.353	182.226	166.382	97.2429	109.133	99.1564
AT3G46270.1		3	17000328	17004251	-	3923	protein_coding	Receptor protein kinase-like protein [Source:UniProtKB/TrEMBL;Acc:A0A1I9LLS2]	910.743	323.346	685.226	1130.91	627.569	849.842	817.025	731.111	860.887	538.007	285.347	611.603
AT3G18280.1		3	6267045	6267648	+	603	protein_coding	Bifunctional inhibitor/lipid-transfer protein/seed storage 2S albumin superfamily protein [Source:UniProtKB/TrEMBL;Acc:A0A1I9LP30]	599.447	712.83	752.797	891.536	812.686	1628.94	854.304	596.375	573.925	487.272	617.752	624.935
AT4G33030.1	SQD1	4	15935373	15937833	+	2460	protein_coding	UDP-sulfoquinovose synthase, chloroplastic [Source:UniProtKB/Swiss-Prot;Acc:O48917]	207.145	213.114	192.244	297.888	278.693	338.192	247.489	230.819	211.249	201.885	173.211	234.142
AT2G34560.2		2	14560188	14562950	+	2762	protein_coding	AT2G34560 protein [Source:UniProtKB/TrEMBL;Acc:B9DGC0]	764.932	3.67438	0	592.584	622.483	844.028	775.604	1090.04	399.13	306.527	665.81	379.961
AT5G38280.1	PR5K	5	15293066	15297611	-	4545	protein_coding	PR5-like receptor kinase [Source:TAIR;Acc:AT5G38280]	193.258	362.845	302.641	321.293	378.372	412.808	343.793	320.275	300.049	299.128	378.461	286.637
AT5G45190.1		5	18277080	18281909	-	4829	protein_coding	Cyclin family protein [Source:UniProtKB/TrEMBL;Acc:F4KD43]	314.768	358.252	297.883	176.605	229.871	250.98	361.396	292.665	269.202	330.837	225.274	284.97
AT1G32230.2	RCD1	1	11611891	11616218	+	4327	protein_coding	Poly [ADP-ribose] polymerase [Source:UniProtKB/TrEMBL;Acc:M5BF30]	2401.26	3226.11	2483.94	2230.97	3193.79	2091.17	3255.67	2635.09	2402.26	2159.43	2900.53	2579.73
AT4G34560.1		4	16507616	16508824	+	1208	protein_coding	Transmembrane protein [Source:UniProtKB/TrEMBL;Acc:Q8L623]	75.2202	320.59	241.732	60.6415	127.141	154.076	100.445	153.511	97.212	266.361	302.368	227.476
AT5G08170.1	AIH	5	2628300	2631295	-	2995	protein_coding	Agmatine deiminase [Source:UniProtKB/Swiss-Prot;Acc:Q8GWW7]	27.7736	30.3137	7.61362	86.1747	74.2504	47.4826	75.593	54.1155	38.324	25.3677	41.05	40.8291
AT1G22330.1		1	7886323	7889534	+	3211	protein_coding	RNA-binding (RRM/RBD/RNP motifs) family protein [Source:UniProtKB/TrEMBL;Acc:Q9LME7]	295.095	153.406	217.94	173.413	131.21	121.129	256.809	384.331	343.981	300.185	282.344	341.631
AT5G23890.2		5	8058568	8063220	+	4652	protein_coding	GPI-anchored adhesin-like protein [Source:UniProtKB/TrEMBL;Acc:Q9FF91]	10.4151	626.482	622.414	363.849	252.248	1254.9	708.296	519.067	788.913	320.267	689.84	532.445
AT4G21910.1		4	11625362	11631078	-	5716	protein_coding	MATE efflux family protein [Source:TAIR;Acc:AT4G21910]	1197.74	428.984	695.695	514.92	451.605	446.724	579.891	650.49	748.719	745.177	623.759	590.772
AT2G47000.5	ABCB4	2	19309643	19315013	-	5370	protein_coding	ABC transporter B family member 4 [Source:UniProtKB/Swiss-Prot;Acc:O80725]	16398	9825.3	10698.1	11405.9	9166.37	10264	9668.65	7896.45	8460.25	7315.42	6337.71	6066.04
AT3G28956.10		3	10980611	10982185	-	1574	protein_coding	RNA polymerase II, Rpb4, core protein [Source:UniProtKB/TrEMBL;Acc:A0A1I9LMM7]	0	28.4765	6.66192	27.661	38.6509	35.8542	31.0656	12.1484	26.1725	21.1398	28.0341	19.1647
AT5G54145.1		5	21972444	21973441	+	997	protein_coding	At5g54141/$At5g54141 [Source:UniProtKB/TrEMBL;Acc:Q94BV1]	341.384	209.44	193.196	169.158	125.107	187.023	227.814	205.418	217.792	210.341	173.211	239.975
AT4G15390.2		4	8792800	8794442	-	1642	protein_coding	HSR201-like protein [Source:UniProtKB/TrEMBL;Acc:O23392]	7591.46	7778.67	7646.93	9973.92	13172.8	6585.55	8030.46	12719.4	10455	9364.92	9694.8	9731.49
AT3G51000.1		3	18945025	18946621	-	1596	protein_coding	AT3g51000/F24M12_40 [Source:UniProtKB/TrEMBL;Acc:Q9SD45]	811.221	806.527	734.714	1019.2	1080.19	1176.41	1051.05	672.578	611.314	538.007	587.715	572.441
AT1G35140.1	EXL1	1	12851983	12853235	+	1252	protein_coding	Protein EXORDIUM-like 1 [Source:UniProtKB/Swiss-Prot;Acc:Q9C6E4]	249.963	141.464	109.446	451.087	360.064	438.972	350.006	94.9782	143.014	46.5075	87.106	39.1626
AT3G19960.3	ATM1	3	6948774	6956966	+	8192	protein_coding	Myosin 1 [Source:UniProtKB/TrEMBL;Acc:F4JCF9]	265.007	327.02	221.747	170.222	184.1	19.3807	103.552	225.297	314.07	573.945	410.5	402.458
AT4G24220.1	VEP1	4	12564945	12566755	+	1810	protein_coding	3-oxo-Delta(4,5)-steroid 5-beta-reductase [Source:UniProtKB/Swiss-Prot;Acc:Q9STX2]	6474.73	4399.16	5862.49	7814.24	6200.42	5740.55	6167.56	6502.7	6951.59	5801.81	5751	6270.18
AT4G38960.2		4	18160903	18163341	+	2438	protein_coding	B-box type zinc finger family protein [Source:UniProtKB/TrEMBL;Acc:F4JUJ1]	0	9.18596	4.75851	7.4472	30.5139	54.2658	36.2432	22.088	42.0629	19.0258	1.00122	6.66598
AT4G31800.3	WRKY18	4	15383197	15385059	+	1862	protein_coding	WRKY like transcription factor [Source:UniProtKB/TrEMBL;Acc:Q0WTZ3]	11.5723	5.51158	5.71022	35.1082	34.5824	21.3187	5.1776	16.566	5.60838	8.45591	17.0207	12.4987
AT4G32730.5	PC-MYB1	4	15790345	15796114	+	5769	protein_coding	Homeodomain-like protein [Source:UniProtKB/TrEMBL;Acc:F4JV48]	785.762	528.193	382.584	598.967	568.575	31.9781	718.651	725.589	434.65	529.551	678.826	625.768
AT3G20040.1	ATHXK4	3	6994770	6998185	+	3415	protein_coding	Phosphotransferase [Source:UniProtKB/TrEMBL;Acc:A0A178VNP2]	429.334	326.102	311.207	297.888	361.081	127.912	249.56	383.226	351.459	341.407	424.517	358.296
AT1G38065.2		1	14289533	14292098	-	2565	protein_coding		9.25787	96.4526	88.5083	132.986	85.4388	219.001	0	121.484	96.2773	19.0258	299.364	131.653
AT3G55260.1	HEXO1	3	20489096	20493096	+	4000	protein_coding	Beta-hexosaminidase [Source:UniProtKB/TrEMBL;Acc:A0A178VFV1]	851.724	799.179	813.706	646.842	743.521	545.566	680.337	893.458	812.281	738.835	800.975	794.084
AT1G73120.1		1	27497176	27498062	-	886	protein_coding	At1g73120 [Source:UniProtKB/TrEMBL;Acc:Q9CAS9]	163.17	87.2666	471.093	816	301.07	1033.96	615.099	265.056	412.216	147.978	64.078	309.968
AT3G06620.1		3	2062131	2067417	-	5286	protein_coding	PAS domain-containing protein tyrosine kinase family protein [Source:UniProtKB/TrEMBL;Acc:Q9C902]	1720.81	966.363	1197.24	1305.39	1101.55	895.386	1121.47	1074.58	1119.81	953.403	942.147	1022.39
AT5G46330.2	FLS2	5	18791575	18795908	+	4333	protein_coding	Leucine-rich repeat receptor-like protein kinase (Fragment) [Source:UniProtKB/TrEMBL;Acc:C0LGU8]	1389.84	1468.83	1320.01	889.408	706.905	1211.29	765.249	1092.25	1101.11	1750.37	1707.08	1594.83
AT1G01820.1	PEX11C	1	296001	298334	-	2333	protein_coding	Peroxisomal membrane protein 11C [Source:UniProtKB/Swiss-Prot;Acc:Q9LQ73]	867.926	863.48	820.368	793.658	832.012	504.866	808.741	822.777	749.654	682.814	849.033	769.92
AT3G57410.7	VLN3	3	21243136	21251121	-	7985	protein_coding	Villin-3 [Source:UniProtKB/Swiss-Prot;Acc:O81645]	144.654	45.9298	23.7926	336.188	231.905	221.909	52.8115	27.61	231.813	79.2741	179.218	186.647
AT2G01460.3		2	205775	211963	+	6188	protein_coding	P-loop containing nucleoside triphosphate hydrolases superfamily protein [Source:UniProtKB/TrEMBL;Acc:F4INB5]	1131.78	980.142	875.566	1291.56	1509.42	1088.22	1065.55	1099.98	1044.09	618.338	865.053	659.098
AT4G38600.3	UPL3	4	18040623	18049700	-	9077	protein_coding	E3 ubiquitin-protein ligase UPL3 [Source:UniProtKB/Swiss-Prot;Acc:Q6WWW4]	6.94341	409.694	48.5368	305.335	251.231	611.46	9.31968	596.375	501.95	4.22795	104.127	305.802
AT4G37580.1	HLS1	4	17658594	17660878	+	2284	protein_coding	Probable N-acetyltransferase HLS1 [Source:UniProtKB/Swiss-Prot;Acc:Q42381]	17.3585	20.2091	18.0823	47.8748	41.7023	71.7084	31.0656	16.566	28.0419	20.0828	22.0268	34.1631
AT5G37790.1		5	15008139	15011257	-	3118	protein_coding	Protein kinase superfamily protein [Source:UniProtKB/TrEMBL;Acc:Q8LGB4]	576.303	615.459	646.206	450.023	339.721	528.123	429.741	479.309	462.692	703.954	768.936	742.423
AT4G34200.1	PGDH1	4	16373731	16376666	-	2935	protein_coding	D-3-phosphoglycerate dehydrogenase [Source:UniProtKB/TrEMBL;Acc:A0A178UWV4]	5165.89	6048.95	6699.03	6482.25	5571.83	8238.72	5187.96	4862.66	5525.19	8280.45	6474.88	6569.32
AT5G48920.1	TED7	5	19835337	19836258	+	921	protein_coding	At5g48920 [Source:UniProtKB/TrEMBL;Acc:Q9FI79]	212.931	289.358	320.724	169.158	136.295	180.24	185.358	229.715	151.426	303.356	259.316	305.802
AT5G66630.1	DAR5	5	26592648	26595922	+	3274	protein_coding	Protein DA1-related 5 [Source:UniProtKB/Swiss-Prot;Acc:Q84WJ0]	197.887	225.056	202.713	142.561	151.552	147.293	137.724	100.5	120.58	136.351	180.219	160.817
AT1G12080.1		1	4084162	4085036	+	874	protein_coding	At1g12080 [Source:UniProtKB/TrEMBL;Acc:O65370]	473.309	416.124	503.451	193.627	282.762	265.515	258.88	492.562	308.461	823.394	834.015	622.435
AT2G31350.2	GLX2-5	2	13368293	13370993	+	2700	protein_coding	Hydroxyacylglutathione hydrolase 2, mitochondrial [Source:UniProtKB/Swiss-Prot;Acc:Q9SID3]	970.92	745.9	732.811	705.356	627.569	618.243	869.837	839.342	778.631	605.654	681.83	768.254
AT1G74770.2		1	28089511	28094915	-	5404	protein_coding	Zinc finger protein BRUTUS-like At1g74770 [Source:UniProtKB/Swiss-Prot;Acc:F4HVS0]	612.177	575.041	113.253	1514.97	1776.92	831.43	1533.61	360.034	712.265	311.812	429.523	476.617
AT5G22880.1	H2B	5	7651868	7652714	-	846	protein_coding	Histone H2B [Source:UniProtKB/TrEMBL;Acc:Q1H5F7]	685.083	846.946	903.166	628.756	563.49	644.407	617.17	762.035	723.482	1126.75	905.102	905.739
AT1G21780.1		1	7652029	7654014	+	1985	protein_coding	BTB/POZ domain-containing protein At1g21780 [Source:UniProtKB/Swiss-Prot;Acc:Q9XHZ8]	957.033	735.795	668.095	776.636	674.357	509.711	700.012	707.919	676.745	557.033	667.813	620.769
AT2G16700.2	ADF5	2	7244618	7245693	+	1075	protein_coding	ATADF5 [Source:UniProtKB/TrEMBL;Acc:A0A178VPY9]	403.875	359.171	367.357	619.181	517.719	467.074	460.806	395.374	388.848	264.247	337.411	294.969
AT5G24810.1		5	8516635	8522800	-	6165	protein_coding	ABC1 family protein [Source:UniProtKB/TrEMBL;Acc:F4KIJ2]	1713.86	1282.36	1164.88	1929.89	1758.62	1771.39	1851.51	1536.22	1631.11	1239.85	1170.42	1052.39
AT2G01008.1		2	1025	3173	+	2148	protein_coding	FUNCTIONS IN: molecular_function unknown; INVOLVED IN: biological_process unknown; LOCATED IN: cellular_component unknown; BEST Arabidopsis thaliana protein match is: maternal effect embryo arrest 38 (TAIR:AT3G43160.1). [Source:TAIR;Acc:AT2G01008]	217.56	149.731	134.19	238.31	364.132	318.812	376.929	209.836	224.335	175.46	130.158	185.814
AT5G61600.1	ERF104	5	24766344	24767732	-	1388	protein_coding	Ethylene-responsive transcription factor ERF104 [Source:UniProtKB/Swiss-Prot;Acc:Q9FKG1]	762.617	745.9	1340.95	515.984	562.472	410.87	760.072	647.177	597.293	802.254	731.891	1238.2
AT3G20600.1	NDR1	3	7194771	7195769	+	998	protein_coding	Protein NDR1 [Source:UniProtKB/Swiss-Prot;Acc:O48915]	180.529	56.953	109.446	72.3442	62.0449	32.9471	70.4154	80.6211	105.625	81.3881	65.0792	110.822
AT1G75450.1	CKX5	1	28314458	28318362	-	3904	protein_coding	Cytokinin dehydrogenase 5 [Source:UniProtKB/Swiss-Prot;Acc:Q67YU0]	182.843	158.917	142.755	278.738	283.779	375.985	282.697	134.737	188.816	156.434	206.251	119.988
AT5G47950.1		5	19417020	19418657	-	1637	protein_coding	Acetyl-CoA:benzylalcohol acetyltranferase-like protein [Source:UniProtKB/TrEMBL;Acc:Q9FGV4]	1493.99	882.771	854.629	856.428	901.176	567.853	744.539	1136.43	1022.6	1060.16	1199.46	1184.04
AT4G16983.1		4	9557002	9557821	-	819	protein_coding		42.8177	48.6856	44.73	9.57497	8.13703	30.04	11.3907	3.31319	12.1515	40.1655	79.0963	48.3283
AT2G03340.1	WRKY3	2	1014350	1017222	-	2872	protein_coding	Putative WRKY DNA-binding protein [Source:UniProtKB/TrEMBL;Acc:Q0WPM8]	1005.64	709.156	737.57	776.636	671.305	528.123	768.356	791.853	740.307	772.658	739.901	710.76
AT5G58640.2		5	23697891	23699767	+	1876	protein_coding	AT5g58640/mzn1_90 [Source:UniProtKB/TrEMBL;Acc:Q8W1E5]	78.6919	0	104.687	51.0665	61.0277	43.6065	0	53.0111	63.5617	208.227	0	64.9933
AT5G15860.1	ICME	5	5178157	5181761	-	3604	protein_coding	Isoprenylcysteine alpha-carbonyl methylesterase ICME [Source:UniProtKB/Swiss-Prot;Acc:Q94AS5]	322.868	283.846	273.139	368.104	456.691	395.365	313.763	312.545	333.699	267.418	266.324	254.14
AT5G24380.1	YSL2	5	8323895	8326705	+	2810	protein_coding	Metal-nicotianamine transporter YSL2 [Source:UniProtKB/Swiss-Prot;Acc:Q6R3K9]	1892.08	1625	1047.82	2445.87	3170.39	1690.96	1872.22	1802.38	1713.36	1147.89	1394.7	854.911
AT3G14690.1	CYP72A15	3	4937317	4939804	+	2487	protein_coding	Cytochrome P450, family 72, subfamily A, polypeptide 15 [Source:UniProtKB/TrEMBL;Acc:A0A1I9LLM3]	3115.27	2397.54	2025.22	2180.96	2068.84	1722.94	1303.72	1408.11	1391.81	1257.82	1453.77	1207.37
AT4G21960.1	PER42	4	11646109	11648644	-	2535	protein_coding	Peroxidase 42 [Source:UniProtKB/Swiss-Prot;Acc:Q9SB81]	21861.3	34739.5	26448.8	21249	22386	23528.1	19760.8	20298.8	18423.5	33816.2	36002.8	28982
AT3G49050.1		3	18180907	18184048	+	3141	protein_coding	Alpha/beta-Hydrolases superfamily protein [Source:UniProtKB/TrEMBL;Acc:Q9SMU2]	370.315	338.043	332.144	473.429	494.325	429.282	356.219	411.94	386.979	313.925	383.467	295.803
AT1G30510.3	RFNR2	1	10806986	10809162	-	2176	protein_coding	Ferredoxin--NADP reductase, root isozyme 2, chloroplastic [Source:UniProtKB/Swiss-Prot;Acc:Q9S9P8]	17555.2	5226.81	8381.64	16168.9	8823.59	13308.7	4683.66	4623.01	6393.56	6385.27	2830.45	3701.28
[truncated: 27,246 more rows]

## Sheet: Supplementary Table 3
Supplementary Table 3. Scaled counts of RNAseq performed using pWER::FLS2-GFP plants
[truncated: 29,017 more rows]

[truncated: 1 more sheets: Supplementary Table 4]
