# Supplementary material for: Coordination of microbe–host homeostasis by crosstalk with plant innate immunity
Source: Nat Plants. 2021 May 24;7(6):814–25. doi: 10.1038/s41477-021-00920-2 (PMC8208891; doi:10.1038/s41477-021-00920-2)
Supplement: Supplementary file 4 — Raw/scale counts of DEGs obtained from RNA-seq data using Col-0 plants. [file 41477_2021_920_MOESM4_ESM.xlsx]

## Sheet: Supplementary Table 5
Supplementary Table 5. Raw counts of RNAseq performed using Col-0 plants.
ID	Gene	Chromosome	Start	End	Strand	Length	BioType	Description	Mock_1	Mock_2	Mock_3	Mock_4	Mock_Flg22_1	Mock_Flg22_2	Mock_Flg22_3	Mock_Flg22_4	HKSynComNonSupp_1	HKSynComNonSupp_2	HKSynComNonSupp_3	HKSynComNonSupp_4	HKSynComNonSupp_Flg22_1	HKSynComNonSupp_Flg22_2	HKSynComNonSupp_Flg22_3	HKSynComNonSupp_Flg22_4	SynComNonSupp_1	SynComNonSupp_2	SynComNonSupp_3	SynComNonSupp_4	SynComNonSupp_Flg22_1	SynComNonSupp_Flg22_2	SynComNonSupp_Flg22_3	SynComNonSupp_Flg22_4	HKSynComSupp_1	HKSynComSupp_2	HKSynComSupp_3	HKSynComSupp_4	HKSynComSupp_Flg22_1	HKSynComSupp_Flg22_2	HKSynComSupp_Flg22_3	HKSynComSupp_Flg22_4	SynComSupp_1	SynComSupp_2	SynComSupp_3	SynComSupp_4	SynComSupp_Flg22_1	SynComSupp_Flg22_2	SynComSupp_Flg22_3	SynComSupp_Flg22_4
AT2G04160.1	AIR3	2	1401268	1407827	-	6559	protein_coding	Subtilisin-like protease SBT5.3 [Source:UniProtKB/Swiss-Prot;Acc:Q9ZSP5]	238.243	285	250.952	222.08	462.116	625.147	457.098	623.874	271.591	353.957	263.699	245.592	546.44	741.673	367.816	533.476	300.751	270.947	292.796	214.097	467.027	591.051	557.414	519.382	271.432	312.751	280.472	160.906	606.38	677.561	496.408	421.842	341.853	413.17	387.471	311.979	331.862	364.558	315.831	327.415
AT1G67270.1		1	25183019	25185939	-	2920	protein_coding	Zinc-finger domain of monoamine-oxidase A repressor R1 protein [Source:TAIR;Acc:AT1G67270]	16.0028	54.9256	19.4954	15.4328	167.086	246.232	124.465	152.67	22.4956	59.4897	53.388	12.6982	199.477	286.285	78.6752	107.233	51.539	54.1863	29.9694	65.5707	274.455	308.195	240.424	302.54	23.9155	31.1856	12.89	12.5482	214.421	199.003	51.4102	96.1433	21.616	26.783	22.0353	61.2112	34.8353	25.8439	25.0885	73.1395
AT2G19190.1	SIRK	2	8326049	8329944	-	3895	protein_coding	Senescence-induced receptor-like serine/threonine-protein kinase [Source:UniProtKB/Swiss-Prot;Acc:O64483]	26.4783	41.5414	25.2866	25.7026	117.361	128.62	96.2739	73.8497	36.066	32.2698	41.169	12.7212	114.751	80.7382	69.0207	54.2511	23.5554	27.5874	21.3095	25.8381	115.827	115.606	72.7909	82.9443	16.8551	9.62476	11.9537	16.7167	112.693	75.1358	73.7611	60.4127	18.9434	14.9219	13.393	21.4095	19.3504	8.58755	16.6747	15.6398
AT1G76970.1	TOL4	1	28922415	28925423	-	3008	protein_coding	TOM1-like protein 4 [Source:UniProtKB/Swiss-Prot;Acc:Q6NQK0]	104.6	122.287	112.039	148.13	49.0574	43.8648	58.0048	73.8041	93.4008	82.6831	105.673	118.241	110.665	118.877	85.1864	186.034	131.168	79.8028	132.519	127.423	98.7343	90.379	103.74	178.278	57.5947	79.2193	91.1231	115.003	52.1142	105.838	91.472	187.906	39.6436	46.4438	40.2245	117.303	70.6362	80.3445	104.461	175.631
AT5G40590.1		5	16251318	16252434	-	1116	protein_coding	At5g40590 [Source:UniProtKB/TrEMBL;Acc:Q9FM39]	118.961	417.214	171.682	26.8047	1159.85	1248.5	572.787	453.58	126.376	384.016	306.643	35.9575	1185.01	1706.73	398.578	303.788	291.334	415.678	194.4	177.717	1654.85	1973.03	1072.84	688.658	115.536	209.308	104.424	25.1562	1189.5	1006.22	312.329	238.565	255.566	364.674	181.828	443.593	265.228	343.811	181.362	361.348
AT2G02010.1	GAD4	2	474108	476650	-	2542	protein_coding	glutamate decarboxylase 4 [Source:TAIR;Acc:AT2G02010]	6.58985	12.4828	5.84842	4.11537	113.513	203.366	63.6349	25.4452	5.62407	7.05812	26.6941	1.95363	110.669	172	69.7544	18.0875	10.8506	20.6893	33.1244	0.923519	140.051	165.646	118.715	24.1058	14.1725	20.3915	16.5725	0	122.532	165.832	62.6926	18.3641	3.60275	9.45241	20.1187	0	12.5794	7.65711	8.36246	4.87614
AT2G43620.1		2	18093694	18095093	-	1399	protein_coding	Endochitinase At2g43620 [Source:UniProtKB/Swiss-Prot;Acc:O22841]	21.4155	20.8883	27.4434	12.3678	315.497	156.447	94.7918	495.211	14.551	36.287	31.1138	16.5333	256.944	264.886	80.8856	245.596	28.797	38.4169	25.193	56.4437	638.124	566.329	380.517	937.814	22.9452	36.9125	29.5555	10.4781	505.42	220.317	113.664	288.287	10.7676	34.1207	15.3835	193.125	23.2305	45.3316	14.7434	145.454
AT2G43050.1	PME16	2	17902370	17904443	+	2073	protein_coding	Probable pectinesterase/pectinesterase inhibitor 16 [Source:UniProtKB/Swiss-Prot;Acc:Q9SKX2]	441.735	188.873	301.121	494.835	98.0945	88.7249	148.774	133.175	590.656	321.653	309.22	469.938	161.218	81.9523	242.548	125.318	384.374	305.416	288.678	420.165	85.5519	125.507	114.718	128.929	534.212	347.968	393.083	526.97	84.7819	121.163	140.387	143.651	288.268	147.252	193.492	155.056	250.617	154.047	157.79	166.806
AT1G14550.1	PER5	1	4978922	4980466	+	1544	protein_coding	Peroxidase 5 [Source:UniProtKB/Swiss-Prot;Acc:Q9M9Q9]	58.7125	145.335	70.5368	16.488	319.231	541.107	247.714	139.697	73.9038	163.296	136.689	15.5663	308.871	671.936	180.416	77.5534	175.551	177.311	226.77	94.3663	497.96	824.704	460.373	257.063	45.9044	110.804	65.5592	13.6193	260.479	399.51	176.706	75.8446	45.7763	69.7863	114.381	82.757	77.4332	38.5558	104.193	73.7313
AT2G47550.1	PME20	2	19508929	19511792	+	2863	protein_coding	Probable pectinesterase/pectinesterase inhibitor 20 [Source:UniProtKB/Swiss-Prot;Acc:O22256]	59.3384	141.446	111.092	49.3805	283.386	390.789	231.114	230.724	58.5034	159.314	152.386	65.4595	321.07	574.818	154.128	131.777	77.7798	173.398	128.565	67.411	470.069	662.682	474.833	232.552	85.935	160.787	88.3742	42.8685	437.194	424.705	164.201	122.049	141.432	396.869	232.764	305.01	135.468	401.858	217.351	214.606
AT4G36430.1	PER49	4	17204385	17206033	-	1648	protein_coding	Peroxidase 49 [Source:UniProtKB/Swiss-Prot;Acc:O23237]	863.196	614.798	771.611	380.043	1658.23	1817.88	1123.05	592.179	988.048	651.237	827.052	363.396	1421.21	1113.01	1082.64	567.343	327.292	440.346	389.982	168.276	1152.03	823.574	968.333	307.348	844.046	582.783	815.439	242.894	1121.83	956.539	1116.99	572.571	199.501	183.552	220.821	89.8627	317.446	222.116	218.393	111.769
AT5G38940.1		5	15588723	15589728	+	1005	protein_coding	RmlC-like cupins superfamily protein [Source:TAIR;Acc:AT5G38940]	108.788	207.13	329.007	51.6138	1173.09	874.565	495.911	965.832	158.234	215.639	386.352	76.5261	1427.26	1745.2	400.181	537.961	568.071	592.903	318.333	549.652	3117.8	3170.15	2613.34	2065.01	154.8	147.856	251.941	70.3335	1108.04	700.724	382.657	723.95	723.429	1134.35	782.287	1781.59	643.846	1020.81	1010.43	1550.29
AT3G46280.1		3	17005423	17008528	-	3105	protein_coding	Kinase-like protein [Source:UniProtKB/TrEMBL;Acc:Q8GYH9]	519.084	1015.67	1059.15	510.396	1652.91	1916.94	1760.76	1488.26	574.499	1517.45	1464.7	648.321	1784.42	2949.99	1335.51	1337.25	823.351	1383.21	1236.43	1153.7	2311.21	3556.69	2714.78	2512.26	725.186	1091.94	1042.56	458.098	1848.74	2018.88	1283.61	1056.82	858.932	1522.95	1272.72	1540.72	901.874	1386.04	1306.55	1572.15
AT5G25440.1		5	8854507	8856758	-	2251	protein_coding	Protein kinase superfamily protein [Source:TAIR;Acc:AT5G25440]	40.2636	68.3728	69.3922	48.397	171.253	128.573	111.519	117.784	86.4037	128.034	103.392	120.867	120.252	137.505	70.4705	152.489	106.45	116.246	75.6479	175.634	169.752	151.346	131.756	209.181	64.5455	87.2505	83.9125	109.905	99.6734	92.0306	88.0785	143.902	123.168	139.131	101.729	254.224	107.425	98.9536	87.0746	256.747
AT2G37170.1	PIP2B	2	15613402	15614916	-	1514	protein_coding	plasma membrane intrinsic protein 2 [Source:TAIR;Acc:AT2G37170]	9062	7458.64	9785.19	10650.6	6248.38	5268.52	7213.22	7646.63	9875.21	9934.78	9237.99	9079.19	7981.51	6504.53	7771.99	7599.02	11470.9	9514.68	8792.53	14954	10036.9	8184.41	7151.43	14490.9	11618.2	10160.2	8164.97	14699	4820.57	4847.04	5178.28	12270.3	10981.8	9831.88	10782.4	23405.7	10548.4	9978.89	11204.1	21779.2
AT2G37180.1	PIP2-3	2	15617635	15619155	+	1520	protein_coding	Aquaporin PIP2-3 [Source:UniProtKB/Swiss-Prot;Acc:P30302]	570.437	634.76	676.906	1399.38	299.355	350.775	361.234	778.94	431.135	1431.37	593.438	1041.06	312.97	717.02	545.314	619.13	746.365	1052.05	572.452	1105.54	430.594	637.573	320.558	857.202	759.227	1197.52	642.637	1413.22	268.617	434.058	319.301	803.917	662.445	773.915	500.753	1434.42	594.297	863.557	593.525	1477.65
AT1G20450.1	ERD10	1	7087903	7089606	-	1703	protein_coding	Dehydrin ERD10 [Source:UniProtKB/Swiss-Prot;Acc:P42759]	2166.32	4137.1	3086.69	1597.52	1402.21	3203.66	1970.48	1272.44	2061.3	2530.62	2210.61	1677.16	1768.12	2156.38	1978.42	1266.3	1201.06	1787.09	1361.4	974.822	1162.22	1565.71	1526.8	990.081	2305.16	2388.27	2030.94	1615.41	1211.44	1351.12	1816.59	1389.34	856.584	1390.67	1186.23	823.642	966.759	1302.48	1272.59	815.014
AT1G49570.1	PER10	1	18346958	18349049	+	2091	protein_coding	Peroxidase [Source:UniProtKB/TrEMBL;Acc:A0A178WK78]	90.9159	35.0077	55.682	73.099	467.736	159.477	59.9612	418.672	147.063	37.3024	38.9144	56.5564	441.366	236.836	79.4001	363.115	324.899	167.475	155.26	432.541	653.012	343.887	392.235	430.204	192.816	55.0156	83.889	69.0707	392.873	143.106	123.231	456.457	359.734	242.532	251.363	520.626	361.944	197.773	243.229	598.406
AT4G18170.1	WRKY28	4	10061214	10062893	+	1679	protein_coding	WRKY transcription factor [Source:UniProtKB/TrEMBL;Acc:A0A178V3M3]	17.7929	23.3458	25.4098	15.4456	57.0871	68.7721	33.7359	46.6061	21.3215	33.2689	32.241	12.6721	61.4922	71.6399	34.8313	42.645	42.4015	26.5986	22.8524	53.6136	78.7836	72.1673	60.8867	77.3797	21.2213	20.3201	22.13	16.7471	62.0468	47.2915	30.1961	51.9327	18.8805	9.48552	11.5161	18.3774	19.3558	14.4096	11.5391	12.6436
AT5G39580.1	PER62	5	15847065	15849141	-	2076	protein_coding	Peroxidase 62 [Source:UniProtKB/Swiss-Prot;Acc:Q9FKA4]	509.753	234.554	372.922	343.059	1562.04	1119.16	697.771	916.37	619.72	402.214	475.707	323.232	1474.58	1341.12	532.589	608.745	1668.58	1149.6	1594.94	1600.95	2288.39	2086.91	1859.13	1841.12	481.404	306.567	410.688	489.084	1280.77	963.552	452.591	898.821	438.286	306.533	493.762	1198.13	751.066	256.075	537.153	988.527
AT4G18940.1		4	10372658	10373895	+	1237	protein_coding	RNA ligase/cyclic nucleotide phosphodiesterase family protein [Source:UniProtKB/TrEMBL;Acc:O49408]	43.4529	35.1839	29.5092	39.2088	122.584	131.498	69.5822	86.2338	36.8195	60.4649	53.3046	37.8215	170.875	136.671	42.792	56.8926	141.745	102.433	80.9962	180.66	303.192	223.646	206.888	299.727	70.4311	47.4034	31.467	51.4108	117.886	74.4925	35.529	85.801	127.104	144.313	106.971	474.62	112.302	160.909	117.461	419.299
AT3G59930.1		3	22139492	22140320	-	828	protein_coding	Defensin-like protein 206 [Source:UniProtKB/Swiss-Prot;Acc:Q94JR6]	242.133	89.4223	262.206	1380.5	66.1729	31.8503	69.0003	545.108	162.62	233.603	213.978	1472.4	131.304	55.7927	195.229	491.617	1070.2	566.189	344.924	2347.1	282.267	134.989	80.1181	1349.85	286.026	256.25	456.014	1954.33	77.4985	63.4004	65.5516	706.753	1687.94	1362.8	608.022	5755.69	1252.4	1352.03	666.836	6676.17
AT4G12550.1	AIR1	4	7439115	7439805	+	690	protein_coding	Putative lipid-binding protein AIR1 [Source:UniProtKB/Swiss-Prot;Acc:Q9S7I2]	717.814	898.541	1101.24	949.372	204.524	237.846	474.894	391.543	613.054	1213.09	1042.03	740.161	248.932	274.496	694.441	297.585	1511.24	1412.9	817.316	1916.76	414.989	587.1	306.561	547.108	945.434	873.439	993.918	1198.92	184.407	190.401	334.844	350.971	1030.59	1131.79	2224.72	1204.44	1558.52	1436.76	2201.23	1371.13
AT5G01490.2	CAX4	5	195452	198409	+	2957	protein_coding	cation exchanger 4 [Source:TAIR;Acc:AT5G01490]	123.976	215.719	250.8	120.419	68.9496	172.447	92.702	57.652	107.87	196.606	105.643	97.5908	120.241	158.216	112.677	43.9315	134.592	213.783	158.465	202.334	113.623	180.577	198.571	130.352	146.039	172.459	130.826	66.952	106.012	121.291	128.088	96.2081	91.7968	104.927	146.69	117.361	95.8032	100.662	143.432	109.094
AT2G36830.1	TIP1-1	2	15445294	15446621	+	1327	protein_coding	Aquaporin TIP1-1 [Source:UniProtKB/Swiss-Prot;Acc:P25818]	10680.6	10387.6	13200.3	13401.5	5014.83	5383.28	8652.71	8622.33	12113.2	17010.3	12500.4	12488	6401.46	9339.04	9268.08	8776.23	11207.4	12385.3	9943.38	14946.3	7290.48	8481.71	4963.95	12706.9	15777.4	14792.6	9510.99	18101.3	3509.33	5798.04	5926.26	12812.3	9666.09	11508.7	8533.75	18464.5	8271.68	11505.3	9194.91	18131.6
AT2G44578.1		2	18400646	18401339	-	693	protein_coding	RING/U-box superfamily protein [Source:UniProtKB/TrEMBL;Acc:A8MS73]	3.61751	5.06624	7.95683	1.03524	31.2651	38.8136	11.3505	6.73672	5.52403	7.04719	13.3026	6.72962	15.0458	30.2388	11.2407	1.2938	10.6629	9.84612	14.1057	3.71978	28.6582	32.7308	20.0353	6.17366	6.99134	10.5121	1.86275	1.05345	11.9004	18.1312	7.72507	4.37309	4.4427	8.09339	9.70519	4.10338	11.6234	10.8297	10.74	2.86518
AT1G64160.1	DIR5	1	23813943	23814839	+	896	protein_coding	Dirigent protein 5 [Source:UniProtKB/Swiss-Prot;Acc:Q9SH66]	34.0637	0	5.91451	25.8126	62.0842	22.9087	52.7161	65.0482	54.5675	1.00761	23.3114	12.5858	61.5222	5.79566	24.1958	33.6246	137.005	19.6973	63.6519	75.0973	56.8063	11.9652	29.9967	24.4298	25.4946	12.9991	42.625	37.801	58.2574	19.2963	66.1689	43.4988	120.662	41.5793	49.217	54.2468	105.536	39.862	46.6967	80.0124
AT4G28850.1	XTH26	4	14244290	14246037	+	1747	protein_coding	Probable xyloglucan endotransglucosylase/hydrolase protein 26 [Source:UniProtKB/Swiss-Prot;Acc:Q9SVV2]	28.8651	29.2433	23.5226	9.27578	134.698	246.13	32.8484	48.2515	33.5795	20.1595	33.3363	6.80789	269.244	266.042	22.6481	27.1447	75.5931	90.6245	51.1736	27.759	420.118	684.403	489.377	71.5784	49.421	30.9595	12.9304	22.004	107.366	111.438	35.3616	37.9322	190.229	332.472	310.551	163.491	229.401	292.238	255.898	174.548
AT5G15180.1	PER56	5	4930425	4932406	+	1981	protein_coding	Peroxidase 56 [Source:UniProtKB/Swiss-Prot;Acc:Q9LXG3]	768.867	292.913	556.753	482.086	254.375	105.64	317.881	204.979	803.743	678.435	532.422	497.634	245.986	130.627	376.436	209.371	782.258	525.057	433.24	552.083	255.792	185.295	141.771	243.369	676.765	528.671	405.074	529.864	184.796	168.868	216.747	211.127	677.34	538.375	492.696	489.215	681.367	546.557	463.365	471.118
AT3G10720.2	PME25	3	3354406	3357754	-	3348	protein_coding	Probable pectinesterase/pectinesterase inhibitor 25 [Source:UniProtKB/Swiss-Prot;Acc:Q94CB1]	184.033	331.741	285.244	238.597	727.222	638.068	510.615	660.17	263.498	447.718	320.397	242.489	717.241	1002.68	379.83	567.106	252.549	415.771	441.045	310.167	1106.51	1440.69	1304.53	1056.69	203.899	355.641	276.932	167.23	1187.67	931.617	500.727	393.996	409.259	900.43	459.485	982.069	313.495	934.471	468.56	955.974
AT2G18350.1	ZHD6	2	7971017	7972396	-	1379	protein_coding	Zinc-finger homeodomain protein 6 [Source:UniProtKB/Swiss-Prot;Acc:Q9ZPW7]	53.3117	29.1957	41.0724	31.9272	97.813	74.7487	67.4941	85.5666	57.1992	36.292	51.1354	31.1772	116.156	52.0088	60.733	80.1255	74.8384	62.0623	66.9676	112.798	123.738	131.255	116.798	152.455	50.3792	29.8575	44.2761	34.549	90.4436	66.4951	56.6644	86.5869	114.133	134.491	84.4856	165.427	124.849	106.724	82.9423	145.793
AT1G13480.1		1	4622550	4624081	-	1531	protein_coding	At1g13480 [Source:UniProtKB/TrEMBL;Acc:Q56Y29]	56.1716	81.7192	78.1955	23.6843	189.361	238.208	119.022	57.6191	62.834	100.814	72.2624	19.4932	194.044	248.442	75.3271	41.3533	249.866	373.364	226.937	136.814	381.679	502.119	388.289	154.787	41.5542	64.5336	55.3298	13.6078	188.134	162.343	49.0782	44.3631	80.0091	161.286	87.3385	93.9328	107.425	142.204	114.365	113.775
AT5G05340.1	PER52	5	1578869	1580875	-	2006	protein_coding	Peroxidase 52 [Source:UniProtKB/Swiss-Prot;Acc:Q9FLC0]	8.40504	1.66924	10.7652	0	84.1759	119.591	71.272	2.5409	13.4496	7.05645	7.78046	0	23.2323	42.7746	37.2355	9.04704	0.90108	1.97019	1.57533	0	26.2312	8.01191	39.937	0	4.417	1.19311	5.53689	0	15.2265	29.4279	81.9293	0	0	9.50299	3.84213	0	2.90358	3.84994	6.3058	0
AT2G01270.2	QSOX2	2	139309	142141	+	2832	protein_coding	Sulfhydryl oxidase 2 [Source:UniProtKB/Swiss-Prot;Acc:Q9ZU40]	27.3001	45.7706	37.0405	60.702	11.8052	5.98134	15.9088	23.7488	52.8657	41.3404	18.9083	40.0489	58.75	43.8659	37.3103	68.4741	43.402	41.3787	47.3204	80.3465	35.7174	58.2265	34.9161	42.1858	22.1443	16.7927	26.7004	42.8727	30.6325	57.4039	47.6471	45.3704	46.8353	15.7543	29.6993	31.6256	30.9647	31.5861	33.4504	74.1163
AT5G02230.1		5	448092	450737	+	2645	protein_coding	Haloacid dehalogenase-like hydrolase (HAD) superfamily protein [Source:TAIR;Acc:AT5G02230]	537.523	490.366	567.344	648.224	340.881	373.687	404.453	513.881	492.606	703.576	423.388	598.238	464.679	528.566	338.954	523.494	414.95	262.025	274.784	494.994	311.643	333.245	233.691	430.559	547.25	507.423	319.521	719.78	293.842	315.044	267.652	490.88	263.852	199.895	232.637	512.918	325.223	213.079	207.389	421.93
AT1G52343.1		1	19494127	19495867	-	1740	protein_coding	unknown protein; BEST Arabidopsis thaliana protein match is: unknown protein (TAIR:AT4G32680.1); Has 30201 Blast hits to 17322 proteins in 780 species: Archae - 12; Bacteria - 1396; Metazoa - 17338; Fungi - 3422; Plants - 5037; Viruses - 0; Other Eu /.../es - 2996 (source: NCBI BLink). [Source:TAIR;Acc:AT1G52343]	50.8918	19.2614	14.7483	28.8868	111.806	35.8644	44.1843	66.7991	49.1112	30.2333	28.8755	22.3126	127.128	55.5862	30.6877	72.4061	14.3592	10.8344	12.5837	28.716	106.388	46.9377	34.978	93.7694	46.674	21.3435	14.8044	40.9124	63.5167	29.5307	46.9228	117.268	26.8608	11.156	7.70749	25.5691	21.2981	9.68758	13.7488	33.8293
AT3G23250.1	MYB15	3	8309209	8310910	+	1701	protein_coding	Transcription factor MYB15 [Source:UniProtKB/Swiss-Prot;Acc:Q9LTC4]	43.9952	15.8443	37.1454	37.0719	128.65	128.572	65.6049	87.2739	56.0984	39.3173	36.6867	11.6953	97.0223	183.736	74.5146	55.5688	98.3171	108.364	73.2802	117.404	126.594	160.351	132.759	146.333	23.8705	27.4841	51.6431	23.0291	51.8588	85.6497	55.3751	66.0062	35.0585	42.6971	34.553	60.2407	53.229	24.9841	28.3315	47.6461
AT1G65570.1		1	24373874	24375895	-	2021	protein_coding	F5I14.10 [Source:UniProtKB/TrEMBL;Acc:O04474]	36.5305	51.6901	62.5402	58.6911	100.591	157.479	114.32	111.859	52.7478	79.6442	66.7068	48.7431	150.313	217.222	58.3254	93.0428	29.7742	48.2717	25.2173	72.0983	212.923	134.32	170.678	212.766	79.5857	46.6238	63.6198	54.4258	71.213	93.297	56.6094	189.325	44.9569	59.2757	56.6165	119.449	47.4213	49.9454	63.9801	108.942
AT3G48920.1	AtMYB45	3	18139172	18140772	+	1600	protein_coding	MYB transcription factor [Source:UniProtKB/TrEMBL;Acc:Q9SMT1]	180.811	358.315	181.234	76.256	306.58	504.237	327.463	125.306	219.479	204.625	266.712	110.913	300.671	407.088	253.234	143.473	141.345	157.61	173.229	107.317	321.063	392.344	374.487	226.738	169.498	163.236	170.82	93.2385	191.569	189.506	291.551	165.771	85.2718	137.979	203.766	119.537	105.503	120.48	168.384	123.214
AT4G16710.1		4	9398403	9399876	+	1473	protein_coding	At4g16710 [Source:UniProtKB/TrEMBL;Acc:O23514]	39.0605	11.7025	15.6912	25.771	76.8028	41.8502	26.2871	62.6288	35.7988	29.2302	37.7771	48.6044	50.5705	43.9645	26.6843	41.3656	62.9611	48.2665	26.7625	56.4553	37.4083	41.0091	27.9679	44.9206	29.9934	24.9856	38.8047	69.1709	60.7192	39.726	24.0145	68.3025	43.9497	38.9125	47.1301	59.2761	38.7187	25.0978	36.888	32.9495
AT5G37540.1		5	14912659	14914449	+	1790	protein_coding	AT5g37540/mpa22_p_70 [Source:UniProtKB/TrEMBL;Acc:Q9FGI3]	643.264	435.395	605.62	412.633	447.506	330.956	416.546	261.191	826.363	542.451	596.118	437.435	439.955	377.547	493.021	329.466	387.738	389.151	436.856	417.506	434.07	351.261	359.174	405.223	556.079	479.473	405.225	534.439	240.799	280.746	340.02	405.213	300.724	278.247	289.422	354.054	359.975	319.911	381.799	374.29
AT5G47450.1	TIP2-3	5	19248249	19249622	-	1373	protein_coding	Aquaporin TIP2-3 [Source:UniProtKB/Swiss-Prot;Acc:Q9FGL2]	1844.89	704.432	1186.13	3630.11	340.766	117.583	805.326	1059.78	1725.73	1712.53	1157.85	3308.2	475.624	212.846	838.718	784.624	2355.64	1147.58	1023.42	3055.52	693.24	332.162	220.727	1522.86	2899.63	1903.58	1042.84	4755.25	184.3	180.63	358.746	1694.11	1692.12	1013.51	797.136	2387.09	1247.68	1138.36	772.082	2206.68
AT3G27950.1		3	10377957	10379907	+	1950	protein_coding	GDSL-like Lipase/Acylhydrolase superfamily protein [Source:TAIR;Acc:AT3G27950]	6.54398	14.1832	20.5411	2.05998	53.4246	24.9158	24.3759	31.3436	5.60659	20.1619	22.2319	7.79285	47.8297	92.4681	21.0516	12.9237	20.7341	63.0469	35.4507	13.8698	85.2878	136.245	105.822	42.3606	13.2556	11.9393	34.1341	4.18812	75.1743	51.1591	18.894	18.4023	37.7386	69.6407	47.0503	32.6792	32.9063	61.5549	53.562	17.4909
AT5G65390.1	AGP7	5	26128581	26129547	-	966	protein_coding	Classical arabinogalactan protein 7 [Source:UniProtKB/Swiss-Prot;Acc:Q8LG54]	574.739	925.861	620.852	340.528	336.126	602.688	542.634	280.655	678.202	761.845	761.775	455.697	339.021	477.238	644.212	315.503	422.441	612.624	683.295	298.343	358.15	477.151	493.76	203.542	735.867	662.217	784.024	479.534	406.894	579.366	660.069	338.917	393.768	639.685	696.883	402.028	418.233	524.616	716.682	422.076
AT1G75750.1	GASA1	1	28441501	28442435	-	934	protein_coding	GASA1 [Source:UniProtKB/TrEMBL;Acc:A0A178W4S5]	6048.36	3373.78	4644.28	6797.87	3902.69	3146.16	3865.75	4122.42	6773.8	5327.9	4771.25	7242.58	4177.83	2944.06	3804.13	4216.36	5042.08	3646.31	3599.17	7739.37	4612.26	3378.28	2889.6	7089.64	6064.38	5178.14	4178.47	10690.1	2824.23	2632.07	2879.12	5638.65	3329.27	2561.38	2966.01	9371.2	2816.14	2690.41	2609.03	8726.48
AT3G53180.1		3	19706820	19711460	+	4640	protein_coding	Nodulin/glutamine synthase-like protein [Source:UniProtKB/TrEMBL;Acc:F4J9A0]	847.412	727.477	810.615	1112.19	1111.4	931.289	1004.47	1505.33	934.85	872.322	771.165	944.767	1217.14	1264.99	807.385	1309.7	1074.16	859.165	944.906	1344.21	1319.98	1298.28	1239.28	1848.67	905.226	939.19	726.158	1090.51	1271.52	1201.62	905.657	1480.65	1142.5	1003.65	941.912	1775.65	930.722	1063.95	892.398	1748.86
AT1G51920.1		1	19294184	19294612	+	428	protein_coding	unknown protein; FUNCTIONS IN: molecular_function unknown; INVOLVED IN: biological_process unknown; LOCATED IN: endomembrane system; EXPRESSED IN: stem, stamen; EXPRESSED DURING: 4 anthesis; Has 22 Blast hits to 22 proteins in 5 species: Archae - 0; /.../ria - 0; Metazoa - 0; Fungi - 0; Plants - 22; Viruses - 0; Other Eukaryotes - 0 (source: NCBI BLink). [Source:TAIR;Acc:AT1G51920]	3.1922	1.79434	0	3.17586	13.7449	15.4958	9.70017	8.29998	6.22636	10.7904	5.38574	0	13.9766	17.1106	6.21266	6.51769	6.06362	5.76752	11.781	10.2446	17.1194	16.5175	13.8918	10.5671	0.876958	4.40682	3.85864	5.42116	11.2323	9.42484	9.27459	9.21562	1.74273	1.82106	0.971033	1.00199	2.86481	4.24719	2.29362	4.51203
AT3G22240.1		3	7863606	7864895	-	1289	protein_coding	Cysteine-rich/transmembrane domain PCC1-like protein [Source:UniProtKB/TrEMBL;Acc:Q9LHJ3]	2812.25	1954.55	1991.72	1264.17	4262.44	3180.66	3098.44	1853.76	2893.55	1624.4	2370.17	1320.28	4140.1	2475.4	2543.78	1804.78	1989.33	1666.51	2120.44	1700.05	4115.6	2847.26	3684.53	2303.29	2490.86	2164.22	1673.99	1675.88	3471.25	2095.46	2624.07	1846.04	881.237	713.002	1815.96	567.106	1434.8	581.305	1498.82	552.516
AT1G51680.1	4CL1	1	19158746	19161737	-	2991	protein_coding	4-coumarate--CoA ligase 1 [Source:UniProtKB/Swiss-Prot;Acc:Q42524]	1175.61	2007.27	1536.43	583.147	1821.49	2752.64	1818.14	828.144	1453.57	1430.87	1576.36	549.453	1744.62	1804.68	1564.67	688.545	1292.47	1758.65	1521.11	769.914	1839.28	2411	2389.7	1001.48	1264.95	1496.79	1053.53	539.342	1326.54	1789.49	1618.88	646.636	683.239	1008.34	1306.77	449.75	924.043	1089.46	1208.66	351.485
AT1G64380.1	ERF061	1	23890570	23892193	-	1623	protein_coding	Ethylene-responsive transcription factor ERF061 [Source:UniProtKB/Swiss-Prot;Acc:Q9C7W2]	81.6693	69.976	89.8034	109.107	52.6084	35.8843	57.1272	60.19	61.7864	92.7562	91.1829	134.648	50.5566	54.2835	73.7573	86.5728	41.5428	28.5699	44.1458	77.6145	38.4923	22.0671	43.9074	74.8543	71.6797	68.2418	81.0875	145.425	38.7207	45.9717	56.5284	101.629	46.7902	39.4596	23.0141	112.266	53.2248	40.2793	32.4666	104.196
AT5G60530.1		5	24333907	24335858	-	1951	protein_coding	At5g60530/muf9_180 [Source:UniProtKB/TrEMBL;Acc:Q9FKJ4]	324.428	591.088	453.502	320.026	772.446	1074.61	870.553	679.256	321.539	774.352	572.759	347.594	1168.21	1465.18	466.253	587.873	322.652	342.847	410.828	256.788	783.555	947.38	1238.16	939.533	391.37	516.605	654.822	156.883	756.025	867.786	539.543	760.738	625.742	947.508	763.826	811.171	505.127	924.343	755.27	758.296
AT1G22360.1	UGT85A2	1	7894807	7897761	-	2954	protein_coding	UDP-glycosyltransferase 85A2 [Source:UniProtKB/Swiss-Prot;Acc:Q9ZWJ3]	738.288	475.957	661.746	616.247	1041.72	655.962	1097.61	874.515	634.481	734.05	763.027	611.559	1038.36	1191.23	840.362	855.267	608.62	630.535	662.52	544.847	1051.93	956.816	836.961	886.933	796.396	905.806	730.969	617.956	936.561	1153.04	866.239	776.622	594.515	703.275	601.586	729.393	552.521	743.54	667.815	637.899
AT1G01680.1	PUB54	1	246262	248440	-	2178	protein_coding	U-box domain-containing protein 54 [Source:UniProtKB/Swiss-Prot;Acc:Q9LQ92]	8.38157	7.51926	14.7004	7.21431	1.80815	0.996486	0.938485	0	5.597	29.2314	10.001	3.89048	9.56701	3.47	2.42668	2.58519	58.4988	75.8489	51.1749	38.8616	32.7509	35.0224	7.9897	7.27845	6.17796	27.3902	17.5476	9.42999	2.02602	2.56164	3.78833	2.16745	53.8414	38.0833	58.6459	48.0245	75.4988	19.2875	49.4893	64.9761
AT5G17330.1	GAD1	5	5710910	5715075	+	4165	protein_coding	Glutamate decarboxylase 1 [Source:UniProtKB/Swiss-Prot;Acc:Q42521]	3609.57	4570.23	4562.4	3485.4	4686.01	5290.62	5326.73	3887.58	4062.75	4346.86	4723.98	3325.84	4836.54	4995.54	4533.88	3946.84	3899.07	4603.91	4646.52	3955.95	5553.57	5525.49	5995.22	5280.97	3995.64	4180.67	4206.88	3345.78	4256.75	4323.45	4869.37	4002.68	3738.59	3692.11	4396.55	3872.26	3923.74	3674.89	4546.36	3687.46
AT4G38620.1	MYB4	4	18053360	18055040	+	1680	protein_coding	Transcription repressor MYB4 [Source:UniProtKB/Swiss-Prot;Acc:Q9SZP1]	479.956	595.1	439.563	304.744	386.178	513.318	384.111	228.835	537.767	433.516	472.538	314.004	461.861	436.691	439.957	257.151	407.052	395.044	354.663	317.004	444.75	314.825	401.212	251.333	469.679	417.441	370.571	397.669	313.518	291.307	380.974	407.765	269.814	260.676	339.612	226.621	298.07	222.712	355.373	216.999
AT1G72430.1	SAUR78	1	27264602	27265806	-	1204	protein_coding	Auxin-responsive protein SAUR78 [Source:UniProtKB/Swiss-Prot;Acc:Q9C9E1]	404.37	424.347	400.735	278.245	292.073	289.983	295.585	237.052	352.686	438.477	433.396	291.842	287.006	306.49	302.563	272.732	260.149	369.397	299.2	375.63	314.471	384.301	249.666	365.031	380.447	333.552	298.268	434.789	207.74	184.405	215.867	361.912	247.711	319.639	337.402	507.798	269.082	312.352	345.26	537.398
AT5G10430.1	AGP4	5	3277488	3278461	-	973	protein_coding	ATAGP4 [Source:UniProtKB/TrEMBL;Acc:A0A178UE88]	1138.76	1457.74	1351.68	872.944	695.776	801.933	1093.64	666.171	1276.28	1763.55	1813.43	1150.06	704.008	1038.97	1362	623.239	897.926	1491.19	1648.17	796.788	713.599	1277.85	1198.38	632.438	1392.67	1549.85	1882.59	801.623	995.317	1256.21	1324.93	534.393	1087.46	1664.25	1715.52	714.001	968.124	1454.24	1692.35	728.374
AT1G17180.1	GSTU25	1	5872024	5873124	+	1100	protein_coding	Glutathione S-transferase U25 [Source:UniProtKB/Swiss-Prot;Acc:Q9SHH7]	1000.09	2175.1	1075.23	246.54	1442.21	3627.39	1971.91	399.158	1043.97	1793.88	1141.77	295.003	1540.54	2769.66	1167.97	319.352	464.135	643.179	562.402	84.2842	591.853	1125.77	791.441	109.551	1033.26	1579.04	618.873	209.777	1224.64	1888.14	1406.98	293.104	154.042	390.26	268.732	49.0872	202.328	329.202	251.579	53.1812
AT1G47600.1	TGG4	1	17491731	17494779	+	3048	protein_coding	Myrosinase 4 [Source:UniProtKB/Swiss-Prot;Acc:Q8GRX1]	496.432	807.592	683.723	746.062	1301.54	1315.84	1500.6	1305.05	599.187	898.365	771.823	624.846	1759.83	1892.44	711.918	1202.89	844.076	824.604	723.858	764.845	1662.82	1316.63	1743.04	2555.93	597.647	812.573	829.849	287.627	1159.91	1163.93	869.639	1609.08	1012.83	1203.04	1252.67	1677.48	957.036	1332.55	1242.88	1502.82
AT5G36880.3	ACS	5	14534585	14540245	-	5660	protein_coding	Acetyl-coenzyme A synthetase, chloroplastic/glyoxysomal [Source:UniProtKB/Swiss-Prot;Acc:B9DGD6]	0	27.4132	42.7839	59.6262	118.29	91.7303	94.3943	89.9842	37.1998	53.4474	73.4392	39.1484	84.6964	81.8854	103.136	114.958	55.2744	97.5418	123.129	85.8133	130.916	122.658	96.7181	179.068	35.4892	40.9164	34.018	96.1139	51.2396	114.596	134.985	116.496	81.1973	137.401	166.433	77.4774	52.2455	67.7271	166.701	70.3939
AT5G45280.2	PAE11	5	18345534	18349695	+	4161	protein_coding	Pectin acetylesterase 11 [Source:UniProtKB/Swiss-Prot;Acc:Q9FH82]	377.042	757.48	602.529	277.952	809.7	931.965	865.534	515.351	425.6	1206.81	643.793	349.184	881.348	1603.35	626.395	491.03	340.342	587.153	463.466	282.782	911.283	1440.01	920.141	572.568	523.729	783.729	446.092	242.763	912.411	1099.85	559.32	375.258	354.42	696.469	353.941	500.159	317.421	674.605	391.923	513.934
AT5G15640.2		5	5087219	5090047	+	2828	protein_coding	Mitochondrial substrate carrier family protein [Source:UniProtKB/TrEMBL;Acc:Q949U9]	4.70782	4.16067	0	0	17.2551	7.97518	16.8438	23.7496	19.1233	5.04154	4.44909	22.4682	0	4.6173	12.9781	9.04367	13.5643	24.6302	16.5626	21.2403	9.40007	13.0515	24.9396	21.6931	10.6299	5.99816	19.3337	18.8215	12.2547	5.1022	6.26858	4.32075	7.2059	17.3275	28.7395	20.403	3.87057	7.65623	26.1298	4.87655
AT5G36907.1		5	14550119	14550859	-	740	protein_coding		4.46154	3.39428	5.0063	3.11219	24.8656	22.8782	8.54192	9.23882	6.58785	8.05004	8.85897	1.91268	12.313	15.1619	8.004	3.88387	2.65037	5.90527	3.1283	0.93198	11.0313	17.7705	13.0411	1.24509	5.221	5.78836	8.41408	5.27873	25.5349	29.9475	11.6823	2.19565	0	0.817485	6.8222	0	2.90667	2.98165	5.41886	0
AT1G69920.1	GSTU12	1	26334250	26335630	-	1380	protein_coding	Glutathione S-transferase U12 [Source:UniProtKB/Swiss-Prot;Acc:Q6NMS0]	58.3068	11.7234	23.5947	7.22146	100.094	119.549	91.1836	25.3677	47.9997	10.0778	48.8672	11.6423	82.0174	129.696	79.1462	21.9802	74.4953	64.0219	85.7293	46.3144	101.731	134.83	117.923	54.7932	21.1369	11.8592	49.0365	4.19597	79.6605	121.965	92.5642	4.34298	25.0719	21.512	42.3882	8.18185	75.5111	16.4664	41.2404	2.89997
AT4G24570.1	PUMP4	4	12686459	12687650	+	1191	protein_coding	DIC2 [Source:UniProtKB/TrEMBL;Acc:A0A178URN9]	22.3539	22.5567	26.4589	14.4283	87.7	60.7859	28.1535	41.4816	12.3141	14.1118	20.0023	11.6721	21.8674	11.5664	63.0959	25.8518	17.1007	27.5815	65.3479	17.5798	36.4959	30.0204	93.8777	25.4725	17.6521	21.4377	24.9351	7.33425	17.2228	23.0536	39.1426	13.0042	26.0245	31.7333	21.1501	25.5444	48.3965	51.1069	37.9032	18.4273
AT3G56210.2		3	20852380	20855559	-	3179	protein_coding	ARM repeat superfamily protein [Source:UniProtKB/TrEMBL;Acc:F4IZD3]	269.05	253.372	217.823	242.97	200.344	231.243	173.317	177.136	180.756	292.372	250.168	264.275	187.204	306.143	173.392	193.832	215.715	208.851	159.994	250.459	224.256	262.692	205.595	264.618	181.329	222.482	200.954	229.181	133.351	149.484	134.531	194.687	208.659	180.099	163.088	288.888	150.003	174.708	176.109	303.611
AT1G02810.1	PME7	1	618061	620502	+	2441	protein_coding	Probable pectinesterase/pectinesterase inhibitor 7 [Source:UniProtKB/Swiss-Prot;Acc:Q9SRX4]	122.589	268.631	198.68	65.8283	244.448	306.064	330.193	118.78	172.225	218.812	224.708	79.1746	240.453	342.739	270.209	174.401	100.441	183.253	235.089	111.713	316.981	475.091	434.878	246.838	132.942	217.353	141.719	79.4461	244.346	272.813	249.243	91.7745	109.947	206.148	252.783	95.8728	191.585	200.765	247.459	97.6073
AT1G18420.1	ALMT3	1	6343330	6345689	+	2359	protein_coding	Putative aluminum-activated malate transporter 3 [Source:UniProtKB/Swiss-Prot;Acc:Q9LPQ8]	127.843	176.518	119.981	62.7742	161.544	259.178	238.724	124.649	134.889	176.445	151.248	97.6243	245.941	269.039	158.917	129.205	131.028	192.111	151.39	96.0709	202.904	358.238	273.384	96.5074	158.476	166.567	124.347	102.504	148.92	195.279	176.963	111.313	157.541	213.676	196.491	193.875	148.056	236.655	217.639	210.489
AT3G02240.1	RGF7	3	418357	419323	+	966	protein_coding	Root meristem growth factor 7 [Source:UniProtKB/Swiss-Prot;Acc:Q6NNL3]	250.032	264.649	199.381	133.453	422.502	363.375	303.206	272.26	249.175	303.108	291.644	178.21	433.553	565.804	220.295	190.178	271.639	350.552	249.378	339.124	556.788	589.008	489.568	489.841	237.262	262.536	214.809	190.5	325.493	297.3	241.229	248.865	223.399	237.089	276.162	424.384	223.719	228.537	283.652	404.151
AT2G16720.1	MYB7	2	7255473	7256831	-	1358	protein_coding	Transcription factor MYB7 [Source:UniProtKB/Swiss-Prot;Acc:Q42379]	382.756	343.909	312.247	434.751	380.092	261.104	256.041	317.592	363.081	327.617	324.546	423.501	337.555	252.04	291.381	373.52	275.686	273.854	208.718	443.017	315.663	226.311	200.691	386.408	348.9	312.518	268.567	537.266	230.365	197.066	231.979	484.073	226.323	201.988	210.382	455.559	248.743	196.397	217.604	441.812
AT4G13390.2		4	7783791	7785337	+	1546	protein_coding	Extensin-like protein [Source:UniProtKB/TrEMBL;Acc:Q9T0L0]	100.228	146.732	92.8316	12.356	248.31	562.142	253.002	97.4536	149.267	139.125	117.849	4.87437	508.332	703.656	90.7291	99.5039	224.663	276.824	115.843	61.9302	468.061	853.043	490.075	66.4881	196.313	137.483	50.711	35.5859	126.152	315.672	101.895	163.359	336.281	466.292	320.504	446.145	352.272	361.136	342.968	361.849
AT1G23560.1		1	8352615	8354262	-	1647	protein_coding	F5O8.12 protein [Source:UniProtKB/TrEMBL;Acc:Q9ZUD8]	37.355	43.4005	23.4879	43.2667	114.949	49.8296	67.5213	97.4009	57.1604	49.3951	27.7873	63.2904	86.0961	87.8617	42.9015	81.4235	79.2943	62.0609	29.9311	59.1887	77.7561	89.1319	75.8805	110.207	53.0036	63.2338	45.2182	70.1648	74.1011	37.105	28.9908	94.2059	27.8446	34.0529	44.1848	98.0526	25.1644	37.5375	37.8354	58.2713
AT1G37130.1	NIA2	1	14158452	14161938	+	3486	protein_coding	Nitrate reductase [NADH] 2 [Source:UniProtKB/Swiss-Prot;Acc:P11035]	1948.29	4690.65	2763.79	778.079	3269.11	6005.59	4258.58	1118.24	2317.74	1626.67	2950.1	702.061	2621.4	2149.31	3683.09	1402.67	1079.76	2090.78	3384.32	1004.64	2945.63	3334.04	5402.59	1463.98	1644.68	1875.19	1963.19	843.946	2227.77	2503.47	3616.83	1090.15	823.127	1102.28	2464.96	322.087	1380.59	998.884	2443.38	412.836
AT1G62790.2		1	23252321	23253743	+	1422	protein_coding	At1g62790 [Source:UniProtKB/TrEMBL;Acc:Q6NLF7]	291.575	340.241	247.721	165.474	188.146	261.848	200.132	111.303	256.054	309.199	302.778	159.082	195.558	232.273	217.195	131.963	208.601	227.464	206.317	153.246	190.091	230.586	218.197	158.558	259.326	276.981	259.296	156.759	190.409	285.421	188.354	147.266	106.879	147.354	179.142	171.15	162.693	167.477	177.427	177.387
AT3G49960.1	PER35	3	18524084	18525792	-	1708	protein_coding	Peroxidase 35 [Source:UniProtKB/Swiss-Prot;Acc:Q96510]	290.051	480.411	283.542	66.9402	638.601	1126.23	631.757	235.536	293.897	500.028	379.081	23.3864	1102.79	1564.78	326.37	264.927	270.545	506.352	304.13	122.961	1003.19	1933.97	1415.49	191.131	426.952	402.581	236.113	108.874	499.103	676.363	368.857	341.98	666.01	983.118	995.463	683.113	685.21	1009.29	931.025	670.778
AT5G24110.1	WRKY30	5	8153115	8154710	-	1595	protein_coding	Probable WRKY transcription factor 30 [Source:UniProtKB/Swiss-Prot;Acc:Q9FL62]	4.66806	11.686	7.83038	1.03021	19.9101	40.8598	13.1301	11.01	5.60326	4.03222	7.78026	0.97359	20.4992	33.5279	19.4257	7.75471	4.50481	10.836	7.08863	9.24869	57.1394	53.0741	29.9537	20.5915	2.64993	8.35007	4.61447	2.09458	37.5503	26.872	11.3463	3.24875	7.18502	19.0098	3.8425	6.12854	3.87147	11.5523	1.05118	2.91314
AT3G09540.1		3	2928752	2931362	-	2610	protein_coding	Pectate lyase [Source:UniProtKB/TrEMBL;Acc:Q9SF49]	116.491	209.037	162.951	63.8095	65.3274	136.564	101.123	47.4803	116.872	79.6511	110.094	74.1764	75.15	73.9076	98.9023	78.8173	67.7552	87.6809	89.8792	40.6498	57.2871	84.2757	91.7991	59.1323	107.99	125.772	96.7309	56.4881	89.7193	97.0237	134.345	38.9128	59.403	65.4698	57.521	42.8605	55.1591	57.5114	90.0225	38.9671
AT2G38870.1		2	16236257	16237280	-	1023	protein_coding	Putative protease inhibitor [Source:UniProtKB/TrEMBL;Acc:Q9ZV18]	395.221	321.209	371.117	609.39	853.713	776.458	479.936	965.871	292.275	738.135	455.746	554.706	943.711	987.684	402.724	511.021	915.216	730.657	526.923	908.793	1202.1	1298.93	860.061	1082.37	366.729	673.601	415.772	426.319	909.281	715.02	379.994	637.606	452.035	555.108	492.36	1266.1	454.238	528.929	373.704	1059.79
AT4G25220.1	RHS15	4	12920742	12922885	+	2143	protein_coding	Putative glycerol-3-phosphate transporter 2 [Source:UniProtKB/Swiss-Prot;Acc:Q9SB41]	58.3822	130.641	97.4613	7.20161	163.475	377.825	188.084	55.1339	43.8728	96.7977	75.6351	3.90765	314.241	368.224	73.0035	34.8826	74.1542	173.397	55.2096	12.9287	246.291	651.589	378.081	108.46	76.1835	88.7781	27.6189	7.31934	110.3	133.928	61.4285	90.7332	73.8628	178.778	136.988	82.6311	76.4435	226.802	136.912	71.201
AT1G62510.1		1	23136366	23137254	-	888	protein_coding	Bifunctional inhibitor/lipid-transfer protein/seed storage 2S albumin superfamily protein [Source:UniProtKB/TrEMBL;Acc:Q9SXE6]	210.727	176.224	245.511	341.785	53.076	40.8365	195.827	227.227	248.285	358.704	321.905	359.111	53.3199	93.8979	233.058	201.752	107.433	168.41	162.653	210.475	20.4834	41.8721	35.9977	58.6483	196.892	302.428	269.686	415.847	39.1594	100.359	123.47	206.648	126.897	207.164	112.927	333.692	77.4588	170.2	125.273	197.572
AT4G19680.2	IRT2	4	10703348	10704838	+	1490	protein_coding	Fe(2+) transport protein 2 [Source:UniProtKB/Swiss-Prot;Acc:O81850]	53.2353	143.551	46.9737	15.4522	162.925	339.839	90.9641	67.7582	44.8334	81.6534	56.6865	3.89493	235.056	276.298	42.9024	73.6686	149.583	178.302	107.911	78.6089	267.003	507.764	195.69	121.1	113.961	113.35	36.9119	21.9916	105.575	126.665	66.8011	123.439	138.329	224.103	128.709	299.261	124.854	244.461	116.652	261.261
AT5G24140.1	SQP2	5	8164319	8167776	-	3457	protein_coding	squalene monooxygenase 2 [Source:TAIR;Acc:AT5G24140]	96.95	125.667	109.179	61.7321	182.517	343.926	153.479	321.45	62.9853	123.012	67.8468	38.0934	392.124	449.059	77.0514	308.781	171.79	162.559	100.948	162.544	425.767	523.014	318.24	607.521	153.232	155.919	47.8783	58.5592	210.324	223.248	135.429	620.086	106.275	122.106	105.389	274.434	62.8973	145.5	111.859	309.123
AT3G51850.1	CPK13	3	19232358	19235891	+	3533	protein_coding	CPK13 [Source:UniProtKB/TrEMBL;Acc:A0A178VEY4]	302.937	279.364	323.216	345.555	209.074	246.254	259.05	279.171	255.613	255.118	287.022	275.73	217.222	235.383	342.494	255.779	242.589	263.059	313.227	275.09	227.697	226.047	237.368	237.096	287.229	302.77	313.736	316.693	244.486	284.204	296.686	240.717	304.688	281.537	288.138	261.07	249.635	291.431	279.68	261.693
AT1G22740.1	RABG3B	1	8049090	8050784	+	1694	protein_coding	Ras-related protein RABG3b [Source:UniProtKB/Swiss-Prot;Acc:O04157]	164.176	132.2	170.871	165.004	108.308	114.578	109.92	94.7441	159.785	135.052	139.965	127.208	91.5804	100.705	159.19	96.9621	129.37	110.319	120.379	155.556	88.7463	88.9479	86.9238	124.033	127.798	143.709	140.543	184.547	101.001	78.2489	100.025	141.054	181.014	142.404	118.409	202.435	121.005	116.052	116.144	207.102
AT5G01620.1	TBL35	5	232565	234916	+	2351	protein_coding	TRICHOME BIREFRINGENCE-LIKE 35 [Source:TAIR;Acc:AT5G01620]	147.423	114.116	105.406	142.038	62.5933	51.8335	42.1398	20.347	69.6591	123.004	122.322	118.074	32.7932	90.0827	83.4896	111.122	140.902	95.5616	168.708	68.3712	122.063	90.2826	74.8399	96.5696	138.948	141.3	64.496	70.0933	97.8416	79.1649	140.666	114.593	138.585	44.1863	116.018	59.1925	105.481	121.772	75.3916	34.0879
AT4G22080.1	RHS14	4	11700555	11702785	-	2230	protein_coding	Probable pectate lyase 16 [Source:UniProtKB/Swiss-Prot;Acc:O65456]	82.579	128.306	106.416	11.323	198.613	337.906	185.446	66.1202	92.1035	111.911	85.6204	8.78016	347.068	337.273	89.9597	59.439	128.221	200.973	87.4983	60.0625	329.483	553.626	389.193	131.626	138.918	132.861	49.7632	23.0185	129.375	195.406	81.6709	96.2329	157.448	237.602	185.093	246.999	151.934	261.879	182.275	214.196
AT1G30220.1	INT2	1	10632720	10635581	-	2861	protein_coding	Probable inositol transporter 2 [Source:UniProtKB/Swiss-Prot;Acc:Q9C757]	17.9157	11.6437	7.79162	15.4287	4.54352	1.9939	2.80622	5.93892	16.8844	3.02505	13.3489	13.6842	5.46484	0	6.49141	3.8756	6.33397	7.88183	14.1998	13.8489	3.76228	3.0132	2.9923	4.81654	14.1801	4.80317	11.0432	26.1339	0	3.82457	6.26265	5.3986	1.80237	0.786857	2.8726	0	0.967601	1.91214	5.22087	2.92812
AT2G29000.1		2	12460781	12465050	+	4269	protein_coding	Leucine-rich repeat protein kinase family protein [Source:UniProtKB/TrEMBL;Acc:F4IJP7]	6.61781	5.81635	1.94538	0	14.5548	21.935	24.3038	4.24404	4.50772	5.04211	8.90122	0	23.2237	26.5296	8.11955	5.16684	7.247	8.86736	5.52445	5.537	29.1891	51.2645	43.8752	13.2251	11.5314	2.40577	3.67833	3.13454	13.3157	11.4625	6.25202	8.63107	12.6278	21.994	19.1344	18.3517	10.6428	49.626	22.9317	10.7509
AT3G29000.1	CML45	3	11005638	11006514	+	876	protein_coding	Probable calcium-binding protein CML45 [Source:UniProtKB/Swiss-Prot;Acc:Q9MBG5]	22.9883	45.3271	37.4816	16.5233	71.0462	76.6906	42.3748	29.5608	33.3905	27.2044	38.8481	17.418	31.4457	35.9411	46.7641	23.2798	28.6395	42.3483	54.9968	16.6918	26.0618	34.8855	41.0005	22.0029	17.5753	40.1465	35.2243	14.7037	29.1027	18.0181	34.3847	14.1422	8.93415	12.8042	24.1355	8.18963	22.2698	15.5693	22.3056	7.70719
AT3G01730.1		3	266557	267100	+	543	protein_coding	F28J7.6 protein [Source:UniProtKB/TrEMBL;Acc:Q9S7S5]	5.27856	5.96795	8.06094	1.03971	28.2569	35.7736	15.2419	3.35394	8.72924	13.0658	14.3803	1.90238	43.8129	51.4808	9.57571	5.17739	18.4359	26.5555	7.02558	3.73509	33.8325	78.6796	39.175	6.27569	18.2069	13.7747	7.51232	1.05864	17.5148	28.7934	11.7703	11.0237	15.8862	42.9429	33.2372	21.6119	20.3652	59.1978	17.4888	25.4018
AT5G22300.1	NIT4	5	7379187	7382025	+	2838	protein_coding	Bifunctional nitrilase/nitrile hydratase NIT4 [Source:UniProtKB/Swiss-Prot;Acc:P46011]	89.0847	23.3344	27.3459	23.6781	112.424	86.717	63.7006	69.5022	110.04	34.2784	38.916	31.2096	120.247	120.14	45.377	37.4736	113.739	26.5991	33.8919	50.8285	69.4434	43.1175	34.9301	41.075	69.0003	47.8552	24.8867	42.9037	103.853	111.143	45.2541	56.2378	32.3815	12.636	9.59251	17.353	36.7746	9.59737	15.7209	6.81284
AT4G35100.1	PIP2-7	4	16708361	16710407	+	2046	protein_coding	Aquaporin PIP2-7 [Source:UniProtKB/Swiss-Prot;Acc:P93004]	1478.11	751.481	958.679	1324.78	645.744	454.53	775.485	1132.54	1081.7	1381.25	1121.97	1359.02	560.227	965.6	761.028	833.435	1110.69	1012.75	986.932	1309.34	815.76	973.887	659.626	1246.16	1193.67	1295.17	1553.68	1382.13	932.174	1024.25	785.251	979.603	1214.64	1176.89	1092.3	1120.67	864.183	863.285	886.181	1009.69
AT3G21720.1	ICL	3	7652487	7656053	-	3566	protein_coding	Isocitrate lyase [Source:UniProtKB/Swiss-Prot;Acc:P28297]	33.0214	29.1034	23.3683	37.0254	81.8023	69.788	38.346	112.002	28.1477	41.343	24.4741	39.1064	94.2669	63.4642	29.2155	82.6773	34.3928	18.7195	15.779	23.0791	58.329	33.1508	59.8425	48.1493	36.3435	32.4336	34.9646	58.5337	95.1153	65.004	40.0662	100.397	81.1222	39.3281	27.7633	197.851	37.7358	28.6708	40.7073	108.372
AT4G13390.1		4	7783798	7785366	+	1568	protein_coding	Extensin-like protein [Source:UniProtKB/TrEMBL;Acc:Q9T0L0]	418.378	577.451	326.14	112.207	945.77	2044.36	641.629	556.9	380.709	586.771	374.717	17.5579	1713.5	2797.7	372.773	668.054	1014.78	1141.8	428.008	502.708	2091.12	3501.91	2324.27	660.685	897.111	538.498	268.196	166.372	979.736	1154.71	418.503	828.338	1729.02	2308.68	1478.99	2305.78	1509.68	2436.17	1630.39	2079.27
AT4G17340.1	TIP2-2	4	9698940	9700472	+	1532	protein_coding	TIP2 [Source:UniProtKB/TrEMBL;Acc:A0A178UVY8]	5711.74	4724.74	5285.02	5875.09	2596.94	2304.21	5044.93	2702.3	5890.18	5794.53	5398.99	5676.03	2862.95	2355.64	4136.6	2604.14	5308.75	4256.65	3920.04	6264.57	2962.53	2836.06	2139.41	3570.48	8714.11	6254.82	3466.95	7633.95	1668.01	1937.68	2753.55	3892.67	4078.41	3588.17	2814.41	5289.97	3673.9	4255.09	3128.73	4984.81
AT1G33610.1		1	12188678	12190461	+	1783	protein_coding	Leucine-rich repeat (LRR) family protein [Source:UniProtKB/TrEMBL;Acc:F4HR91]	32.9133	22.4779	32.1838	45.277	93.4926	43.8615	45.8677	80.5611	43.8465	42.3474	37.8132	43.9376	86.0784	72.7394	28.3807	46.513	56.0351	70.9338	54.4092	86.8275	80.7986	101.362	74.8285	159.201	33.6473	39.5547	51.5751	43.9271	116.312	76.5691	41.4066	66.9966	74.7292	103.264	60.3775	145.909	71.608	87.1654	60.6722	141.328
AT5G01620.2	TBL35	5	232585	234916	+	2331	protein_coding	TRICHOME BIREFRINGENCE-LIKE 35 [Source:TAIR;Acc:AT5G01620]	27.2594	25.812	52.6756	19.5527	116.165	92.7057	101.108	131.432	85.4283	41.3386	51.1572	60.5261	127.07	53.1155	78.6467	59.4344	28.0124	91.6223	12.6158	62.816	92.0567	94.3248	92.7914	55.4931	27.4452	37.147	105.926	78.4474	73.4375	80.4103	17.5713	38.9061	42.3104	181.353	66.1369	78.5711	74.5119	73.777	80.5706	121.808
AT5G44574.1		5	17970210	17971456	+	1246	protein_coding	unknown protein; FUNCTIONS IN: molecular_function unknown; INVOLVED IN: biological_process unknown; LOCATED IN: endomembrane system; Has 6 Blast hits to 6 proteins in 2 species: Archae - 0; Bacteria - 0; Metazoa - 0; Fungi - 0; Plants - 6; Viruses - /.../her Eukaryotes - 0 (source: NCBI BLink). [Source:TAIR;Acc:AT5G44574]	64.8362	12.5572	32.4299	51.5754	13.5306	8.96645	14.0976	38.9027	40.2	25.1952	33.3208	57.2595	20.5039	12.7361	23.4255	18.1007	44.8921	32.5038	29.8911	73.1667	26.1413	27.9715	23.9825	64.5036	40.5233	43.9023	54.5754	71.3211	10.0895	14.118	16.4754	34.7357	60.0099	43.7975	38.5248	64.4246	34.8506	48.4037	35.9338	65.7596
AT2G34070.1	TBL37	2	14387194	14390317	-	3123	protein_coding	Protein trichome birefringence-like 37 [Source:UniProtKB/Swiss-Prot;Acc:O22960]	222.798	196.497	201.913	143.041	128.876	126.599	152.593	87.3402	272.034	233.917	227.985	149.369	105.208	105.074	228.649	108.532	190.674	169.452	219.203	119.164	124.939	92.3207	126.714	77.2031	210.716	212.112	225.662	197.684	131.586	114.867	136.796	105.908	174.649	185.283	140.896	113.263	187.731	149.46	161.13	94.5282
AT2G25810.1	TIP4-1	2	11012499	11014171	+	1672	protein_coding	Aquaporin TIP4-1 [Source:UniProtKB/Swiss-Prot;Acc:O82316]	340.729	654.261	502.844	128.834	451.97	742.372	703.93	237.017	393.966	879.956	653.38	190.606	456.488	901.103	563.749	241.719	230.36	499.418	504.634	139.725	386.403	796.422	626.216	155.307	471.234	641.731	446.124	112.12	537.766	804.464	618.906	169.079	230.592	569.799	492.298	142.037	296.19	470.731	495.012	119.262
AT5G60950.1	COBL5	5	24526847	24528151	-	1304	protein_coding	COBRA-like protein 5 [Source:UniProtKB/Swiss-Prot;Acc:Q9FME5]	250.546	297.82	301.413	215.522	387.272	414.48	345.691	400.156	265.988	355.777	285.495	230.18	505.737	541.68	256.994	324.494	425.923	341.793	270.675	334.235	493.331	602.726	440.594	403.61	310.286	368.287	324.504	185.58	505.164	404.006	263.283	280.986	360.291	410.386	396.565	486.632	336.873	407.993	384.217	450.114
AT1G49030.1	PCR6	1	18136666	18138080	+	1414	protein_coding	Protein PLANT CADMIUM RESISTANCE 6 [Source:UniProtKB/Swiss-Prot;Acc:Q9M9A5]	35.2177	85.3701	83.5064	23.7225	140.753	139.481	115.582	103.188	27.9241	112.877	115.518	22.3268	225.539	232.699	92.1004	62.058	89.8076	145.776	106.202	87.05	309.104	355.701	251.801	215.341	34.3636	84.2783	86.0109	15.7309	190.774	162.963	76.0105	67.2884	54.6471	123.38	111.7	89.9821	61.9556	91.9285	104.588	85.127
AT5G36925.1		5	14565476	14566439	-	963	protein_coding	Putative uncharacterized protein [Source:UniProtKB/TrEMBL;Acc:Q9FIW0]	0	0.839353	5.91777	0	35.0752	17.9278	6.59141	12.6692	6.67847	5.03788	1.10996	0	16.4064	23.1873	4.83781	3.87994	0	3.93938	3.14274	0	19.5474	25.916	6	6.11146	2.6364	3.54264	2.78076	0	19.0691	16.7303	0	4.35129	0	0.800192	1.93076	0	0.96825	0.972993	1.06208	0
AT1G52760.1	CSE	1	19651172	19652825	+	1653	protein_coding	Caffeoylshikimate esterase [Source:UniProtKB/Swiss-Prot;Acc:Q9C942]	1439.38	1193.97	1321.3	930.851	1718.06	1593.72	1367.23	1221.93	1492.51	1507.18	1376.36	1018.65	1760.04	1631.54	1292.81	1017.02	1518.35	1434.35	1262.4	1147.14	1845.8	1801.18	1538.14	1423.05	1512.02	1571.84	1240.2	1096.93	1482.02	1514.6	1352.52	1136.02	1376.48	1405.42	1410.71	1417.1	1438.13	1434.22	1454.96	1277.99
AT1G23800.1	ALDH2B7	1	8412051	8414886	-	2835	protein_coding	Aldehyde dehydrogenase family 2 member B7, mitochondrial [Source:UniProtKB/Swiss-Prot;Acc:Q8S528]	372.701	342.892	419.191	445.507	267.862	261.183	320.068	303.633	362.149	416.426	337.006	321.339	349.77	292.067	352.805	268.731	396.004	360.584	279.969	351.877	295.11	215.824	186.556	253.149	435.766	454.532	306.615	453.843	220.517	284.493	228.239	365.149	341.33	264.713	266.356	407.066	336.743	315.912	256.145	382.238
AT1G77920.1	TGA7	1	29298243	29300945	+	2702	protein_coding	Transcription factor TGA7 [Source:UniProtKB/Swiss-Prot;Acc:Q93ZE2]	229.711	249.652	270.972	145.066	336.91	364.863	356.539	171.332	253.087	158.304	283.626	169.968	255.494	232.025	318.764	223.509	182.655	194.086	237.393	189.32	290.446	246.965	356.142	210.921	226.762	220.713	253.189	189.265	238.944	190.067	341.04	211.725	180.139	137.845	271.121	150.985	212.882	139.739	286.408	124.831
AT3G28580.1		3	10715597	10717393	+	1796	protein_coding	AAA-ATPase At3g28580 [Source:UniProtKB/Swiss-Prot;Acc:Q9LJJ7]	18.81	16.6495	30.2314	0	65.3575	81.7422	54.2906	6.78424	20.238	9.07447	48.9353	3.90576	38.2569	39.2553	38.9233	0	39.769	58.1264	104.089	9.23676	33.8244	39.1412	133.692	0	23.9083	38.3593	67.2294	8.36687	64.2839	49.7675	86.5702	9.72494	35.1152	25.2226	46	1.02032	55.1573	16.2822	48.1153	0
AT3G09300.1	ORP3B	3	2857847	2860668	+	2821	protein_coding	ORP3B [Source:UniProtKB/TrEMBL;Acc:A0A178VKM3]	535.18	629.337	608.508	511.408	461.146	495.439	534.472	473.207	582.421	599.924	619.48	546.821	516.467	517.239	578.183	474.17	553.167	565.502	674.222	495.084	538.387	616.236	643.512	463.077	556.102	608.982	644.653	474.814	563.277	629.097	619.765	461.385	617.682	718.023	730.235	527.501	622.212	671.371	682.997	534.177
AT3G16570.1	RALF23	3	5644593	5646557	+	1964	protein_coding	RALF23 [Source:UniProtKB/TrEMBL;Acc:A0A178V8S6]	92.3035	65.7308	64.3168	39.0929	37.2397	34.8918	48.6556	28.8405	63.0035	81.6736	80.0858	48.8502	40.9877	40.3989	56.7839	34.8822	37.0809	45.3198	55.2117	63.7173	45.1264	37.1503	31.9216	37.353	81.5051	55.1952	60.7574	70.0535	40.859	43.3634	37.6034	57.2443	58.5545	56.6958	33.5258	74.4674	47.414	46.8837	47.0232	83.8909
AT5G19340.1		5	6515092	6516697	-	1605	protein_coding	At5g19340 [Source:UniProtKB/TrEMBL;Acc:Q6NM33]	217.736	108.305	137.649	176.018	256.669	144.533	150.787	278.05	242.628	180.47	123.428	247.808	199.495	162.857	147.506	204.159	273.614	209.84	208.108	261.497	274.115	219.654	182.619	274.1	207.059	179.557	173.243	208.207	267.944	169.854	158.303	230.301	334.704	270.733	228.24	424.585	298.061	241.713	216.826	340.789
AT4G22470.1		4	11840134	11841450	-	1316	protein_coding	Protease inhibitor/seed storage/lipid transfer protein (LTP) family protein [Source:UniProtKB/TrEMBL;Acc:F4JLV4]	11.2098	10.849	3.91407	0	42.5453	63.7826	33.758	27.9513	10.0884	6.04844	14.4498	0	21.8655	42.7725	13.7619	11.6318	3.60475	7.88078	3.15079	1.84955	14.054	36.0566	27.9551	14.5302	0	8.35326	6.4592	0	36.5509	44.7769	20.1636	9.74458	4.49152	3.95886	0	12.256	0	19.2461	8.40619	3.88534
AT4G13620.1	ERF062	4	7932131	7933579	+	1448	protein_coding	Ethylene-responsive transcription factor ERF062 [Source:UniProtKB/Swiss-Prot;Acc:Q9SVQ0]	93.6409	137.577	101.642	119.447	41.6815	75.7488	103.084	39.8266	104.36	161.303	100.058	95.5256	46.4609	80.8847	95.5819	62.0293	92.9199	157.621	89.8325	87.8164	81.5951	118.272	66.876	66.5008	103.451	169.726	107.886	146.539	29.4963	51.1271	54.1036	75.7366	65.6306	100.393	84.4529	57.1746	68.7131	69.1691	93.3661	69.0512
AT2G45900.3		2	18885766	18888847	-	3081	protein_coding	TRM13 [Source:UniProtKB/TrEMBL;Acc:A0A384LCE0]	8.50629	18.2818	10.701	9.25374	3.63829	0	2.80449	2.5463	2.25359	11.0926	8.90102	10.7618	6.83056	8.07462	10.5547	11.6255	3.62307	6.89681	11.0484	5.53726	8.4733	10.0511	2.99158	14.4297	7.98255	1.20266	8.27689	5.2245	10.2408	7.64246	11.2556	2.15794	2.7057	10.999	9.56806	2.03916	12.578	13.3634	10.4254	6.84052
AT4G23870.1		4	12414058	12415063	+	1005	protein_coding	Uncharacterized protein At4g23870; T32A16.40 [Source:UniProtKB/TrEMBL;Acc:Q9T0A2]	185.124	167.469	133.695	135.142	115.429	78.7035	98.7006	84.5611	149.589	170.316	151.046	135.834	94.3197	78.7421	128.415	64.6473	142.716	118.194	117.978	184.327	92.4026	78.9035	51.9655	107.143	112.735	119.788	183.186	175.178	95.8032	71.8916	107.771	95.542	181.78	186.422	145.463	220.906	127.788	138.499	116.309	184.644
AT5G02890.1		5	669990	671687	-	1697	protein_coding	At5g02890 [Source:UniProtKB/TrEMBL;Acc:Q9LYZ6]	85.296	90.852	80.1022	38.0936	31.7269	59.8039	71.2031	16.1029	83.0751	132.071	97.8423	39.0051	50.5589	41.5904	56.715	15.5066	52.3459	78.8117	65.4146	42.5144	25.3328	39.1013	35.9298	13.2925	65.4521	86.1139	69.1384	31.3955	30.5352	47.2754	45.2672	20.5511	61.1557	83.7381	88.2637	33.6873	71.6145	67.2023	90.1598	55.4633
AT2G23890.1		2	10170576	10173945	+	3369	protein_coding	HAD-superfamily hydrolase, subfamily IG, 5'-nucleotidase [Source:TAIR;Acc:AT2G23890]	172.519	238.716	264.944	178.979	150.831	188.422	202.06	105.2	171.078	223.852	196.893	170.06	196.736	243.507	172.013	180.863	156.525	189.163	190.113	173.579	119.442	187.81	194.504	133.676	130.27	145.275	178.544	141.129	178.877	232.043	197.928	256.99	175.718	172.347	156.089	251.932	159.655	153.95	169.181	199.09
AT1G47130.1		1	17291755	17292755	+	1000	protein_coding		19.3738	25.4344	20.162	4.33139	45.0216	68.2884	51.2605	11.0997	14.8576	21.8074	23.5924	3.70456	43.9504	74.1082	52.0375	4.03774	44.2976	36.5312	67.6221	22.4167	44.9608	86.3913	76.7441	11.0462	6.5018	10.5365	14.3832	0	24.8794	53.0152	16.5424	4.5862	0.881303	12.1581	21.6966	2.8338	13.8546	12.0286	27.373	3.72033
AT2G40060.1	CLC2	2	16726424	16728207	+	1783	protein_coding	Clathrin light chain [Source:UniProtKB/TrEMBL;Acc:A0A178W0Q3]	920.261	738.226	775.928	853.602	776.003	690.515	637.545	766.711	967.474	859.757	819.951	833.888	732.599	737.05	746.258	792.428	834.506	772.257	697.343	824.689	719.962	700.051	659.276	677.651	916.41	805.223	817.786	948.566	781.982	779.286	721.932	820.835	782.89	743.554	721.494	851.389	706.626	738.708	675.803	782.837
AT4G07960.2	CSLC12	4	4802299	4805337	-	3038	protein_coding	CSLC12 [Source:UniProtKB/TrEMBL;Acc:A0A384KRZ4]	23.6369	71.456	54.4684	6.16881	74.5957	210.377	63.5626	35.6504	29.3012	60.5055	43.3937	13.6987	84.698	199.546	37.3507	45.2096	75.1902	68.9684	33.9363	40.6041	137.476	218.131	191.454	25.2467	39.0304	42.1031	33.1042	10.4483	37.9007	95.5182	53.7646	62.5738	137.105	168.088	141.591	225.316	131.584	203.265	143.837	204.275
AT3G54150.1		3	20050564	20052931	-	2367	protein_coding	Embryonic abundant protein-like [Source:UniProtKB/TrEMBL;Acc:Q9M389]	46.7807	14.179	30.3102	19.5672	89.6746	45.8465	65.6133	45.7513	49.3559	14.1137	46.6902	13.6419	76.5257	69.3406	55.0693	52.9854	56.8135	45.3155	58.3044	69.3391	90.9418	56.1146	74.8677	44.7595	31.8221	14.3349	37.8154	30.3593	51.8403	52.422	39.0267	25.9734	32.3564	26.1011	48.9578	25.5275	54.1975	8.65125	37.7877	31.108
AT4G20450.1		4	11023921	11029090	-	5169	protein_coding	Probable LRR receptor-like serine/threonine-protein kinase At4g20450 [Source:UniProtKB/Swiss-Prot;Acc:C0LGQ7]	6.62446	34.0548	17.4997	0	41.8622	50.8511	36.4461	14.4323	0	27.2282	33.3824	4.89419	88.7937	85.3402	34.9228	12.9165	22.6567	29.5582	29.2053	11.072	86.6615	159.873	137.594	15.6204	13.3099	33.7032	16.5477	2.0893	37.9265	45.8329	19.9934	31.2783	25.2642	73.788	104.249	50.9695	31.9275	87.7392	80.2073	51.8265
AT1G53610.1		1	20008996	20009320	-	324	protein_coding	Transmembrane protein [Source:UniProtKB/TrEMBL;Acc:Q9C8L7]	90.7579	54.8488	55.5011	117.111	45.1622	38.7867	49.1753	88.1744	57.9095	109.168	52.1078	99.5394	53.3804	63.9144	48.1471	69.0625	87.0861	81.9436	62.7864	160.478	56.6059	48.2632	36.3941	80.3493	70.3024	97.4181	76.7717	129.904	41.0384	51.4432	30.1054	92.8661	27.0048	30.1562	28.4503	79.6683	39.7052	27.495	22.9653	95.4425
AT1G25275.1		1	8860527	8861522	+	995	protein_coding	AT1G25275 protein [Source:UniProtKB/TrEMBL;Acc:B9DG55]	1024.52	216.282	367.231	717.476	1619.48	441.097	501.914	1143.85	921.984	481.504	370.501	770.979	1448.14	569.987	478.879	640.39	953.847	356.482	583.101	739.955	1241.79	620.584	742.509	1054.47	789.913	534.753	504.324	941.22	1381.83	691.697	511.787	932.083	498.227	294.278	501.241	930.355	556.819	296.303	404.5	747.792
AT5G38700.1		5	15489593	15490745	+	1152	protein_coding	Cotton fiber protein [Source:UniProtKB/TrEMBL;Acc:Q570M0]	3.72159	11.7007	5.88299	1.03077	14.4595	16.9396	14.0808	11.8496	8.95137	16.1272	12.2225	2.91675	31.4353	45.118	8.89569	5.17061	8.99608	11.8204	3.14874	6.47801	28.061	54.0188	36.956	6.06884	7.05825	7.14072	2.77143	2.09593	12.1476	11.5315	7.58144	7.58823	19.7353	16.6721	23.081	14.3072	19.3592	19.3004	26.3411	15.509
AT4G18950.1		4	10375244	10378416	+	3172	protein_coding	AT4g18950/F13C5_120 [Source:UniProtKB/TrEMBL;Acc:Q93Z30]	780.675	1077.08	843.481	895.904	1336.65	1411.68	1079.49	1609.42	772.146	1323.96	725.285	1034.09	1944.12	2267.68	731.889	1103.26	1521	1723.16	1173.84	1829	2027.79	2109.18	1642.79	2104.94	776.338	1005	479.473	1088.23	1239.99	1388.37	746.553	1969.46	736.244	996.222	810.096	1416.71	897.936	988.638	817.639	1455.21
AT1G51850.2		1	19252811	19256927	-	4116	protein_coding	Leucine-rich repeat protein kinase family protein [Source:TAIR;Acc:AT1G51850]	254.603	906.976	602.726	410.157	700.775	1029.99	1065.31	597.68	263.835	650.453	872.402	319.118	812.801	921.42	757.768	654.862	434.127	820.735	704.099	695.677	840.286	1228.76	1108.71	1189.46	425.049	627.177	495.494	479.483	469.515	563.971	704.706	578.086	432.218	638.131	677.11	907.239	551.473	657.029	684.304	1012.15
AT3G60280.1	UCC3	3	22279485	22280691	-	1206	protein_coding	Uclacyanin-3 [Source:UniProtKB/Swiss-Prot;Acc:Q96316]	36.2366	104.522	45.1336	12.3719	102.063	223.193	58.2216	56.6949	55.9122	74.5851	39.996	7.77379	218.689	253.418	33.9537	55.5874	44.9539	95.5465	40.1376	27.7695	149.575	335.979	183.806	53.4491	105.825	85.6113	45.2843	18.8681	82.9256	138.449	78.4115	82.4197	99.5274	156.543	127.964	112.436	80.3434	162.277	122.335	107.518
AT5G16920.1		5	5567000	5568128	+	1128	protein_coding	At5g16920 [Source:UniProtKB/TrEMBL;Acc:Q1PDW1]	0	0.835986	0	1.03089	8.13104	5.97852	5.63341	3.38515	2.23712	3.02378	8.8885	2.91591	2.73356	12.7273	2.42566	2.58539	1.79865	1.97005	1.57419	1.85109	7.4807	10.0013	6.99219	3.64288	0.882067	1.18955	2.77201	1.0481	6.07056	6.40815	5.0567	1.08427	6.27787	3.17718	7.69547	5.11024	0	3.86202	6.32497	2.90685
AT1G51800.1	IOS1	1	19214072	19218053	+	3981	protein_coding	LRR receptor-like serine/threonine-protein kinase IOS1 [Source:UniProtKB/Swiss-Prot;Acc:Q9C8I6]	416.553	1051.4	608.485	351.549	710.857	1215.46	990.488	522.992	483.75	694.83	735.548	352.435	759.519	1119.72	662.783	501.151	520.283	877.884	596.771	589.547	932.698	1297.23	1128.63	815.682	409.997	594.771	381.476	347.845	660.31	856.7	615.896	474.514	435.864	564.259	575.689	808.331	490.517	620.688	649.827	805.913
AT1G30380.1	PSAK	1	10722183	10723247	+	1064	protein_coding	Photosystem I reaction center subunit psaK, chloroplastic [Source:UniProtKB/Swiss-Prot;Acc:Q9SUI5]	145.913	42.0961	135.698	157.176	56.4643	23.896	79.2777	75.9008	125.302	175.263	133.101	162.027	79.3166	67.3471	90.1137	77.6236	141.795	140.815	93.3639	147.654	37.1035	21.8713	21.0174	47.9125	116.553	164.402	124.503	170.409	64.8384	76.1719	72.9932	68.7071	134.526	162.554	90.9982	179.337	149.137	188.904	102.545	180.346
AT5G23510.1		5	7927128	7929338	+	2210	protein_coding	unknown protein; BEST Arabidopsis thaliana protein match is: unknown protein (TAIR:AT5G23490.1); Has 35333 Blast hits to 34131 proteins in 2444 species: Archae - 798; Bacteria - 22429; Metazoa - 974; Fungi - 991; Plants - 531; Viruses - 0; Other Euk /.../s - 9610 (source: NCBI BLink). [Source:TAIR;Acc:AT5G23510]	18.6665	5.00883	6.85265	5.15128	16.288	17.9383	18.7588	22.0188	30.2534	18.1448	15.5601	18.4959	24.5993	23.124	16.9962	7.75482	23.4219	16.7464	18.1145	12.024	16.8586	23.03	23.9637	8.48041	23.8469	23.8524	23.9974	11.5208	28.41	30.7144	16.3924	11.9132	17.0626	21.3905	11.5287	15.322	15.486	12.5177	12.6168	18.447
AT5G09440.1	EXL4	5	2938193	2939715	+	1522	protein_coding	EXL4 [Source:UniProtKB/TrEMBL;Acc:A0A178UJ96]	1617.13	550.914	900.59	1276.62	975.439	373.776	661.411	787.369	1890.65	1090.85	962.871	1324.31	1065.83	508.312	872.635	798.586	1414.34	1078.74	931.591	1430.66	956.142	728.924	642.733	872.386	1525.82	1124.38	740.208	1752.86	639.278	591.545	504.174	998.305	1099.06	892.585	773.227	1311.73	1032.6	948.407	754.745	1366.26
AT5G19880.1	PER58	5	6720384	6722477	-	2093	protein_coding	Peroxidase 58 [Source:UniProtKB/Swiss-Prot;Acc:P59120]	1.86553	4.17494	2.93773	0	16.284	26.9068	14.0713	0.846785	2.24039	2.01606	12.2252	0	13.6665	11.5633	8.90142	2.58501	0.900606	16.7463	7.08759	2.77505	23.409	9.0101	32.9521	6.0596	3.53216	5.96072	7.38508	0	7.09937	10.2404	10.0916	4.33284	3.59139	3.17023	11.5309	1.02156	4.83946	0	7.36279	0
AT5G15290.1	CASP5	5	4967011	4968092	+	1081	protein_coding	Casparian strip membrane protein 5 [Source:UniProtKB/Swiss-Prot;Acc:Q9LXF3]	172.119	27.69	79.8555	295.308	55.7803	20.9164	54.6023	114.041	194.863	148.118	57.7222	202.322	106.639	44.0489	45.1628	122.86	283.831	118.183	70.7216	270.732	153.641	88.7355	48.9957	267.544	234.708	106.339	50.0415	407.428	43.1834	25.7307	30.5443	192.496	208.236	119.96	101.337	390.999	165.567	144.889	91.2855	351.819
AT1G19380.1		1	6697874	6698858	+	984	protein_coding	At1g19380 [Source:UniProtKB/TrEMBL;Acc:Q9LN60]	25.7749	31.045	54.2196	14.4554	93.5716	78.6861	74.3697	65.0468	36.7476	46.35	44.4022	13.5533	73.8268	76.5044	49.1966	40.0911	30.444	33.4853	33.004	13.9072	98.7077	83.7534	61.9939	76.9593	33.4054	29.5411	44.4798	14.7007	76.3307	60.4643	36.9048	32.6252	32.1751	65.5726	32.8126	117.707	31.9515	64.1734	31.8412	62.6565
AT2G46860.1	PPA3	2	19253670	19255328	+	1658	protein_coding	PPa3 [Source:UniProtKB/TrEMBL;Acc:A0A178VZ15]	38.8302	90.4728	44.2638	4.12724	72.108	166.365	58.2986	35.508	30.125	81.6276	47.7521	7.75827	87.4878	151.728	36.3329	40.0834	29.6049	63.0358	27.523	13.8969	73.6989	145.769	70.9614	20.7128	36.096	60.4393	31.467	5.246	71.5379	74.4925	67.2514	26.0661	56.3913	97.2719	103.116	75.6938	50.3421	114.381	85.7151	65.6967
AT3G53980.2		3	19987581	19988269	-	688	protein_coding	At3g53980 [Source:UniProtKB/TrEMBL;Acc:Q9M329]	311.345	260.347	300.616	422.769	126.516	92.4702	169.316	166.099	238.396	298.686	305.351	407.066	156.014	180.043	212.549	187.69	123.204	144.632	214.841	161.387	218.934	170.378	132.544	221.482	559.043	351.227	308.274	313.09	188.453	256.119	185.192	159.55	188.214	254.137	273.414	33.957	124.106	226.983	189.604	82.0693
AT1G62480.1		1	23128651	23129759	+	1108	protein_coding	At1g62480/T3P18_4 [Source:UniProtKB/TrEMBL;Acc:Q9SXE9]	5402.19	3167.66	4639.53	9368.46	3983.45	2456.71	3428.61	7902.16	5388.26	4808.36	4927.51	8617.51	3363.63	3225.59	4589.28	6665.76	5178.1	4436.47	4366.22	6563.46	3633.16	3787.84	2966.12	6593.93	5138.94	5560.48	5748.05	8953.1	4010.14	4610.87	3925.48	6985.16	6304.89	5875.79	3740.2	10413.6	4351.84	5443.51	3432.92	8725.32
AT4G20760.1		4	11128993	11130770	+	1777	protein_coding	NAD(P)-binding Rossmann-fold superfamily protein [Source:TAIR;Acc:AT4G20760]	25.1372	28.4092	44.1079	35.0426	29.8307	9.96474	0	4.23249	39.1737	36.2869	36.6695	19.4501	27.3345	21.9779	33.971	24.5597	23.3965	37.4318	33.8525	14.8052	15.9056	35.0192	29.9623	9.70634	37.064	46.4349	45.2582	29.3394	22.2812	8.96677	23.9975	17.3411	49.3495	30.949	17.307	14.3058	45.4932	14.4686	25.2763	15.5143
AT1G66160.1	PUB20	1	24637196	24638608	+	1412	protein_coding	U-box domain-containing protein 20 [Source:UniProtKB/Swiss-Prot;Acc:Q9C8D1]	137.569	165.963	129.047	156.532	218.321	301.992	176.207	194.028	133.5	134.081	145.632	145.203	181.747	265.794	147.401	153.785	155.126	161.56	139.463	206.159	237.223	216.458	191.657	239.489	130.835	189.968	125.428	164.351	144.366	195.606	122.096	164.486	71.9091	60.8926	66.2317	130.696	94.8449	77.8479	72.4145	141.948
AT5G67440.1	NPY3	5	26912707	26916453	-	3746	protein_coding	BTB/POZ domain-containing protein NPY3 [Source:UniProtKB/Swiss-Prot;Acc:Q9FN09]	36.8863	63.97	62.2389	152.156	0	0	10.2812	64.5142	6.76286	13.1097	31.1554	100.797	43.7146	0	73.0837	124.002	34.4296	38.4254	127.071	39.6788	41.4369	32.1701	54.8416	44.4732	38.1477	31.2838	19.3089	86.7155	28.6889	0	68.7532	57.1736	36.0846	36.1228	101.399	79.5192	87.0765	36.2545	100.037	75.2727
AT3G17860.1	TIFY6B	3	6119707	6123044	+	3337	protein_coding	Protein TIFY 6B [Source:UniProtKB/Swiss-Prot;Acc:Q9LVI4]	86.4132	129.928	114.173	91.6001	132.46	145.534	140.455	194.154	113.492	130.062	103.42	100.521	166.697	229.814	93.2233	155.052	112.013	113.295	93.0301	108.095	130.53	203.655	172.625	120.691	115.949	120.967	96.736	100.427	181.453	163.419	134.361	177.279	121.499	149.1	141.893	127.565	124.834	178.308	145.519	165.595
AT5G61020.1	ECT3	5	24556994	24559936	-	2942	protein_coding	ECT3 [Source:UniProtKB/TrEMBL;Acc:A0A178UM32]	214.064	322.688	214.26	211.884	129.04	180.449	188.013	139.142	167.724	127.052	141.277	205.269	98.3669	108.476	246.679	218.325	164.689	233.499	247.712	156.951	138.269	190.841	226.416	172.183	115.217	157.313	214.418	146.347	175.85	226.918	241.725	92.8536	246.03	255.714	274.804	140.749	239.965	292.54	233.882	193.264
AT5G51060.1	RBOHC	5	20757199	20762461	-	5262	protein_coding	RHD2 [Source:UniProtKB/TrEMBL;Acc:A0A178UIV0]	297.469	653.436	394.508	216.868	425.175	839.573	611.003	343.891	307.933	392.299	423.993	201.725	611.974	694.118	414.309	286.732	361.765	599.055	521.836	347.782	715.268	954.51	1009.91	422.689	356.831	430.018	327.179	213.067	464.704	437.786	469.524	361.205	431.451	560.869	678.82	659.443	450.841	582.28	730.726	620.299
AT1G78880.1		1	29652633	29655949	-	3316	protein_coding	F9K20.7 protein [Source:UniProtKB/TrEMBL;Acc:Q9ZVA7]	397.276	367.508	389.434	537.881	334.507	305.075	301.141	457.358	424.503	363.013	369.343	519.177	299.193	362.31	374.138	490.892	416.369	400.992	422.891	446.797	368.819	366.69	361.043	545.229	349.274	379.643	456.355	505.881	397.904	346.663	419.39	489.003	461.525	425.475	465.246	457.899	438.314	399.427	403.89	465.754
AT1G08320.4	TGA9	1	2621860	2628594	-	6734	protein_coding	Transcription factor TGA9 [Source:UniProtKB/Swiss-Prot;Acc:Q93XM6]	33.9532	16.6326	22.3984	21.5994	7.27029	6.97871	0	0	16.886	14.117	16.6864	14.6629	30.0564	8.07778	11.3606	32.2963	19.9087	27.5865	5.52236	28.6198	6.5846	29.1296	65.8291	39.7312	7.0906	0	6.44148	0	7.15741	44.6163	8.76643	38.8673	7.21002	27.5359	40.2134	50.995	7.74076	6.69144	7.30812	81.0207
AT3G55720.1		3	20679664	20681447	+	1783	protein_coding	Replication factor C subunit, putative (DUF620) [Source:UniProtKB/TrEMBL;Acc:Q9M050]	42.2585	49.1432	33.182	41.17	97.9755	98.6833	51.503	66.1286	71.9088	66.5432	30.0246	42.9376	75.1509	91.2362	29.992	52.9765	73.1632	77.8286	52.8204	60.0549	67.6066	120.38	101.781	70.0095	61.9531	67.0612	24.8764	42.8923	60.1355	62.5639	41.4441	61.619	110.691	109.671	111.221	135.733	70.6431	129.436	98.4225	107.138
AT3G26300.1	CYP71B34	3	9638954	9640918	-	1964	protein_coding	Cytochrome P450 71B34 [Source:UniProtKB/Swiss-Prot;Acc:Q9LIP6]	127.912	155.672	125.8	178.016	65.3582	109.654	113.261	106.852	128.175	139.142	139.021	147.444	79.2464	78.5101	133.8	102.069	123.828	122.164	123.804	121.925	75.1663	60.2178	73.8296	61.5038	135.482	189.403	135.379	128.64	104.081	95.7058	135.499	95.0875	128.757	78.0308	123.624	108.154	130.636	94.8181	128.654	109.173
AT3G16850.1		3	5748497	5751301	+	2804	protein_coding	Pectin lyase-like superfamily protein [Source:UniProtKB/TrEMBL;Acc:Q94C86]	385.907	273.807	389.93	476.368	275.135	201.371	327.548	406.263	461.137	422.477	405.967	468.837	316.978	279.365	400.664	410.848	456.595	407.875	410.889	580.912	357.152	332.277	318.241	556.903	425.148	407.781	397.761	502.984	273.62	332.962	337.325	461.287	494.447	434.862	399.524	608.041	395.769	394.39	433.855	596.784
AT5G24160.3	SQE6	5	8183075	8186100	-	3025	protein_coding	Squalene epoxidase 6 [Source:UniProtKB/Swiss-Prot;Acc:O65402]	93.0532	14.1552	17.559	9.2619	157.908	80.7436	51.4907	199.266	10.1163	57.4706	35.5875	100.549	166.694	105.077	24.3234	85.2757	44.2767	21.6741	5.51935	46.1887	60.1174	21.0722	29.9329	152.008	162.898	50.3264	18.4222	146.437	140.75	33.1859	40.1643	201.018	1.80041	2.36556	3.83409	10.2041	32.9014	0	8.37126	31.1821
AT5G63270.1		5	25365230	25366012	-	782	protein_coding	RPM1-interacting protein 4 (RIN4) family protein [Source:UniProtKB/TrEMBL;Acc:Q9FMJ6]	29.2444	39.1156	37.1692	5.19273	61.1016	92.4821	58.9476	33.5691	42.6838	77.4551	34.3028	6.67832	101.245	125.029	33.5643	27.1803	38.7565	62.971	20.3164	23.319	69.6673	183.329	137.548	22.494	38.2207	57.665	15.9169	11.6283	51.8297	58.7637	33.8723	34.0852	51.2651	129.773	90.7741	106.97	92.0944	94.8524	62.0424	76.5011
AT1G08190.1	VPS41	1	2567420	2573448	+	6028	protein_coding	Vacuolar protein sorting-associated protein 41 homolog [Source:UniProtKB/Swiss-Prot;Acc:P93043]	879.534	1282.59	1099.72	870.494	825.918	1167.64	1107.9	761.714	975.877	997.399	1079.5	781.575	889.262	950.011	1078.95	862.76	905.946	1018.79	1072.17	930.729	942.553	999.904	1011.86	964.008	924.169	995.237	899.628	850.11	794.255	960.681	986.217	888.341	828.726	890.856	990.362	973.302	780.739	968.901	1063.51	911.088
AT5G22410.1	PER60	5	7426310	7427964	+	1654	protein_coding	Peroxidase 60 [Source:UniProtKB/Swiss-Prot;Acc:Q9FMR0]	171.728	174.476	106.707	61.8156	316.709	468.387	201.659	168.527	168.073	183.464	113.366	32.1242	487.887	602.383	93.8832	179.654	238.72	238.39	114.987	110.066	491.706	797.032	436.34	186.572	253.482	218.246	99.6821	60.7466	260.759	332.742	174.015	285.918	267.611	415.14	296.866	543.423	285.524	446.791	290.191	442.722
AT1G62440.1	LRX2	1	23112933	23115293	+	2360	protein_coding	Leucine-rich repeat extensin-like protein 2 [Source:UniProtKB/Swiss-Prot;Acc:O48809]	116.141	172.906	84.6755	79.183	183.662	303.088	153.351	122.202	108.126	197.644	142.405	68.4583	284.16	460.335	111.204	140.804	145.768	236.459	128.616	91.3802	336.916	616.958	377.973	137.159	187.974	176.679	106.709	71.0659	184.205	235.727	151.42	147.861	247.041	419.797	263.203	314.075	276.723	372.511	328.61	291.067
AT3G53420.2	PIP2-1	3	19803657	19805663	-	2006	protein_coding	PIP2A [Source:UniProtKB/TrEMBL;Acc:A0A178V8P4]	10591.8	5894.46	8938.59	17035.2	6954.21	3481.02	6115.31	12329.8	11173.8	14293.1	7548.9	15288.6	8709.51	10038	6461.05	11704.6	12570.6	13591.2	7238.75	19445.4	8826.6	10025.2	4836.65	16378.9	12994.1	14836.6	6721.95	19767.5	5482.3	8155.81	4593.53	14353	11277.7	14028.6	7311.96	24343.5	9807.48	14936.9	8117.62	23385.5
AT2G25300.1	HPGT3	2	10771585	10774403	-	2818	protein_coding	Hydroxyproline O-galactosyltransferase HPGT3 [Source:UniProtKB/Swiss-Prot;Acc:Q5XEZ1]	28.1622	25.8244	54.6626	29.8499	64.4003	53.8265	46.8254	43.2352	59.5399	50.411	38.9196	39.0286	54.6558	51.9735	52.6839	52.9774	61.4114	58.1249	59.1239	45.275	61.9635	66.2017	63.8652	41.0488	46.0168	27.5364	41.465	36.6178	47.8918	43.4175	67.8335	38.9214	58.488	60.7673	60.4117	33.6799	61.9343	53.7052	63.8854	34.083
AT1G04280.2		1	1143436	1147091	-	3655	protein_coding	p-loop containing nucleoside triphosphate hydrolases superfamily protein [Source:UniProtKB/TrEMBL;Acc:Q0WUY1]	72.7583	44.0463	58.3762	64.7787	111.866	139.584	139.299	63.6548	92.3871	76.639	95.684	72.3906	136.612	92.2855	110.412	85.2549	150.342	108.378	134.154	83.0625	202.397	137.689	95.7328	82.9825	116.181	96.1976	82.7747	102.405	108.533	90.444	128.835	113.3	75.7534	62.0756	166.497	69.334	50.3122	70.6468	67.7762	56.6715
AT5G06630.1		5	2036312	2037855	-	1543	protein_coding	Proline-rich extensin-like family protein [Source:UniProtKB/TrEMBL;Acc:F4K3X4]	518.574	1305.05	968.821	70.0047	1239.39	3735.81	1396.72	557.714	462.621	882.165	954	20.4814	2391.27	3859.49	626.367	532.384	661.675	1316.16	542.272	201.465	2219.39	4453.15	3064.87	387.793	901.432	759.708	562.252	116.154	1099.64	1536.82	833.422	848.971	1369.02	2554.03	1733.36	1619.95	1272.59	2465.54	1759.67	1288.61
AT1G51760.1	ILL4	1	19199351	19201707	+	2356	protein_coding	JR3 [Source:UniProtKB/TrEMBL;Acc:A0A178W8I8]	735.61	692.573	743.036	714.105	856.976	883.221	820.87	999.861	779.228	710.837	675.095	800.741	1080.75	1011.36	718.494	905.698	820.756	608.851	660.041	830.357	738.558	599.196	698.377	748.828	771.314	754.096	707.252	782.274	940.921	816.64	819.178	1051.31	786.092	554.826	692.833	744.813	737.362	583.21	718.499	733.078
AT5G64110.1	PER70	5	25654074	25656067	-	1993	protein_coding	Peroxidase [Source:UniProtKB/TrEMBL;Acc:A0A178UNC2]	236.853	104.234	193.536	204.921	789.15	194.354	306.459	551.616	268.164	166.343	193.441	139.376	834.935	472.619	183.862	498.825	791.989	438.382	200.933	1115.78	1917.76	960.135	643.823	2672.51	300.603	181.648	148.469	262.736	512.531	333.636	186.247	643.808	690.411	597.712	273.534	3032.4	596.162	572.665	272.8	2763.64
AT1G61380.1	SD129	1	22645923	22649521	-	3598	protein_coding	G-type lectin S-receptor-like serine/threonine-protein kinase SD1-29 [Source:UniProtKB/Swiss-Prot;Acc:O64782]	12.3018	4.98375	27.2226	15.4199	35.4909	42.8743	28.036	39.0516	13.5288	24.2028	17.8038	0	31.4194	29.9847	18.6793	29.708	20.8436	26.6024	25.2584	23.9897	35.794	24.1313	42.8739	31.242	18.6335	27.6836	17.4674	18.804	30.7497	40.7414	21.2439	28.0432	40.6023	32.1855	18.1722	22.4268	23.2201	40.0566	32.2926	28.357
AT1G18980.1		1	6557181	6558115	-	934	protein_coding	At1g18980 [Source:UniProtKB/TrEMBL;Acc:Q29PR5]	961.31	2035.57	1399.27	660.584	1435.48	2702.46	1894.84	973.559	958.618	1322.08	1474.44	760.628	1665.1	2249.01	1149.92	1007.35	954.539	1388.71	1335.58	1105.66	1886.5	2527.28	2157.3	1562.75	1017.87	1172.74	750.118	716.89	1035.16	1196.71	1176.67	1188.95	489.258	800.863	1014.53	764.339	740.652	661.117	1048.11	966.986
AT5G23220.1	NIC3	5	7819608	7820760	-	1152	protein_coding	Nicotinamidase 3 [Source:UniProtKB/Swiss-Prot;Acc:Q9FMX8]	117.23	254.909	222.573	105.139	84.0457	208.258	158.644	60.9406	155.53	135.065	213.337	92.3637	86.1054	134.197	194.897	82.7297	62.9725	128.055	121.226	51.8241	94.4722	137.048	117.86	74.0399	157.928	161.856	223.562	93.2687	101.23	157.598	190.8	72.6302	60.1031	83.3607	95.2091	43.9434	34.8465	76.2364	119.062	29.0794
AT2G29440.1	GSTU6	2	12619630	12621231	-	1601	protein_coding	GSTU6 [Source:UniProtKB/TrEMBL;Acc:A0A178VUQ0]	47.657	84.2781	54.788	29.8717	83.2913	124.577	61.8844	78.7764	68.3872	92.7436	52.2429	29.2182	98.3938	120.218	57.4808	52.9884	45.967	89.6443	56.7172	41.6126	69.3425	131.219	60.9002	30.2654	60.0833	89.5187	61.818	43.9788	93.4302	110.01	84.417	100.684	38.6314	79.9516	72.0259	45.958	43.553	82.7393	60.9314	46.632
AT5G33355.1		5	12599250	12599944	+	694	protein_coding	Defensin-like protein 207 [Source:UniProtKB/Swiss-Prot;Acc:Q3E8R5]	3.55269	4.24904	19.0658	53.9854	2.65911	0	4.7518	5.03606	9.86147	10.0592	7.74766	68.7496	15.0502	0	8.79709	9.0633	108.449	95.4511	39.0785	204.197	17.4359	5.91791	8.02853	47.4253	7.82197	3.46489	23.3987	42.2589	1.95859	0	1.3012	10.9895	218.433	288.59	126.835	556.402	132.774	235.211	120.637	660.046
AT4G04570.1	CRK40	4	2289902	2292950	+	3048	protein_coding	Cysteine-rich receptor-like protein kinase 40 [Source:UniProtKB/Swiss-Prot;Acc:Q9SYS3]	8.49727	4.15655	15.5733	0	34.5488	18.9429	17.7667	12.7291	15.7677	4.03354	34.4884	16.6249	23.2247	19.6136	25.9739	20.6686	42.5516	62.0704	52.0767	28.6145	43.2891	26.1244	71.8057	28.8774	17.7327	18.0272	32.1977	11.4962	47.0709	19.1137	31.2872	10.7931	12.6221	11.7929	57.4281	7.13819	47.4107	10.5075	40.6879	7.81347
AT5G60400.2		5	24291140	24292162	-	1022	protein_coding	unknown protein; Has 35333 Blast hits to 34131 proteins in 2444 species: Archae - 798; Bacteria - 22429; Metazoa - 974; Fungi - 991; Plants - 531; Viruses - 0; Other Eukaryotes - 9610 (source: NCBI BLink). [Source:TAIR;Acc:AT5G60400]	34.0307	10.2558	14.1601	23.954	12.3221	6.95119	3.81819	1.67557	29.3482	16.0733	13.2723	8.53461	26.0169	24.6367	20.7041	18.1149	20.118	26.5445	9.36209	17.7661	17.3241	19.6305	7.02965	11.3498	24.2449	17.1385	0.941514	22.2576	16.4574	19.6845	19.6893	8.84048	22.049	19.9453	25.4401	14.4128	33.9521	7.06126	23.0588	11.2348
AT5G28610.1		5	10610772	10611572	+	800	protein_coding	LOW protein: ATP-dependent RNA helicase DRS1-like protein [Source:UniProtKB/TrEMBL;Acc:Q9LKU5]	55.7863	10.9343	58.356	50.646	90.6253	41.8228	59.4121	59.908	34.4197	32.2358	43.2675	43.4482	58.7977	37.1387	48.3087	37.5159	67.8579	86.6598	95.7676	60.3307	104.012	94.5282	96.0498	51.5099	42.9805	38.8235	73.3397	32.5919	61.9718	74.803	60.0723	23.9727	59.747	70.6823	54.1602	30.7326	61.0096	50.7955	45.8438	26.8994
AT4G08620.1	SULTR1;1	4	5500313	5506313	+	6000	protein_coding	Sulfate transporter 1.1 [Source:UniProtKB/Swiss-Prot;Acc:Q9SAY1]	31.1596	68.9963	60.3438	10.2835	63.645	181.454	124.364	24.6101	29.2841	31.26	50.0642	3.91188	136.615	161.521	44.6437	25.8357	68.8096	94.5836	48.9212	18.4607	144.93	284.362	244.337	48.1264	62.0665	51.6813	27.5973	11.496	51.1676	61.1618	43.7994	25.9027	91.9637	249.207	149.309	66.2822	79.3402	271.266	176.303	50.79
AT1G77990.1	SULTR2;2	1	29317767	29323352	-	5585	protein_coding	Sulfate transporter 2.2 [Source:UniProtKB/Swiss-Prot;Acc:P92946]	50.982	50.7104	76.8944	93.5819	32.73	24.9249	61.7166	43.2788	57.4387	54.4528	66.7515	73.3442	12.2954	27.69	60.0642	50.3799	41.6457	53.2032	44.186	49.8449	28.2316	29.1385	21.9407	25.2682	53.1977	75.7129	81.8748	83.609	31.721	49.6963	57.5696	63.6799	88.3535	99.8483	67.0001	130.527	71.5999	96.4797	85.5508	121.107
AT2G39400.1		2	16452612	16455001	+	2389	protein_coding	Alpha/beta-Hydrolases superfamily protein [Source:UniProtKB/TrEMBL;Acc:O80627]	161.847	30.0271	82.1344	193.615	264.485	81.7261	84.362	208.419	158.157	113.917	78.928	167.595	229.578	129.438	68.0253	165.419	277.744	219.682	218.244	332.833	341.254	215.434	178.686	336.319	129.936	96.7548	90.3904	134.002	182.954	112.519	42.806	145.022	184.246	88.5908	67.1989	122.534	170.335	83.6339	97.6242	132.203
AT4G15290.1	CSLB5	4	8721482	8726733	-	5251	protein_coding	Glycosyltransferase (Fragment) [Source:UniProtKB/TrEMBL;Acc:W8Q2Z8]	202.305	487.752	392.976	119.266	94.6041	242.281	357.085	76.392	261.442	389.251	363.836	131.11	196.719	234.154	245.207	81.3779	328.825	353.709	327.518	159.652	156.299	306.577	161.541	122.636	213.771	261.016	307.145	118.069	108.57	135.006	215.077	76.6019	202.943	359.771	379.825	207.988	248.655	349.303	414.87	215.989
AT5G24070.1	PER61	5	8134172	8136150	-	1978	protein_coding	Probable peroxidase 61 [Source:UniProtKB/Swiss-Prot;Acc:Q9FLV5]	14.9445	46.7362	24.4644	14.4219	57.0259	53.8163	44.0744	53.3604	15.6923	56.4519	24.4532	18.5015	79.2627	99.4193	17.8089	41.3576	19.825	21.6721	20.4797	17.5711	46.8443	89.1365	80.8713	42.3829	15.0185	26.2509	33.2199	5.23601	62.943	40.9408	45.3718	36.8142	35.9306	79.1838	39.3799	75.5803	24.1964	75.0662	38.8819	53.42
AT3G23570.1		3	8457767	8459814	-	2047	protein_coding	Alpha/beta-Hydrolases superfamily protein [Source:UniProtKB/TrEMBL;Acc:Q94JY3]	237.628	282.325	224.355	116.448	275.814	344.792	305.895	140.542	240.739	257.04	271.154	136.201	226.871	225.524	305.002	118.916	257.466	303.399	291.333	212.79	199.365	267.222	307.584	99.4345	233.047	283.549	216.997	105.813	286.815	299.641	289.056	80.1805	162.457	162.579	190.32	60.2804	175.193	152.303	182.085	67.9077
AT5G46600.1	ALMT13	5	18907639	18910838	-	3199	protein_coding	Aluminum-activated malate transporter 13 [Source:UniProtKB/Swiss-Prot;Acc:Q9LS23]	50.8452	97.3592	57.5043	39.0949	30.8778	64.7984	54.2742	24.5979	48.371	51.4237	56.7259	25.399	28.6917	43.8642	38.9345	19.3793	24.4158	40.3936	28.3932	20.3168	35.7205	27.1071	29.9275	14.4619	38.9766	43.1872	37.7466	38.6885	31.6584	34.4397	48.8944	39.9667	17.1141	31.5042	27.7814	16.3224	26.1263	23.9254	26.1295	22.4323
AT2G26070.1	RTE1	2	11105605	11107188	-	1583	protein_coding	Protein of unknown function (DUF778) [Source:TAIR;Acc:AT2G26070]	46.4764	32.6061	35.3146	57.7318	76.7862	45.835	42.253	87.1643	63.7517	39.3089	42.2196	69.0038	49.2044	38.1834	52.553	64.6353	71.9392	36.4458	53.5204	82.3768	98.1753	61.0039	59.9344	82.5826	44.1001	38.06	37.8865	69.1776	85.9857	38.4521	31.6089	58.5542	90.5739	61.9641	61.5681	63.369	61.9508	51.1796	55.8788	61.037
AT3G62680.1	PRP3	3	23182722	23184042	+	1320	protein_coding	Proline-rich protein 3 [Source:UniProtKB/Swiss-Prot;Acc:Q9LZJ7]	1161.41	1798.19	1216.65	325.629	1923.67	4037.9	1960.97	980.452	1026.9	1697.48	1173.54	221.836	3613.5	4400.4	876.229	1013.36	1616.09	2069.62	871.674	852.046	3407.35	6374.78	3556.09	1431.88	2087.89	1433.47	666.639	466.184	1591.46	1959	1047.49	1664.16	2189.32	3136.84	2096.23	3993.69	1959.05	3233.46	2341.44	3399.71
AT2G19060.1		2	8256921	8260545	+	3624	protein_coding	GDSL esterase/lipase At2g19060 [Source:UniProtKB/Swiss-Prot;Acc:O64469]	149.666	235.519	137.446	110.088	94.438	152.524	117.915	59.371	152.967	248.042	139.031	92.7929	137.995	219.333	66.5081	64.5985	253.168	250.242	106.469	293.685	151.323	198.768	70.8305	155.493	160.32	191.905	97.5972	109.798	77.597	88.0224	60.1895	75.6194	206.249	285.958	119.759	523.359	156.759	277.593	154.718	422.247
AT3G27170.1	CLC-B	3	10023931	10027198	+	3267	protein_coding	CLC-B [Source:UniProtKB/TrEMBL;Acc:A0A178VKG6]	334.924	1097.33	545.474	296.071	182.901	838.537	595.326	268.259	338.192	362.031	531.881	240.77	336.053	314.851	451.531	315.166	285.443	366.521	404.122	330.33	269.376	294.586	436.724	299.235	365.548	388.726	441.305	269.533	203.945	245.738	578.654	275.054	216.532	335.241	493.548	480.15	263.162	283.294	463.613	371.538
AT4G01700.1		4	732313	733510	-	1197	protein_coding	At4g01700 [Source:UniProtKB/TrEMBL;Acc:Q9ZSI6]	343.718	569.77	646.449	218.765	751.539	1004.15	713.803	503.821	421.637	609.676	580.768	207.484	959.649	1212.8	485.979	421.534	609.88	719.98	497.724	540.172	1163.96	1302.66	961.538	677.679	434.824	541.366	519.296	246.59	857.066	897.97	528.072	470.362	594.223	827.15	738.341	1237.81	700.929	786.466	750.582	1201.49
AT2G34585.1		2	14567966	14568799	-	833	protein_coding	At2g34585 [Source:UniProtKB/TrEMBL;Acc:Q8S8R9]	221.881	199.99	208.423	198.372	192.224	188.22	151.726	134.221	202.306	216.6	191.972	165.28	191.425	170.523	158.72	146.165	193.073	185.143	155.489	178.134	169.198	177.261	136.034	183.677	254.592	205.059	228.213	179.693	196.276	158.478	148.011	141.546	228.486	184.425	176.837	207.893	175.268	157.965	174.541	183.733
AT5G04020.1	PICBP	5	1081611	1086761	-	5150	protein_coding	calmodulin binding [Source:TAIR;Acc:AT5G04020]	103.537	143.502	57.2546	120.203	266.136	224.372	206.326	155.46	153.583	111.949	243.766	164.686	151.615	102.568	131.691	205.336	178.82	83.7522	282.746	260.945	217.928	177.162	287.042	245.784	102.169	125.493	94.5895	187.907	111.007	203.42	228.126	223.017	95.7635	87.7031	100.303	174.22	139.305	91.3209	118.455	94.0536
AT1G33030.1		1	11964776	11966320	-	1544	protein_coding	At1g33030/F9L11_18 [Source:UniProtKB/TrEMBL;Acc:Q9MAP0]	48.5329	29.2182	28.3895	31.938	90.489	40.8594	30.0141	57.5875	51.5429	33.2655	24.4516	34.0715	75.1646	42.7794	33.183	50.4063	51.3479	29.5525	30.7158	52.7204	62.7516	42.0547	46.9289	59.3629	34.4455	29.8155	18.4595	35.6099	74.0689	62.7085	40.3506	70.3961	29.635	19.0137	18.2537	19.4079	29.0363	10.5919	23.1308	24.2723
AT1G12950.1	DTX31	1	4419714	4422684	+	2970	protein_coding	Protein DETOXIFICATION [Source:UniProtKB/TrEMBL;Acc:A0A178WCP4]	162.893	245.478	212.473	76.1322	258.828	428.666	265.756	161.158	155.237	172.421	173.515	66.4281	344.3	385.544	184.939	162.786	141.974	199.012	154.585	91.4255	309.264	427.69	321.221	157.876	162.107	170.35	133.494	82.6052	222.63	201.536	210.622	208.475	140.516	212.653	217.461	286.662	181.916	228.727	229.939	285.768
AT5G43260.1		5	17357377	17358340	-	963	protein_coding	Chaperone protein dnaJ-like protein [Source:UniProtKB/TrEMBL;Acc:Q94CB5]	135.811	121.499	107.255	130.023	155.889	165.365	168.345	180.054	126.039	144.105	101.051	121.189	187.282	129.738	100.907	138.357	96.8593	77.809	64.4751	114.893	124.039	101.814	92.9562	156.021	135.548	124.376	89.7915	163.696	138.974	119.477	110.445	206.4	89.4884	56.6359	59.7632	115.598	77.4509	54.3095	68.8166	100.441
AT5G35525.1	PCR3	5	13707035	13708040	+	1005	protein_coding	Protein PLANT CADMIUM RESISTANCE 3 [Source:UniProtKB/Swiss-Prot;Acc:P0CW97]	24.5251	66.6082	51.6037	4.13865	99.323	133.387	93.5371	15.1703	35.424	48.3342	62.0961	5.77771	103.946	65.0741	46.6204	10.35	16.0237	72.869	29.0113	12.0806	87.9738	123.133	106.134	14.7784	25.3805	26.9403	32.5571	6.31614	78.58	41.3781	44.9388	15.2853	17.7954	8.06947	11.6309	11.2774	14.528	16.6851	24.632	9.57252
AT4G40010.1	SRK2F	4	18548444	18551183	-	2739	protein_coding	Serine/threonine-protein kinase SRK2F [Source:UniProtKB/Swiss-Prot;Acc:Q9SMQ4]	199.426	218.467	202.323	163.729	126.849	147.51	157.443	140.66	151.48	178.441	174.543	126.71	235.038	171.018	158.757	146.028	210.184	216.729	109.53	257.91	155.678	177.4	133.754	192.265	244.027	204.368	168.752	190.506	85.4281	116.321	111.993	143.906	240.034	244.287	186.189	436.986	164.525	241.156	201.439	476.514
AT5G06640.1		5	2039641	2041928	-	2287	protein_coding	Proline-rich extensin-like family protein [Source:UniProtKB/TrEMBL;Acc:Q9FG06]	1043.92	2392.75	1652.95	183.058	2324.5	5876.24	2514.65	1162.54	935.807	1596.26	1647.61	61.603	4743.34	6208.62	1146.83	1138.08	1588.7	2460.15	1051.74	624.012	4609.75	8457.57	5628.94	1269.62	1966.37	1398.65	854.687	201.716	2000.1	2553.86	1535.86	1827.43	2631.45	4059.86	2659.17	3567.2	2413.13	4253.49	3156.52	3159.11
AT1G21590.1		1	7566229	7570014	-	3785	protein_coding	At1g21590/F24J8_9 [Source:UniProtKB/TrEMBL;Acc:Q8VZG4]	282.069	141.193	239.139	397.817	435.948	216.368	356.032	391.383	379.978	278.334	277.078	373.945	428.939	345.961	294.828	452.073	333.535	318.245	286.537	433.64	384.356	309.709	320.05	493.787	338.094	357.542	227.978	428.292	353.69	341.176	209.904	443.263	288.753	236.248	268.734	420.996	289.281	286.067	244.756	341.307
AT3G13610.1	F6'H1	3	4449259	4450811	+	1552	protein_coding	Feruloyl CoA ortho-hydroxylase 1 [Source:UniProtKB/Swiss-Prot;Acc:Q9LHN8]	1309.54	2934.62	2011.99	585.877	2370.74	3271.19	2289.19	1077.92	1386.06	1922.55	1945.62	675.592	2400.91	2477.23	1667.96	706.865	2923.34	4347.41	2424.82	2323.76	2951.9	3913.39	2999.34	1682.74	1184.96	1939.13	1390.4	519.134	1951.3	1920.86	1659.23	734.572	1150.92	1935.49	1767.56	947.418	1926.85	1586.68	1767.26	876.421
AT5G55400.2	FIM3	5	22455382	22459598	-	4216	protein_coding	Fimbrin-3 [Source:UniProtKB/Swiss-Prot;Acc:Q9FJ70]	71.8726	53.1721	94.3364	7.19669	99.1669	145.57	141.138	83.1876	107.073	82.6914	140.198	41.0999	68.3044	78.4308	88.5098	16.792	60.7016	68.9686	69.4536	36.9113	115.829	209.098	183.472	99.7711	33.7106	70.9846	30.3436	26.1197	52.2503	106.971	93.7616	80.9089	90.2079	143.717	103.316	106.027	108.362	79.194	121.93	64.5155
AT1G08210.4		1	2577020	2580719	-	3699	protein_coding	Eukaryotic aspartyl protease family protein [Source:TAIR;Acc:AT1G08210]	14.0958	5.82909	7.80486	25.7284	156.079	5.98096	8.42624	22.8935	13.487	9.07425	4.44835	22.4508	13.6635	5.77371	14.5932	25.8414	19.8774	8.86664	11.0383	19.4	14.0887	6.02023	7.98229	21.7182	14.164	7.18842	13.8175	19.8744	15.2964	10.2119	13.8085	18.3738	17.1026	8.67501	12.4617	21.4293	16.4508	9.58326	13.6053	19.4865
AT5G04960.1	PME46	5	1461786	1464066	+	2280	protein_coding	Pectinesterase [Source:UniProtKB/TrEMBL;Acc:A0A178UR22]	559.263	789.226	581.395	103.883	1016.01	1459.55	1112.14	356.347	572.99	777.441	703.053	59.6282	1923.61	1700.96	603.729	401.767	655.166	949.762	571.955	308.358	1827.67	2871.74	2147.43	604.409	795.023	760.196	361.647	215.336	737.193	910.185	653.741	627.283	955.315	1488.55	1406.53	1500.28	1124.35	1524.73	1391.71	1287.52
AT5G23010.1	MAM1	5	7703092	7706896	+	3804	protein_coding	methylthioalkylmalate synthase 1 [Source:TAIR;Acc:AT5G23010]	326.129	185.689	131.698	175.978	503.655	257.182	298.653	287.447	307.973	185.519	209.075	130.807	517.845	323.32	213.231	342.396	226.797	202.948	238.906	134.873	497.83	334.137	578.707	182.177	393.068	228.852	199.886	93.0933	766.937	541.202	535.972	143.742	350.17	190.044	386.295	84.6952	548.681	161.942	425.912	93.5421
AT1G61860.1		1	22862655	22864898	-	2243	protein_coding	Protein kinase superfamily protein [Source:UniProtKB/TrEMBL;Acc:F4HX16]	42.352	26.6325	31.1957	21.6066	56.2962	55.8254	52.4089	39.8623	23.6183	56.4645	38.9281	27.3479	64.2156	56.5665	34.8749	38.7594	50.6304	50.2454	33.123	36.9425	72.3676	88.3372	63.8482	48.2192	43.3993	41.975	33.1476	32.4174	36.7525	34.4454	28.8436	54.0163	42.3284	48.8461	59.4033	77.5364	48.3827	50.7377	47.0472	78.9826
AT5G05600.1		5	1672070	1674770	+	2700	protein_coding	Probable 2-oxoglutarate-dependent dioxygenase At5g05600 [Source:UniProtKB/Swiss-Prot;Acc:Q9FFF6]	865.666	718.607	810.986	874.16	1190.88	972.792	1078.49	1813.54	682.417	1035.38	691.539	870.622	1781.89	1943.37	560.6	1435.69	634.336	389.13	304.194	712.638	1153.82	668.636	526.996	1336.88	1072.71	969.666	361.413	985.908	1210.8	1141.2	715.699	2259.87	580.884	471.77	338.717	1126.05	618.409	581.014	410.046	1138.17
AT3G09920.4	PIP5K9	3	3040303	3044989	-	4686	protein_coding	Phosphatidylinositol 4-phosphate 5-kinase 9 [Source:UniProtKB/Swiss-Prot;Acc:Q8L850]	76.6827	117.93	107.895	116.155	70.0842	40.8808	39.2459	57.7328	98.1026	111.939	106.827	41.1172	180.318	77.2622	69.8519	108.497	92.4539	88.6751	60.7821	80.2671	81.964	52.2912	74.7766	126.137	58.5708	48.1592	41.365	40.7386	106.633	89.1073	91.1983	63.6282	107.386	138.123	128.144	93.7788	72.5618	117.274	53.1113	63.5728
AT5G48070.1	XTH20	5	19481897	19483527	+	1630	protein_coding	Xyloglucan endotransglucosylase/hydrolase protein 20 [Source:UniProtKB/Swiss-Prot;Acc:Q9FI31]	130.066	331.94	279.618	24.716	201.099	560.127	355.238	51.6832	103.204	128.032	224.56	19.4894	199.513	199.928	255.108	49.1082	77.5591	172.396	163.886	29.584	157.516	273.569	280.501	33.8696	83.0945	163.67	136.5	23.0307	153.502	263.377	224.071	43.2874	71.9061	216.7	141.108	30.6325	95.8131	224.913	167.931	23.3325
AT1G12080.2		1	4084162	4085185	+	1023	protein_coding	At1g12080 [Source:UniProtKB/TrEMBL;Acc:O65370]	1220.04	963.64	1112.95	1804.83	798.705	610.481	947.922	1375.25	1289.72	1271.47	1351.63	1739.17	676.815	695.947	1323.91	1173.17	1009.38	1278.28	1431.72	1180.96	694.6	939.231	1002.2	1129.88	1403.13	1340.41	1949.73	1583.46	939.67	1136.18	1272.98	962.37	1176.55	1523.79	1574.85	920.603	938.3	1362.69	1474.57	971.827
AT2G47630.1		2	19534473	19537074	+	2601	protein_coding	Alpha/beta-Hydrolases superfamily protein [Source:UniProtKB/TrEMBL;Acc:O22248]	448.03	608.926	620.959	487.144	421.149	594.004	437.768	430.379	552.939	499.015	553.598	479.36	433.194	417.222	444.571	403.211	340.838	342.82	348.234	414.207	386.222	320.627	373.352	448.882	605.445	423.992	461.202	575.811	251.016	355.486	379.008	576.875	276.799	254.732	276.493	433.987	252.601	277.857	332.807	471.41
AT1G76470.1		1	28689766	28691659	-	1893	protein_coding	NAD(P)-binding Rossmann-fold superfamily protein [Source:UniProtKB/TrEMBL;Acc:F4I2E5]	10.2957	25.8522	10.7532	5.14896	26.2724	68.7707	25.3054	12.7096	14.5849	33.2684	15.5639	0.97457	13.6652	42.757	11.3389	10.3384	3.60781	15.762	22.0625	1.84892	14.0654	36.0779	26.9513	7.25664	7.95655	27.4822	5.53335	4.18719	21.352	28.1249	17.6205	12.9852	5.39343	22.1407	7.6787	2.04209	4.83901	19.2199	10.4939	1.94463
AT5G25460.1		5	8863224	8865677	+	2453	protein_coding	At5g25460 [Source:UniProtKB/TrEMBL;Acc:Q94F20]	645.643	947.284	691.203	223.371	844.347	1424.39	1394.58	315.344	823.329	709.78	869.551	275.116	631.281	720.742	1283.76	422.533	458.714	724.095	1286.47	434.295	996.915	1366.03	1613.65	508.379	522.941	878.579	666.267	421.653	737.561	809.708	1378.32	295.183	353.588	536.763	948.469	77.5694	522.575	448.924	872.593	108.074
AT4G19030.1	NIP1-1	4	10421521	10423508	-	1987	protein_coding	NLM1 [Source:UniProtKB/TrEMBL;Acc:A0A384L612]	445.273	527.132	518.365	242.184	662.759	730.432	747.92	542.66	405.271	612.856	482.283	267.499	746.221	998.155	503.975	514.447	540.052	658.017	689.711	432.083	779.557	1108.8	1123.52	789.585	549.888	589.59	781.27	156.111	1108.45	1151.34	848.437	343.513	594.104	767.083	868.076	627.359	593.339	785.817	843.27	557.708
AT2G02130.1	PDF2.3	2	539898	540707	+	809	protein_coding	Defensin-like protein 1 [Source:UniProtKB/Swiss-Prot;Acc:Q9ZUL7]	2583.64	3708.86	3117.44	1655.99	1941.48	3162.94	2447.8	1381.44	2326.47	3715.19	3470.04	1886.44	1922.99	2775.2	2981.47	1278.19	1917.07	2557.19	2251.11	1318.32	1457.86	2302.09	1736.72	923.956	3442.49	3499.71	3378.35	1730.43	1620.3	2573.21	2405.09	1342.96	1822.47	2593.48	2147.74	1259.46	1794.8	2327.62	2012.62	1103.09
AT5G42980.1	TRX3	5	17242607	17244231	+	1624	protein_coding	Thioredoxin H3 [Source:UniProtKB/Swiss-Prot;Acc:Q42403]	3938.51	4133.04	3924.95	3136.56	4403.79	5184.71	3841.54	3983.67	3519.43	4223.79	3723.22	3427.55	4773.24	5059.24	3861.68	3472.67	3912.78	3933	3372.47	3019.94	4371.2	4591.04	4176.73	3050.2	4577.29	4448.72	4076.82	2813.77	4768.08	4380.87	3779.18	3702.04	3439.99	4011.25	3989.53	3742.48	3805.44	3751.86	3787.57	3414.61
AT3G55560.1	AHL15	3	20604616	20606650	-	2034	protein_coding	AT-hook motif nuclear-localized protein [Source:UniProtKB/TrEMBL;Acc:A0A178VH84]	123.275	78.2367	110.167	126.556	147.996	117.631	108.565	173.015	110.212	86.713	106.773	125.989	155.758	129.298	109.487	139.535	135.609	124.135	132.489	148.697	129.691	111.421	131.689	151.902	130.192	103.13	128.912	117.124	151.079	123.755	116.638	139.367	136.886	133.157	110.188	139.772	154.825	126.377	149.519	120.903
AT1G54320.1	ALIS3	1	20275534	20277981	-	2447	protein_coding	ALA-interacting subunit 3 [Source:UniProtKB/Swiss-Prot;Acc:Q9SLK2]	1243.29	1414.23	1298.04	1477.69	1149.77	1415.29	1316.73	1358.29	1225.27	1416.44	1340.75	1353.81	1318.68	1420.16	1141.25	1400.84	1402.69	1283.62	1174.09	1601.09	1316.66	1304.92	1234.74	1676.03	1411.08	1241.69	1207.11	1601.53	1137.97	1087.82	1098.58	1546.21	1292.74	1186.7	1156.51	1898.05	1322.01	1147.22	1324.1	1939.05
AT4G12730.1	FLA2	4	7491227	7493080	-	1853	protein_coding	Fasciclin-like arabinogalactan protein 2 [Source:UniProtKB/Swiss-Prot;Acc:Q9SU13]	704.807	1329.21	1087.07	681.141	541.132	964.976	935.914	506.322	813.084	1189.78	1285.72	751.04	545.152	727.306	1072.16	498.708	697.926	1024.61	1037.83	570.779	565.744	820.089	688.376	390.614	1032.67	1126	1162.98	629.545	660.443	973.464	940.655	499.135	792.487	1211.83	957.211	851.901	659.943	1139.34	1058.16	685.431
AT4G35090.1	CAT2	4	16700312	16703504	-	3192	protein_coding	catalase 2 [Source:TAIR;Acc:AT4G35090]	3036.22	3160.33	3161.94	4007.38	3124.28	2742.76	2937.85	3720.47	3269.93	2847.7	2902.65	3516.05	3774.66	3360.69	2615.42	3892.11	3372.83	2389.23	2478.48	4071.38	3784.44	2430.77	2735.52	5093.66	4086.87	3173.36	2570.1	4412.22	2839.14	2483.26	2508.8	4669.81	3146.79	2233.96	2700.8	4755.89	2801.08	2391.44	2629.64	4882.13
AT5G03150.1	JKD	5	745421	749028	+	3607	protein_coding	Zinc finger protein JACKDAW [Source:UniProtKB/Swiss-Prot;Acc:Q700D2]	296.379	248.586	337.792	453.53	295.45	220.334	238.466	320.759	341.217	281.337	360.451	347.129	306.022	295.373	323.84	374.624	389.256	365.525	385.824	444.008	330.277	287.345	290.223	450.079	356.396	343.657	356.962	430.606	317.154	294.381	287.893	371.313	425.505	386.089	365.658	355.904	380.256	376.429	374.606	412.103
AT2G31340.1	emb1381	2	13361502	13365800	+	4298	protein_coding	Embryo defective 1381 [Source:UniProtKB/TrEMBL;Acc:F4IQS9]	26.4826	63.1391	61.2663	38.0389	51.8605	88.7383	75.7073	44.9902	39.4501	55.4639	80.1138	43.0591	43.7146	64.5886	69.0235	37.4588	52.5505	60.1013	68.6657	47.9837	29.1942	60.319	55.8387	27.6454	42.5836	60.1613	68.9603	39.701	51.2303	62.3971	63.7528	35.5986	41.4974	73.0307	75.5706	29.5648	47.4083	75.3711	55.2288	31.2822
AT2G41100.1	CML12	2	17138065	17139617	+	1552	protein_coding	Calmodulin-like protein 12 [Source:UniProtKB/Swiss-Prot;Acc:P25071]	488.793	207.908	516.049	209.16	860.355	698.581	757.029	585.98	626.203	408.252	654.605	278.351	675.125	770.108	615.824	374.826	938.451	907.255	1197.81	587.381	1197.63	846.961	862.743	837.413	400.907	414.88	638.801	428.41	616.653	584.974	611.786	451.692	728.166	738.64	650.526	1445.5	1041.45	555.805	681.562	1256.95
AT1G35340.5		1	12977705	12979910	+	2205	protein_coding	ATP-dependent protease La (LON) domain protein [Source:UniProtKB/TrEMBL;Acc:Q682J5]	17.7639	11.6799	12.7153	27.8093	4.52768	11.9596	3.75004	4.23569	8.97093	5.04049	7.78122	15.5863	17.7653	11.5583	17.8133	16.8008	14.4243	3.94044	10.2415	14.7942	1.87453	9.01647	3.99324	22.9944	21.2096	11.94	17.5278	17.7992	11.1753	16.6261	16.3737	18.4018	10.7828	8.70453	8.64162	12.2545	10.6461	20.1963	22.0535	16.52
AT3G47400.1	PME33	3	17465510	17468118	+	2608	protein_coding	Probable pectinesterase/pectinesterase inhibitor 33 [Source:UniProtKB/Swiss-Prot;Acc:Q9STY3]	39.6062	71.5238	42.8522	41.1426	64.52	89.7258	88.8619	59.39	47.2778	63.5261	82.3187	32.2565	64.2117	94.628	79.5213	62.0093	35.2904	42.3649	61.5334	18.4649	53.6142	70.3097	113.707	60.204	57.6083	72.0513	60.7365	30.3149	70.544	84.1382	87.6726	43.1878	30.6411	67.6662	60.323	34.6773	59.0236	54.493	89.7943	27.3302
AT2G42300.3	BHLH48	2	17620976	17624838	+	3862	protein_coding	Transcription factor bHLH48 [Source:UniProtKB/Swiss-Prot;Acc:Q8VZ02]	17.0291	0	5.83411	12.3364	0	0	1.86918	3.39564	13.5273	7.0591	4.45087	12.7233	2.73214	2.30662	4.87257	18.0833	13.5922	21.676	8.68223	23.9907	12.2441	12.0648	5.98255	14.4214	14.1958	18.0516	2.7582	13.5813	4.09923	0	11.2486	19.4159	12.6308	17.273	21.9997	44.8552	11.6101	20.0317	15.628	44.9744
AT3G20960.2	CYP705A33	3	7345261	7347210	+	1949	protein_coding	Cytochrome P450, family 705, subfamily A, polypeptide 33 [Source:UniProtKB/TrEMBL;Acc:Q9LIG7]	167.512	133.999	116.989	165.653	307.803	268.16	289.191	228.993	213.682	149.227	240.24	238.31	239.101	139.687	230.332	277.776	183.529	252.212	212.931	347.264	254.688	216.823	382.095	529.23	179.792	277.021	136.277	253.069	266.44	154.371	309.771	217.15	182.818	178.849	180.131	397.889	130.633	217.322	180.88	370.52
AT4G08400.1		4	5323606	5325372	-	1766	protein_coding	Extensin-like protein [Source:UniProtKB/TrEMBL;Acc:Q9STM8]	486.094	885.851	609.593	136.864	859.528	1805.29	911.779	427.385	517.125	980.034	693.974	93.7273	1789.89	2861.17	502.722	512.939	427.462	898.493	316.984	149.643	1052.19	2170.64	1369.88	262.949	798.636	915.649	403.411	176.76	817.146	1299.2	658.813	601.919	770.656	1700.49	951.717	846.903	874.783	1562.46	1172.78	816.71
AT5G57540.1	XTH13	5	23302787	23304095	-	1308	protein_coding	Putative xyloglucan endotransglucosylase/hydrolase protein 13 [Source:UniProtKB/Swiss-Prot;Acc:Q9FKL8]	33.4502	41.8085	30.4156	19.5888	88.5161	166.398	57.2821	38.9251	50.3217	87.688	36.6631	6.80215	159.916	239.531	27.4866	62.0509	85.4136	110.322	29.1196	36.1001	165.469	359.981	187.802	37.6566	68.7873	82.0459	24.9524	45.0735	86.9729	134.602	34.1462	74.8277	151.534	270.964	163.561	197.273	152.943	220.228	159.243	165.639
AT4G36040.1	ATJ11	4	17049152	17050608	-	1456	protein_coding	At4g36040 [Source:UniProtKB/TrEMBL;Acc:Q1H544]	3145.8	1122.24	2031.74	4289.71	4393.1	1574.78	2232.15	4832.69	2744.94	2447.79	1874.43	4266.7	4386.44	3133.63	1653.3	4285.17	2926.69	1831.36	1740.74	3461.74	2925.39	1609.76	1799.64	3831.36	3601.5	2518.61	2022.1	3970.06	3047.56	2739	1932.47	5393.32	2745.82	1918.36	1390.53	3650.94	2494.95	1935.6	1612.26	3562.69
AT4G19030.2	NIP1-1	4	10421521	10423508	-	1987	protein_coding	NLM1 [Source:UniProtKB/TrEMBL;Acc:A0A384L612]	2.80418	0	2.93464	0	9.95996	11.9595	2.81271	10.1652	3.36375	6.04855	6.66948	2.92216	6.83284	0	2.42895	3.87715	5.40858	5.91064	13.3922	13.8701	5.62306	8.01408	8.98501	3.6312	2.651	0	0	6.28234	9.14191	11.5114	11.3374	3.24759	11.6804	20.5775	5.76152	6.12746	8.71053	11.5426	3.15099	15.5464
AT5G06270.2		5	1912013	1913728	+	1715	protein_coding	Gb [Source:UniProtKB/TrEMBL;Acc:Q9FNI1]	39.3497	46.6839	34.1977	15.4445	149.542	112.629	63.7156	26.271	95.405	115.939	94.5031	48.7477	101.119	93.5862	63.9997	6.46123	61.3591	41.3759	34.6751	68.3981	165.102	131.322	52.8991	79.7762	110.544	69.3487	53.4739	72.2158	190.273	84.3433	71.6942	43.2713	139.378	117.743	58.5313	95.9642	59.0343	105.637	16.779	49.6135
AT1G14600.1		1	5000986	5003637	-	2651	protein_coding	Putative Myb family transcription factor At1g14600 [Source:UniProtKB/Swiss-Prot;Acc:Q700D9]	17.7158	21.7127	16.6504	16.4867	28.9448	39.8613	32.8365	34.7158	19.0401	20.1603	24.4495	17.5156	31.4334	30.0667	21.0377	27.1431	18.0091	14.776	13.3868	13.8762	44.938	31.0312	21.969	37.5782	19.4244	15.4939	10.1556	18.8557	28.3895	25.6048	16.403	21.6667	16.1591	12.6842	21.1427	25.5404	18.3901	9.63558	26.3025	33.964
AT5G46860.1	SYP22	5	19012021	19014110	-	2089	protein_coding	VAM3 [Source:UniProtKB/TrEMBL;Acc:A0A178UDT6]	436.324	532.817	578.609	482.944	437.638	507.316	478.882	399.106	476.893	447.615	444.697	424	461.877	452.963	438.208	430.33	446.538	422.621	434.184	476.99	450.162	477.083	365.326	488.507	503.093	469.703	454.609	503.475	393.594	388.581	421.532	451.187	409.953	393.692	390.607	514.578	370.664	384.299	428.044	510.564
AT3G61430.2	PIP1-1	3	22733247	22735335	+	2088	protein_coding	PIP1A [Source:UniProtKB/TrEMBL;Acc:A0A178VIZ0]	7939.27	5197.44	7905.55	7825.18	5044.84	2972.92	6034.44	6025.27	8148.68	9171.58	7687.58	7388.71	6406.5	5910.18	6154.71	5928.2	8374.62	8631.48	6293.39	10411.2	6454.85	6998.96	4757.14	8325.91	10157.2	9870.65	5379.79	11090.8	3295.78	4189.11	3485.98	8617.35	7063.59	9034.48	6759.56	14171.1	6770.05	8961.91	6943.43	13689.4
AT1G76930.2	ATEXT4	1	28895301	28897120	-	1819	protein_coding	extensin 4 [Source:TAIR;Acc:AT1G76930]	23026.6	14512.3	15216.8	23311.6	35128.3	27230.7	21543.1	31046.6	24140.6	19960.2	19649.2	20333.6	41189.9	38166.7	17836.9	24493.3	17571.7	14573.6	8080.89	18852.6	35074.3	28090.5	21835.8	39151.5	32926.9	17778.4	13629.6	20623.2	33124.8	27572	17616.9	30975.4	12039.4	6435.64	4986.75	20582.4	13955.3	6826.97	6264.59	19090
AT1G64930.1	CYP89A7	1	24120723	24122776	+	2053	protein_coding	CYP89A7 [Source:UniProtKB/TrEMBL;Acc:A0A178VZZ4]	40.5273	60.724	48.7088	22.6304	63.5972	123.62	93.5521	46.6591	48.3919	56.4668	75.6408	18.568	140.722	159.268	62.4726	51.6757	33.4729	59.1133	52.0622	27.7	70.5293	141.601	112.715	52.9965	62.9146	58.8207	36.8157	25.0907	51.0986	68.8542	62.6453	69.1116	33.3385	62.1807	34.4763	66.3002	44.5103	60.2515	56.4029	65.3791
AT4G35630.1	PSAT1	4	16904059	16905722	+	1663	protein_coding	Phosphoserine aminotransferase 1, chloroplastic [Source:UniProtKB/Swiss-Prot;Acc:Q96255]	827.414	1234.36	799.254	359.202	1012.46	1368.61	1058.12	476.474	829.237	755.167	845.145	451.839	847.153	769.141	858.443	449.652	749.731	785.184	938.17	575.592	827.278	852.717	1035.76	509.348	749.659	717.366	908.424	376.608	985.686	917.993	1125.19	402.133	564.274	695.058	1084.37	359.227	702.558	658.636	962.169	312.665
AT4G01140.1		4	490749	492418	-	1669	protein_coding	At4g01140 [Source:UniProtKB/TrEMBL;Acc:Q9M152]	155.914	191.563	152.234	132.769	96.168	143.54	162.929	54.2611	194.394	225.845	205.727	116.135	87.4479	105.092	160.505	111.121	113.818	133.984	131.661	125.649	90.1486	129.415	110.76	82.0716	159.317	173.661	163.071	122.396	88.6857	104.692	121.807	79.9925	66.5985	123.858	92.9988	129.606	64.8365	107.371	123.537	114.94
AT2G39450.1	MTP11	2	16471560	16474060	-	2500	protein_coding	MTP11 [Source:UniProtKB/TrEMBL;Acc:A0A178VPD8]	311.913	332.287	339.552	221.273	395.603	416.669	396.058	237.404	328.149	298.44	332.507	208.87	337.491	399.559	390.751	239.035	269.22	347.768	368.981	230.962	413.228	475.564	483.938	220.834	281.486	353.374	268.079	185.154	308.932	321.703	416.831	197.803	267.319	315.505	259.798	152.052	249.667	302.882	280.525	139.312
AT1G33600.2		1	12180776	12184528	+	3752	protein_coding	Leucine-rich repeat (LRR) family protein [Source:UniProtKB/TrEMBL;Acc:Q9FW48]	10.3425	19.149	9.75345	13.3776	52.6429	37.8801	24.339	29.6796	35.9741	24.1984	3.33642	24.4082	9.56431	41.5666	18.6494	27.1328	28.0156	35.4668	28.3867	40.6438	46.0334	30.1061	25.941	59.1029	23.0206	16.779	25.7887	26.1478	43.8671	12.7623	22.5877	70.2417	27.9094	21.2856	21.0853	28.5702	15.4829	13.4115	23.0161	31.1872
AT2G32300.1	UCC1	2	13722427	13723641	+	1214	protein_coding	uclacyanin 1 [Source:TAIR;Acc:AT2G32300]	1520.44	1211.77	1613.85	611.593	926.754	1125.83	1152.9	395.86	2058.89	1482.53	1440.69	636.888	1104.45	890.218	962.292	484.821	844.319	965.28	836.293	804.701	989.087	911.331	683.435	485.329	1556.24	1238.35	808.238	1230.07	462.418	556.824	614.277	640.259	471.276	665.301	678.791	681.989	560.5	648.18	746.734	660.82
AT1G51390.1	NIFU5	1	19050298	19052094	+	1796	protein_coding	NifU-like protein 5, mitochondrial [Source:UniProtKB/Swiss-Prot;Acc:Q9C8J2]	84.9735	79.2925	76.3396	80.3539	109.513	114.608	105.036	98.246	107.591	101.814	104.479	93.4711	101.129	131.795	104.418	103.395	95.5091	108.36	100.819	100.808	102.109	111.161	108.83	79.9352	79.5025	136.003	83.0564	73.3079	122.815	94.6855	76.8939	77.966	119.458	114.046	84.5303	89.8829	87.1078	98.1823	75.6762	100.027
AT1G48850.1	EMB1144	1	18064905	18068154	-	3249	protein_coding	Chorismate synthase, chloroplastic [Source:UniProtKB/Swiss-Prot;Acc:P57720]	628.01	1402.09	884.682	378.696	838.621	1545.11	882.78	483.344	648.628	992.131	890.815	410.042	847.127	1102.69	857.041	449.631	655.176	879.773	725.426	474.802	755.292	978.417	827.127	470.439	701.22	892.823	733.158	401.638	825.252	950.825	839.566	385.8	513.155	799.445	729.384	423.457	587.383	730.98	747.027	437.572
AT5G24313.1		5	8276785	8277406	-	621	protein_coding	At5g24313 [Source:UniProtKB/TrEMBL;Acc:Q8L8Z4]	37.5868	81.3649	50.9874	12.4438	70.2506	151.223	64.4877	43.7005	53.8771	74.4808	57.5932	8.61779	131.348	142.181	40.8482	44.0196	52.1913	87.6127	58.6649	31.6712	113.202	223.363	133.386	65.8752	60.0969	70.7549	51.3753	21.1057	65.9288	54.624	41.4626	48.2591	80.5995	129.688	110.996	110.952	61.0336	140.841	83.3135	96.8386
AT3G47740.1	ABCA3	3	17600521	17605128	+	4607	protein_coding	ABC transporter A family member 3 [Source:UniProtKB/Swiss-Prot;Acc:Q1PEH6]	28.4059	80.5529	52.4849	7.19527	81.0121	120.649	110.257	18.6788	40.5973	61.5164	57.8654	3.91619	118.845	155.673	58.4832	15.4994	48.9498	109.366	68.6778	25.8323	130.963	256.441	180.458	28.8285	51.4743	60.2059	22.9794	8.35638	42.0433	67.4627	32.478	38.822	66.7819	123.198	86.062	67.2744	68.6915	122.98	88.5087	70.4254
AT3G18160.1	PEX3-1	3	6220567	6223073	+	2506	protein_coding	Peroxin 3-1 [Source:UniProtKB/TrEMBL;Acc:F4J7K3]	83.4979	90.8216	94.7117	60.735	55.3162	84.725	37.4662	29.6681	67.3857	43.3527	75.6114	67.3083	62.8553	60.0649	88.3336	45.2258	39.7265	80.7831	69.3654	69.3058	70.3956	70.2013	82.8303	51.9331	65.4723	57.4443	52.5314	56.5023	48.8893	93.2409	85.4534	63.7993	74.6693	54.4755	61.3826	46.9518	73.5482	58.5247	70.1974	45.7545
AT1G42480.2		1	15936207	15938251	+	2044	protein_coding	TLR4 regulator/MIR-interacting MSAP protein [Source:UniProtKB/TrEMBL;Acc:Q680L3]	6.40899	10.089	5.93109	7.23381	2.69308	2.98746	2.82829	0	3.3326	2.0148	4.43811	1.932	1.36734	4.64135	4.02686	5.17433	2.67991	3.93914	5.49585	0	4.64554	2.98626	5.002	4.90234	0	2.35477	0.928066	1.05113	6.00219	5.15659	5.10866	5.44648	0	0.802613	4.83393	1.02425	1.93675	0	4.26122	1.92249
AT2G17120.1	LYM2	2	7458930	7460819	+	1889	protein_coding	LysM domain-containing GPI-anchored protein 2 [Source:UniProtKB/Swiss-Prot;Acc:O23006]	294.037	437.742	437.841	404.677	241.03	315.952	345.797	268.618	299.616	486.935	415.796	344.089	247.336	397.489	308.617	295.931	329.281	368.44	263.982	390.089	251.352	273.63	212.605	235.773	336.882	443.443	340.254	340.179	251.23	333.603	280.581	249.93	206.782	255.327	222.647	193.985	287.433	229.6	209.809	221.744
AT5G46900.1		5	19039701	19040456	-	755	protein_coding	Bifunctional inhibitor/lipid-transfer protein/seed storage 2S albumin superfamily protein [Source:UniProtKB/TrEMBL;Acc:Q39100]	1099.37	1380.54	1458.88	581.25	507.915	691.949	1224.53	241.983	1128.22	1930.72	1770.04	731.647	626.343	912.904	1049.65	337.648	768.29	1205.26	1106.04	485.778	564.621	973.915	725.687	334.406	1292.96	1487.81	1252.02	464	530.205	639.391	1021.49	163.644	507.608	996.32	1592.12	168.085	614.952	988.473	1315.03	291.432
AT1G02930.2	GSTF6	1	661309	662456	-	1147	protein_coding	Glutathione S-transferase F6 [Source:UniProtKB/Swiss-Prot;Acc:P42760]	1471.15	475.219	819.956	1354.03	2451.73	1209.09	1235.69	1545.41	1280.68	957.173	790.232	1496.56	2079.56	1095.77	911.737	874.313	3096.59	3011.62	1951.38	3323.94	3386.12	2343.81	2109.18	2253.81	1163.21	1030.34	1029.13	970.571	2310.97	1167.63	1029.45	985.813	865.51	610.09	1045.77	508.834	2010.13	333.933	1195.49	571.088
AT1G56250.1	VBF	1	21061522	21063047	-	1525	protein_coding	F-box protein VBF [Source:UniProtKB/Swiss-Prot;Acc:Q9C7K0]	0.933325	3.33922	0.97895	1.03026	10.8587	11.9588	5.62765	1.69375	4.48199	0	2.22287	0	9.5664	12.7182	8.09342	5.16988	2.70252	8.86576	3.93793	0	14.9855	24.0313	25.9607	2.42298	0	1.19262	7.38381	2.0947	12.1757	19.1965	6.30478	1.08302	0	3.9612	1.92145	0	2.90363	1.92579	1.0514	0
AT2G29460.1	GSTU4	2	12626478	12627891	-	1413	protein_coding	Glutathione S-transferase U4 [Source:UniProtKB/Swiss-Prot;Acc:Q9ZW27]	101.482	88.5691	51.9486	44.3184	144.635	167.408	120.135	126.975	79.4677	84.6695	72.2279	59.3233	125.739	185.076	71.1778	94.3607	81.8886	61.0729	81.8763	42.5647	110.405	67.0372	75.9043	78.8627	76.7762	76.2023	48.9524	72.3003	121.537	117.848	107.355	114.884	49.3499	30.1548	63.4586	19.4149	66.7879	21.2203	73.7211	9.69655
AT3G54600.1	DJ1F	3	20210792	20213172	+	2380	protein_coding	DJ-1 protein homolog F [Source:UniProtKB/Swiss-Prot;Acc:Q9M1G8]	114.689	283.088	104.37	18.5233	156.103	328.957	190.04	54.2696	100.046	160.314	136.791	22.4541	124.337	184.746	150.811	49.0978	80.4263	97.5336	118.275	34.1787	136.212	192.669	223.495	14.4756	166.448	180.954	145.529	21.9649	198.908	210.59	286.142	34.5822	88.2248	81.2092	205.113	6.12233	145.153	78.5621	204.028	8.77066
AT3G14150.1	GLO3	3	4690415	4693114	-	2699	protein_coding	HAOX2 [Source:UniProtKB/TrEMBL;Acc:A0A178VKC7]	0	0	4.88341	17.5015	1.81323	25.9154	11.2415	53.3972	20.2107	0	8.89503	41.9365	39.6268	0	20.2572	40.0582	21.6637	4.92576	29.1624	36.9667	0	13.0352	16.9662	27.7874	9.73054	7.17787	23.9655	57.5546	14.2535	33.2161	28.9139	46.5055	40.4757	8.68773	40.2896	27.5609	22.2583	25.9144	9.43305	50.6075
AT4G36670.1	PLT6	4	17287496	17289728	-	2232	protein_coding	At4g36670 [Source:UniProtKB/TrEMBL;Acc:A4VCM1]	132.746	39.944	169.599	215.026	81.7311	14.9534	57.0833	93.3002	106.86	103.855	133.471	161.178	53.2847	26.55	135.455	93.0211	213.401	199.012	114.359	263.2	62.9776	32.1258	26.9351	67.4939	115.153	140.347	169.405	171.488	58.2054	39.5437	40.1217	82.0968	259.403	288.287	149.451	290.748	223.526	312.972	160.971	262.344
AT5G24570.1		5	8405681	8406132	-	451	protein_coding	Putative uncharacterized protein [Source:UniProtKB/TrEMBL;Acc:Q9FLU6]	8.53588	14.6525	11.2122	3.13066	20.0827	38.751	23.0472	10.8419	13.9615	7.02782	11.0363	5.64374	38.43	28.3493	11.874	10.3715	9.54787	6.85872	8.56702	7.49639	20.8143	12.6664	8.02344	7.6646	18.9906	5.64151	9.48807	5.32763	16.258	18.5277	9.25693	24.4842	10.549	14.3858	9.81371	15.4387	7.75408	13.3089	10.0174	17.5809
AT5G44130.1	FLA13	5	17760865	17762089	+	1224	protein_coding	Fasciclin-like arabinogalactan protein 13 [Source:UniProtKB/Swiss-Prot;Acc:Q9FFH6]	83.8982	263.079	317.372	88.6191	36.1776	109.618	176.389	33.021	109.75	281.235	316.726	88.5432	31.4336	86.7343	208.747	31.021	148.561	209.819	163.786	94.3617	91.74	189.177	128.821	49.7067	137.726	194.241	228.054	70.1882	29.3986	51.2138	100.957	26.0017	228.006	363.931	206.636	381.075	180.999	374.882	189.407	245.483
AT2G15970.2	COR413PM1	2	6950041	6951192	+	1151	protein_coding	WCOR413-like protein [Source:UniProtKB/TrEMBL;Acc:A0A178VY40]	836.725	945.217	940.684	1103.63	713.817	641.169	788.434	777.332	948.519	777.488	748.586	900.205	854.743	526.183	640.184	761.967	715.586	659.744	524.753	722.687	800.89	484.903	516.515	1058.81	1157.04	925.537	401.579	1074.31	633.674	569.731	632.036	859.79	552.955	360.936	441.673	1009.56	527.803	396.868	357.192	871.193
AT5G19040.3	IPT5	5	6361837	6363413	-	1576	protein_coding	Adenylate isopentenyltransferase 5, chloroplastic [Source:UniProtKB/Swiss-Prot;Acc:Q94ID2]	33.774	0	0	6.17645	26.2977	15.9482	29.0364	31.3633	29.2003	31.2542	23.3505	13.6567	27.3284	13.8612	29.1743	0	36.1148	51.2283	35.4709	42.5076	36.6055	32.0919	20.9571	18.1164	38.0445	31.1154	32.2562	30.3439	19.3518	24.2683	32.6737	1.08135	51.2787	30.7908	40.2825	25.5173	49.3547	64.2818	51.3389	53.5422
AT2G46210.1	SLD2	2	18977344	18979309	+	1965	protein_coding	Delta(8)-fatty-acid desaturase 2 [Source:UniProtKB/Swiss-Prot;Acc:Q3EBF7]	1.88376	0	0	2.05752	8.1746	17.9444	4.67841	1.6965	9.00053	3.02495	6.67382	0	6.83128	5.77127	7.3008	1.29193	4.52208	6.89649	9.46488	1.84688	11.2816	2.00813	16.9583	0	6.20149	11.999	10.1262	3.13672	9.19333	14.0293	0	2.16016	6.30589	11.8116	16.2839	6.1206	5.80579	17.2225	8.35964	0
AT2G28760.2	UXS6	2	12336065	12339217	-	3152	protein_coding	UDP-XYL synthase 6 [Source:TAIR;Acc:AT2G28760]	5.63766	24.9829	30.2456	14.4082	39.9252	120.615	50.559	52.5691	14.6102	36.2969	50.0434	4.88037	49.1888	40.4169	15.4035	18.0891	31.6215	56.1553	69.3824	24.0196	24.4192	50.1668	33.9251	27.7531	35.4085	43.1271	66.3264	26.1511	69.3376	49.7852	38.9179	16.2128	24.3027	38.6463	45.0555	46.9413	26.1278	5.75043	45.0059	0
AT4G26320.1	AGP13	4	13317053	13317640	-	587	protein_coding	Arabinogalactan peptide 13 [Source:UniProtKB/Swiss-Prot;Acc:Q9STQ3]	358.196	519.086	383.195	111.07	191.51	414.755	257.482	108.29	345.284	523.057	459.326	175.733	195.671	361.937	342.332	165.758	206.385	381.866	269.672	145.444	208.35	301.85	183.644	101.051	244.273	395.115	428.614	161.631	189.069	275.149	274.465	125.247	167.167	281.893	254.586	122.384	185.096	219.176	304.147	162.712
AT5G14200.1	IMDH3	5	4576123	4578402	+	2279	protein_coding	3-isopropylmalate dehydrogenase [Source:UniProtKB/TrEMBL;Acc:Q5XF32]	543.483	1120.48	545.673	274.829	737.402	1334.69	815.717	392.502	496.521	698.694	821.753	237.091	717.359	918.212	885.071	434.158	434.379	586.174	677.945	158.003	691.901	856.587	928.049	191.974	648.641	842.804	701.237	133.919	959.813	1105.91	1144.44	230.291	473.289	608.497	911.955	107.165	765.471	546.675	895.495	139.247
AT2G31955.2	CNX2	2	13583985	13586703	-	2718	protein_coding	CNX2 [Source:UniProtKB/TrEMBL;Acc:A0A178W0P6]	68.645	30.8035	24.3822	79.2352	0	18.9402	5.61652	3.39202	68.5792	75.6202	130.122	99.5903	106.573	95.832	24.3261	0	15.3642	19.7038	40.2152	36.9481	107.103	4.01428	27.9361	41.0073	62.8665	70.7172	54.3387	84.7171	68.3571	21.6949	17.5669	0	9.90373	0	43.1274	2.04069	42.5778	44.0628	30.3369	71.1501
AT1G02930.1	GSTF6	1	661088	662475	-	1387	protein_coding	Glutathione S-transferase F6 [Source:UniProtKB/Swiss-Prot;Acc:P42760]	1630.64	499.618	844.795	1471.73	2578.39	1664.13	1111.17	1488.22	1755.2	1222.68	1162.34	1600.91	2375.35	1679.49	901.911	1083.2	3609.79	2808.38	1959.6	3669.66	3043.93	2462.55	1790.7	2803.46	1422.68	950.304	1584.84	1287.72	2112.08	1086.15	1101.16	1273.39	1332.56	633.147	1102.75	599.797	1807.13	441.691	1055.09	655.57
AT5G65690.1	PCK2	5	26266180	26269687	+	3507	protein_coding	phosphoenolpyruvate carboxykinase 2 [Source:TAIR;Acc:AT5G65690]	219.114	130.5	248.158	423.665	338.261	267.198	261.803	676.381	200.505	317.644	242.538	395.138	396.181	492.618	205.373	493.456	402.035	342.867	185.434	427.347	492.246	724.523	341.065	739.837	251.833	187.525	178.45	409.656	323.436	280.3	161.407	553.631	594.206	721.563	192.363	1144.09	341.548	728.667	312.914	864.514
AT3G12550.4	FDM3	3	3978005	3981857	+	3852	protein_coding	Factor of DNA methylation 3 [Source:UniProtKB/Swiss-Prot;Acc:Q9LHB1]	0	3.32383	5.8366	0	11.825	20.9378	13.0872	11.883	16.9027	8.06735	11.1264	7.8271	5.46443	21.9164	19.4861	21.9592	21.7395	5.91156	12.627	0	15.0643	18.0925	22.9352	3.60718	23.0615	13.2303	11.9551	5.2244	18.4349	22.9264	0	10.7894	18.9406	29.0666	25.8329	15.2935	0	7.63563	23.9767	0
AT2G20080.1	SPEAR1	2	8662892	8665026	-	2134	protein_coding	Protein SPEAR1 [Source:UniProtKB/Swiss-Prot;Acc:Q84X40]	100.146	118.825	135.539	115.508	83.0263	70.7385	103.352	70.2084	105.02	133.035	76.6455	85.4427	94.315	101.868	92.1129	107.306	126.658	72.8887	73.9548	95.3757	96.2077	117.92	76.9349	176.353	107.516	112.807	122.061	112.202	70.685	93.6526	86.1147	116.108	109.314	97.077	92.4255	144.165	81.3157	89.9594	87.6534	138.37
AT5G19830.1		5	6703082	6705249	+	2167	protein_coding	Peptidyl-tRNA hydrolase, mitochondrial [Source:UniProtKB/Swiss-Prot;Acc:Q6NLS8]	26.9237	17.5649	30.4284	19.5914	45.1457	30.8873	43.2058	36.381	40.2424	37.2916	34.4386	18.4568	30.0704	27.7759	35.5634	34.9049	26.0641	39.4001	40.1324	33.3281	36.4467	43.9866	31.969	27.9527	34.384	23.7682	32.3534	33.5482	30.3208	35.905	34.165	21.6946	43.9234	31.8024	45.232	46.0018	36.7845	36.7261	29.5453	40.6657
AT5G57530.1	XTH12	5	23300321	23301689	-	1368	protein_coding	Probable xyloglucan endotransglucosylase/hydrolase protein 12 [Source:UniProtKB/Swiss-Prot;Acc:Q9FKL9]	109.764	142.927	75.5061	34.0166	243.983	512.171	152.081	67.7093	79.4361	194.533	91.1112	4.86085	425.063	627.048	70.3532	80.1452	179.006	225.573	69.2699	66.6334	277.78	660.189	386.548	53.4124	178.209	173.734	60.9751	62.8802	170.04	297.281	84.6709	126.84	279.863	483.559	255.831	251.405	310.716	485.474	299.277	189.965
AT5G52260.1	AtMYB19	5	21220031	21221288	+	1257	protein_coding	MYB transcription factor [Source:UniProtKB/TrEMBL;Acc:Q9LTJ5]	44.4298	23.4457	43.2542	25.7904	23.4466	11.955	23.5001	4.22805	53.5841	18.1402	53.3102	18.4346	15.0365	5.78986	29.0751	6.46473	50.2647	46.2928	49.551	28.7143	27.0674	31.9609	20.9861	20.6981	32.5875	39.1388	38.8577	18.8814	8.06764	17.9729	34.2332	9.77134	31.3413	35.0536	40.4598	5.11356	30.0107	23.2446	47.581	13.5341
AT5G03545.1	AT4	5	894582	895517	+	935	protein_coding	At5g03545 [Source:UniProtKB/TrEMBL;Acc:Q9LZD2]	260.176	292.586	234.354	185.788	109.87	156.39	211.685	107.329	159.402	234.79	245.372	158.912	87.4931	103.122	217.075	72.4155	181.053	154.63	117.129	158.479	191.078	136.693	118.961	118.331	234.898	216.568	237.071	175.285	82.4944	78.4077	125.795	103.243	250.447	210.788	166.835	410.304	162.653	176.68	169.556	359.975
AT4G27040.2	VP22-1	4	13572885	13575429	-	2544	protein_coding	Vacuolar protein sorting-associated protein [Source:UniProtKB/TrEMBL;Acc:A0A178V291]	30.9757	35.822	15.6186	25.7331	0	20.9325	14.0479	0	25.8371	32.2629	25.5755	3.90272	34.16	38.1145	42.9567	10.3371	41.5414	8.8665	19.7077	12.9359	18.7761	13.0394	24.9476	48.2952	55.7495	29.9291	25.8011	46.0345	31.5862	0	7.53749	29.1918	13.4968	34.7262	5.75366	21.4329	0	0	38.7524	25.3177
AT3G45970.1	EXLA1	3	16896166	16897308	+	1142	protein_coding	Expansin-like A1 [Source:UniProtKB/Swiss-Prot;Acc:Q9LZT4]	369.977	377.745	371.731	344.6	272.258	369.597	298.98	255.34	411.792	253.956	365.373	322.996	262.46	213.096	306.846	254.719	229.708	151.681	219.414	402.978	226.737	197.714	182.892	398.31	339.002	209.823	240.599	660.94	146.147	186.2	191.546	482.159	116.381	102.025	132.971	333.44	140.375	101.748	133.294	307.3
AT1G49730.1		1	18402506	18405681	-	3175	protein_coding	Protein kinase superfamily protein [Source:UniProtKB/TrEMBL;Acc:F4I3D1]	41.5184	44.9	45.7596	38.0531	7.27173	29.9093	30.8627	21.2131	28.1494	38.318	38.9366	42.0417	31.4222	53.0778	61.6793	15.5019	35.3001	60.0995	44.1822	27.6943	28.2253	40.1845	58.8443	24.0726	21.2752	70.8802	48.7644	30.3113	37.8455	59.9025	50.0781	20.5104	30.6476	54.2677	61.268	24.4758	34.8329	68.8033	38.6161	24.4099
AT5G26340.1	STP13	5	9243398	9247540	-	4142	protein_coding	STP13 [Source:UniProtKB/TrEMBL;Acc:A0A178UHA7]	547.27	585.835	502.933	388.653	796.805	885.368	619.783	715.518	633.275	354.963	418.35	470.595	814.201	481.011	466.037	648.444	501.808	229.565	332.245	466.048	663.758	372.901	481.641	529.069	568.546	337.962	324.633	530.804	761.948	518.402	523.992	777.924	326.495	220.756	300.431	225.326	385.079	246.258	271.05	231.608
AT5G62420.1		5	25064793	25066336	+	1543	protein_coding	Aldo/keto reductase family protein [Source:UniProtKB/TrEMBL;Acc:Q9FJK0]	6.52427	154.517	14.6944	6.1829	1.80875	46.8363	14.0743	0	6.71883	22.1761	20.0035	2.9188	9.56678	16.1909	9.70872	1.29255	24.3081	54.1785	48.8194	15.7274	9.36054	41.0363	18.974	2.42497	8.82807	27.405	6.4634	4.19048	2.02723	3.84129	8.83472	1.08346	17.0545	34.8908	34.6016	5.10838	6.77539	40.4807	16.8382	6.79139
AT3G07490.1	CML3	3	2391122	2391908	+	786	protein_coding	CML3 [Source:UniProtKB/TrEMBL;Acc:A0A178V7U1]	8.22094	27.7679	17.8139	0	34.0802	63.7258	39.621	3.3744	9.98726	26.1908	13.3118	0	64.2699	83.5769	12.0736	7.7624	20.5255	42.3447	3.92418	2.7851	49.1961	103.442	68.0441	12.2729	21.9202	21.1599	9.28677	1.05157	21.9711	30.9673	17.9083	14.1705	22.2847	45.0152	32.8961	17.4183	21.3041	72.3479	37.3457	12.4814
AT4G28220.1	NDB1	4	13992210	13995831	+	3621	protein_coding	External alternative NAD(P)H-ubiquinone oxidoreductase B1, mitochondrial [Source:UniProtKB/Swiss-Prot;Acc:Q1JPL4]	66.2113	38.2148	69.0437	75.0489	62.7804	63.812	81.3137	101.017	67.6309	68.5737	83.4524	104.715	66.9379	49.5942	65.7765	91.7092	75.2039	61.0866	99.448	59.0561	74.4004	75.4003	81.7632	69.7116	64.7641	74.6036	84.5895	66.864	84.0222	92.9564	103.75	63.6447	119.984	123.283	110.005	89.713	95.784	122.114	91.6962	73.3205
AT2G25760.2		2	10984808	10988924	-	4116	protein_coding	Protein kinase family protein [Source:UniProtKB/TrEMBL;Acc:F4ISN5]	195.683	175.326	252.909	287.885	128.26	133.604	236.5	163.818	175.795	161.347	203.614	242.648	173.495	198.398	204.609	182.132	116.854	194.096	160.207	254.705	205.259	214.1	223.366	284.953	168.532	173.206	171.046	207.928	182.312	243.267	203.826	280.516	172.275	153.966	251.624	258.966	143.195	198.515	193.887	201.327
AT4G01830.2	ABCB5	4	785551	789465	-	3914	protein_coding	ABC transporter B family member 5 [Source:UniProtKB/Swiss-Prot;Acc:Q9SYI3]	3.78837	18.2681	16.5211	2.05571	21.8481	50.8525	22.4238	18.6796	7.89476	10.0847	0	0	12.2942	39.2047	4.87389	15.4992	9.9723	22.6615	7.10487	3.69017	20.7301	49.2805	14.9547	7.20609	23.9641	14.4518	6.4338	0	14.3588	26.7281	7.49374	11.8614	16.2456	18.8298	3.82468	9.17345	6.77235	23.8294	9.37	13.6955
AT5G54700.2		5	22222886	22225616	-	2730	protein_coding	Ankyrin repeat family protein [Source:UniProtKB/TrEMBL;Acc:F4K1T9]	21.7159	45.7215	51.5858	8.2269	13.6379	16.949	24.3122	2.54584	20.273	20.1677	35.601	7.82358	42.3508	11.5374	31.656	2.58357	43.4576	52.218	36.296	35.9987	35.761	28.1343	54.8514	15.6416	30.146	25.2387	45.9963	5.2255	13.303	3.8227	25.0292	6.4758	48.6856	40.0949	63.1703	107.072	38.7026	38.2081	71.9848	69.3457
AT3G22570.2		3	7999715	8001263	-	1548	protein_coding	Bifunctional inhibitor/lipid-transfer protein/seed storage 2S albumin superfamily protein [Source:UniProtKB/TrEMBL;Acc:F4J1K4]	135.492	153.631	168.312	87.163	86.999	130.302	129.121	65.5019	149.271	219.372	143.922	103.246	114.92	144.649	119.232	117.812	142.168	129.904	121.985	104.395	124.051	94.7515	92.3122	75.9877	121.785	180.485	124.375	111.939	72.6215	84.6612	107.795	108.702	82.295	112.892	144.285	164.491	93.0126	123.323	114.951	126.012
AT5G65870.1	PSK5	5	26351373	26352703	+	1330	protein_coding	Phytosulfokines 5 [Source:UniProtKB/Swiss-Prot;Acc:Q9FEB4]	45.5177	53.52	43.1762	36.0861	65.0252	87.6821	50.7122	83.7696	63.7334	103.814	51.105	46.6385	64.2403	172.424	50.1193	58.1734	43.1514	63.0407	33.8403	35.1761	59.8242	67.9911	57.9404	26.7282	45.8542	89.1648	51.7569	27.255	63.7004	93.5894	68.3042	68.3263	27.7938	38.943	18.2819	42.9314	31.9439	41.5418	16.8765	33.8982
AT4G35100.2	PIP2-7	4	16708552	16710289	+	1737	protein_coding	Aquaporin PIP2-7 [Source:UniProtKB/Swiss-Prot;Acc:P93004]	3259.67	2259.2	3317.83	4146.6	2272.79	1844.56	2690.93	3397.73	3963.17	3934.25	3660.66	3997.95	2547.49	2559.28	3247.65	3520.89	3867.86	3410.29	3830.81	4248.18	2721.22	3102.84	2746.2	3830.02	4528.96	3627.24	3441.2	4123.35	2629.51	3010.18	3040.2	3126.78	3131.86	3342.94	3483.11	3640.18	3008.26	3606.38	3613.64	3709.26
AT2G24980.3		2	10622403	10624277	+	1874	protein_coding	Proline-rich extensin-like family protein [Source:TAIR;Acc:AT2G24980]	952.466	1895.06	1289.74	150.217	1732.48	4681.36	1658.36	1038.97	681.562	1323.89	1311.32	57.6263	3366.53	5181.01	786.716	968.983	1230.51	1911.29	820.98	482.098	3620.29	6548.03	4368.61	879.991	1692.58	1175.31	720.957	211.235	1639.59	1800.08	1068.45	1420.62	2344.29	3566.51	2469.05	3235.1	1998.2	3479.8	2580.25	2768.31
AT5G57090.1	PIN2	5	23100516	23105228	+	4712	protein_coding	WAV6 [Source:UniProtKB/TrEMBL;Acc:A0A384LBE9]	296.258	310.627	380.1	338.198	410.459	332.03	382.2	454.205	443.114	283.376	300.446	429.738	371.566	401.317	417.466	517.947	270.087	448.301	498.082	228.815	368.336	547.013	485.56	325.593	255.565	427.356	492.732	272.646	604.847	737.1	556.007	279.334	478.242	818.643	569.034	269.112	481.813	695.158	595.76	310.986
AT3G56310.1	AGAL3	3	20882729	20885915	+	3186	protein_coding	Alpha-galactosidase 3 [Source:UniProtKB/Swiss-Prot;Acc:Q8VXZ7]	2087.22	2021.66	2028.18	2771.84	2252.37	1983.62	1999.34	2561.99	2298.67	2290.69	2016.07	2474.6	2469.06	2457.68	1615.45	2542.89	2005.97	1589.08	1424.54	2632.33	2207.39	1771.5	1629.53	3066.24	2315.15	2017.6	1640.08	2911.53	1862.95	1745.51	1700.65	3161.1	1616.17	1369.85	1447.87	2859.64	1729.31	1291.63	1401.11	2851.58
AT2G35810.2		2	15049097	15050323	+	1226	protein_coding	Ureidoglycolate hydrolase [Source:UniProtKB/TrEMBL;Acc:Q8VZP3]	424.754	444.548	442.423	373.72	309.624	347.626	387.758	353.17	433.355	472.582	386.331	434.834	348.618	301.33	398.506	340.114	416.535	492.439	389.035	450.521	375.42	404.922	382.927	352.84	499.479	420.924	438.195	433.597	313.57	308.647	345.929	369.651	381.754	399.584	379.161	473.836	398.9	371.186	448.678	569.964
AT5G03500.4		5	876354	878549	-	2195	protein_coding	Mediator complex, subunit Med7 [Source:TAIR;Acc:AT5G03500]	6.57798	10.8255	11.7074	17.4953	38.1121	28.9079	26.215	29.6767	24.7261	16.132	18.9055	16.594	42.3569	38.1066	25.9434	38.7621	21.6843	26.5999	26.8073	39.7239	11.2709	20.0674	25.9425	27.7513	4.42622	4.79224	20.2658	65.8993	14.2765	28.0828	15.0639	30.2629	16.2024	20.5047	23.0063	18.368	27.0955	22.0417	19.8849	17.5378
AT3G22850.1		3	8088810	8090470	+	1660	protein_coding	Aluminum induced protein with YGL and LRDR motifs [Source:UniProtKB/TrEMBL;Acc:Q9LIL3]	1143.98	2100.97	1721.63	594.635	1496.44	2138.48	2132.06	897.387	1130.76	1487.79	1612.43	711.076	1653.71	1717.55	1544.3	813.032	1017.12	1191.92	1155.04	848.43	1450.59	1853.36	1666.8	943.591	1223.37	1459.14	1294.71	659.012	1345.59	1434.35	1480.93	860.395	790.658	1082.76	1306.42	779.595	968.893	1156.02	1124.32	750.744
AT1G12040.1	LRX1	1	4069992	4072681	+	2689	protein_coding	Leucine-rich repeat extensin-like protein 1 [Source:UniProtKB/Swiss-Prot;Acc:O65375]	608.031	1163.17	833.5	325.911	1135.38	2113.75	1096.41	621.352	595.079	1046.75	887.913	243.656	2152.96	2575.57	626.052	565.763	818.991	1321.24	620.339	443.865	1862.63	3567.65	2233.59	752.526	1100.89	935.984	570.104	320.755	1000.89	1237.85	798.89	855.497	1074.35	1823.65	1193.9	1750.49	1070.08	1851.14	1399.67	1497.48
AT5G13330.1	ERF113	5	4271730	4274674	+	2944	protein_coding	Rap2.6L [Source:UniProtKB/TrEMBL;Acc:A0A178UKL8]	328.97	229.221	198.311	418.006	496.734	343.871	285.756	530.54	300.855	287.329	239.045	352.009	523.354	465.589	189.586	469.078	333.015	230.524	227.766	419.605	500.07	292.751	367.286	564.355	425.426	283.441	199.124	461.522	373.523	334.772	197.427	631.693	256.307	150.105	189.005	398.128	225.489	125.772	199.202	379.468
AT4G22120.4	CSC1	4	11715757	11719873	-	4116	protein_coding	Hyperosmolality-gated Ca2+ permeable channel 1.2 [Source:UniProtKB/TrEMBL;Acc:A0A097NUP4]	205.236	172.803	180.883	77.1062	80.9745	97.7118	12.1506	0.848868	110.459	262.193	179.143	125.262	110.653	202.994	142.106	68.4593	140.435	116.262	117.599	101.504	50.854	179.95	120.652	145.441	235.982	239.439	191.251	159.85	184.426	84.0457	176.26	177.994	97.4279	131.928	72.7013	91.7532	135.452	109.719	0	64.5189
AT3G57550.1	AGK2	3	21306609	21309570	+	2961	protein_coding	Guanylate kinase [Source:UniProtKB/TrEMBL;Acc:F4J3E9]	276.972	230.455	314.728	337.422	465.993	334.964	381.737	368.155	355.555	272.247	323.686	292.15	418.072	319.716	390.208	338.483	378.081	479.8	402.271	352.74	429.681	449.85	480.808	319.266	266.683	337.221	273.391	304.249	290.146	385.137	438.643	343.443	463.066	462.16	593.843	549.817	401.565	503.205	505.685	355.114
AT1G23720.1		1	8388655	8391540	+	2885	protein_coding	Proline-rich extensin-like family protein [Source:TAIR;Acc:AT1G23720]	5654.92	12236	7876.15	4342.26	8433.12	12607	10293.9	6766.94	6746.3	12212.3	11800.6	4964.5	11480.4	19244.5	7152.52	5047.78	6815.79	10474.4	6231.69	6815.86	11814.8	16522.8	11419.4	7969.19	9519.87	8166.56	6793.93	4043.91	8475.53	8325.3	6555.7	5741.33	6453.01	8570.09	7121.63	6859.56	5716.01	8166.89	7099.27	6771.38
AT1G68300.1		1	25598331	25599350	-	1019	protein_coding	Adenine nucleotide alpha hydrolases-like superfamily protein [Source:UniProtKB/TrEMBL;Acc:Q9C9G5]	638.671	726.829	653.027	653.632	554.561	698.924	606.076	623.116	547.556	693.934	624.406	643.054	648.216	757.224	493.906	570.533	603.491	520.901	452.635	701.227	585.086	633.099	483.441	598.624	735.027	706.492	566.006	674.39	460.538	517.91	420.3	665.425	499.642	428.402	448.354	744.051	494.861	475.042	415.806	731.565
AT4G02260.2	RSH1	4	985123	991506	+	6383	protein_coding	RSH1 [Source:UniProtKB/TrEMBL;Acc:A0A178V5K1]	47.3699	45.665	48.5836	117.17	28.2242	33.902	14.9479	44.1543	53.0152	67.5683	60.0938	93.0301	75.1306	68.0276	57.679	96.8686	86.1363	48.2791	51.3155	110.699	58.4288	61.3551	63.8045	45.6299	25.7419	92.7519	44.1134	87.7328	23.595	47.0867	48.6992	26.9552	56.8657	84.7161	50.6717	77.4611	62.8855	41.9304	53.0853	80.2299
AT5G37490.1	PUB21	5	14887429	14889151	+	1722	protein_coding	U-box domain-containing protein 21 [Source:UniProtKB/Swiss-Prot;Acc:Q5PNY6]	3.75917	13.3233	4.87786	1.02912	11.797	36.8827	14.9797	2.54375	5.61978	10.0825	8.89676	2.92845	12.2971	10.3925	4.05375	2.58413	10.8426	19.7037	18.1346	13.857	24.4212	17.0577	21.9511	4.82606	8.8527	5.99065	10.1326	5.23002	6.11889	14.0409	8.78679	1.08079	2.70048	3.15439	5.75141	4.08173	2.90308	3.83311	8.37209	3.89746
AT1G54970.1	PRP1	1	20504901	20506504	+	1603	protein_coding	Proline-rich protein 1 [Source:UniProtKB/Swiss-Prot;Acc:Q9FZ35]	107.545	184.359	66.5025	75.1851	329.649	840.172	134.055	224.501	146.915	162.305	65.5859	6.81967	549.353	1011.31	72.0674	254.594	561.707	424.584	164.658	211.733	804.256	1417.69	788.645	177.878	365.896	169.576	35.9756	104.696	361.74	420.73	105.783	324.713	953.459	947.847	577.983	1033.43	879.753	973.105	696.146	889.277
AT4G37940.4	AGL21	4	17835332	17838621	-	3289	protein_coding	Agamous-like MADS-box protein AGL21 [Source:UniProtKB/Swiss-Prot;Acc:Q9SZJ6]	12.9007	10.0648	8.86767	11.3559	0	3.98427	2.82339	0	0	13.0993	2.22031	2.90548	6.83563	9.2715	0	0	0	4.9244	2.35783	4.6349	0	4.9869	3.99919	4.88327	9.67338	14.1895	17.6014	6.2991	0	7.71584	3.81511	3.26152	3.57629	7.19197	6.75326	0	4.84101	6.80131	8.48499	0
AT4G22540.3	ORP2A	4	11860456	11864367	-	3911	protein_coding	ORP2A [Source:UniProtKB/TrEMBL;Acc:A0A178UYT2]	38.686	34.9228	61.3386	53.4803	91.8041	77.764	84.1719	108.61	99.0843	35.2929	27.8118	45.9518	57.3797	68.0786	95.7642	62.0077	53.4017	114.287	71.7957	54.4658	95.0237	59.2715	66.8235	99.9039	90.4185	93.7034	69.0071	49.1256	72.6202	86.6687	105.167	131.7	59.4916	82.5835	57.4395	25.4958	81.277	52.5595	87.6715	49.7952
AT3G62700.1	ABCC14	3	23190265	23195917	-	5652	protein_coding	ABC transporter C family member 14 [Source:UniProtKB/Swiss-Prot;Acc:Q9LZJ5]	627.863	383.225	595.839	1053.06	636.173	315.118	462.135	870.745	689.992	440.738	533.169	801.86	588.702	425.257	607.239	1158.41	911.345	751.799	709.234	1154.43	785.858	549.604	608.969	1140.21	601.461	568.334	604.273	1098.22	565.307	545.422	614.573	1033.21	1038.94	843.365	974.373	1614.85	1016.73	885.628	975.705	1552.86
AT4G24220.1	VEP1	4	12564945	12566755	+	1810	protein_coding	3-oxo-Delta(4,5)-steroid 5-beta-reductase [Source:UniProtKB/Swiss-Prot;Acc:Q9STX2]	3060.87	2916.97	3026.24	3546.37	2875.74	2763.21	3060.55	3431.52	2943.63	2846.3	2943.71	3565.86	3273.77	3096.98	2617.9	3613.91	2836.22	2460	2338.57	3719.22	3239.55	2573.7	2573.27	4146.82	3304.7	2806	2618.83	3956	2675.98	2674.17	2499.23	3981.64	2664.46	2323.23	2261.27	4053.17	2493.74	2400.5	2379.79	4054.31
AT5G27610.1	ALY1	5	9764135	9769992	+	5857	protein_coding	Protein ALWAYS EARLY 1 [Source:UniProtKB/Swiss-Prot;Acc:Q6A331]	85.2906	73.0563	69.9503	83.2482	127.479	99.7129	104.627	89.1622	94.7628	63.5349	77.9012	89.1233	120.208	94.5418	86.9309	134.323	106.097	85.7204	82.8981	80.2526	110.274	89.5258	116.639	88.8431	88.7739	85.541	80.8679	77.2842	92.3481	103.07	119.852	104.577	74.023	64.3092	76.4784	79.4961	95.7787	62.8831	101.987	70.4563
AT5G19050.1		5	6369004	6371906	+	2902	protein_coding	Alpha/beta-Hydrolases superfamily protein [Source:UniProtKB/TrEMBL;Acc:Q94IU8]	485.918	443.295	508.739	467.359	438.881	396.711	390.598	458.574	479.536	493.009	517.043	448.701	504.211	438.945	411.671	350.179	516.417	503.416	379.138	515.646	436.431	380.076	380.226	471.055	520.218	477.468	442.385	560.85	399.227	328.274	360.692	466.076	371.532	367.936	372.146	564.452	387.097	383.8	370.924	531.499
AT2G32610.1	CSLB1	2	13836117	13839640	+	3523	protein_coding	Cellulose synthase-like protein B1 [Source:UniProtKB/Swiss-Prot;Acc:O80898]	50.0822	76.4568	92.4274	53.4678	106.411	120.64	171.083	71.2938	67.6014	78.6559	74.5447	37.1741	135.246	123.431	90.928	91.7134	37.1332	79.8057	60.7643	46.1455	98.8467	75.3782	113.682	104.628	54.1002	76.9599	81.8541	32.3932	102.392	75.1567	103.816	93.8763	63.1286	93.504	122.479	61.1768	64.8253	101.194	131.378	79.1461
AT5G52670.1		5	21363486	21364401	+	915	protein_coding	Copper transport protein family [Source:UniProtKB/TrEMBL;Acc:Q9LTF0]	7.25938	6.74727	9.9289	1.03477	25.0439	32.8458	21.7374	1.68527	8.85222	2.01382	17.7406	0	17.7813	6.97338	8.0354	2.58743	14.237	18.7098	14.8956	0.92947	14.8108	14.8909	19.0265	1.23231	4.37426	1.17052	11.1658	1.05287	13.9156	11.6425	10.2784	1.09217	1.77897	4.84506	18.4214	0	9.68588	0.98215	13.9322	0
AT5G04860.2		5	1411549	1413972	-	2423	protein_coding	Splicing factor 3A subunit [Source:UniProtKB/TrEMBL;Acc:Q9FMC4]	417.11	479.749	423.501	370.241	403.596	421.722	313.295	362.325	458.292	526.37	409.394	389.144	465.866	568.846	285.679	281.616	398.273	410.845	243.006	593.571	453.504	526.432	388.967	559.658	468.956	400.077	345.022	442.12	326.312	340.285	227.842	533.255	408.347	412.881	343.665	689.394	324.139	291.44	305.779	661.052
AT4G17570.1	GATA26	4	9783782	9787520	-	3738	protein_coding	GATA transcription factor 26 [Source:UniProtKB/TrEMBL;Acc:F4JP80]	84.1387	135.439	131.314	78.1396	149.185	193.426	209.388	101.856	100.296	144.204	110.152	100.779	172.129	176.48	118.545	56.8353	134.974	134.981	107.332	116.277	128.054	186.963	207.411	78.1493	103.782	135.924	114.029	121.203	116.766	164.298	130.044	114.362	104.629	133.537	154.99	73.4072	128.681	160.333	137.593	99.6889
AT3G04500.2		3	1211762	1213855	-	2093	protein_coding	Putative RRM-containing protein [Source:UniProtKB/TrEMBL;Acc:Q9M837]	0	5.83961	10.7583	4.11979	20.8286	16.9429	13.1246	22.8733	28.036	10.081	10.0046	11.6904	12.299	17.337	11.3362	18.093	16.2284	18.7171	11.8174	15.7184	18.7465	13.0244	5.98977	22.9924	19.4431	14.3295	5.53486	25.1276	19.305	6.39429	6.29697	15.1537	26.0598	7.91241	3.84053	17.3602	16.4531	2.88489	12.6007	27.2115
AT3G19710.1	BCAT4	3	6846969	6849582	-	2613	protein_coding	Methionine aminotransferase BCAT4 [Source:UniProtKB/Swiss-Prot;Acc:Q9LE06]	296.851	561.974	234.556	116.357	582.643	926.927	409.519	248.282	278.297	327.648	359.097	115.997	504.237	608.943	376.66	395.436	230.048	223.625	248.223	85.9672	634.012	510.178	811.493	139.044	366.063	404.004	347.629	48.1482	1069.01	668.479	919.742	128.751	280.507	227.657	608.438	38.7968	563.253	166.194	617.881	35.0124
AT3G57470.4		3	21269149	21276017	-	6868	protein_coding	Insulin-degrading enzyme-like 2 [Source:UniProtKB/Swiss-Prot;Acc:F4J3D9]	56.8565	9.13226	56.3507	282.636	156.613	47.8621	58.854	221.629	182.751	109.925	64.5464	265.404	117.476	81.8604	96.6786	348.723	132.391	89.6615	121.583	235.226	135.718	97.5711	94.7076	320.568	94.0982	104.813	113.952	154.57	151.854	122.161	87.3961	269.535	151.653	93.3309	97.5122	209.953	177.046	113.385	128.01	158.521
AT1G33540.1	SCPL18	1	12162112	12164714	-	2602	protein_coding	Serine carboxypeptidase-like 18 [Source:UniProtKB/Swiss-Prot;Acc:Q9C7Z9]	6.57284	8.32967	6.83196	6.1756	18.1428	15.9487	11.2373	25.4336	15.7293	11.0905	0	8.78232	8.19831	9.23929	9.72688	11.629	9.93529	23.6441	10.2486	19.4027	9.38939	27.0846	22.9509	3.62141	4.42507	9.5795	14.742	3.13852	12.23	14.0455	10.0477	0	15.2982	18.1482	15.3414	0	21.2898	21.0948	10.4712	15.5829
AT4G13770.1	CYP83A1	4	7990429	7992429	-	2000	protein_coding	Cytochrome P450 83A1 [Source:UniProtKB/Swiss-Prot;Acc:P48421]	242.893	519.276	197.868	63.7878	322.382	715.769	306.941	115.353	193.472	214.769	254.708	59.5866	307.412	341.688	335.798	130.488	166.379	223.642	250.801	58.1813	363.764	377.476	518.75	61.4682	273.709	301.083	308.43	23.0046	530.99	427.329	668.284	46.4497	208.962	230.002	473.263	33.6656	400.605	203.865	494.416	31.2079
AT3G14850.2	TBL41	3	4995426	4997785	+	2359	protein_coding	Protein trichome birefringence-like 41 [Source:UniProtKB/Swiss-Prot;Acc:F4IWA8]	90.8092	140.091	114.362	45.3093	37.1472	63.7879	99.3415	26.2675	97.6163	146.18	111.173	53.606	25.9636	107.466	96.3859	40.0611	36.9836	74.8698	46.4904	24.9594	33.76	55.1226	45.916	20.5578	93.7174	141.016	91.2946	41.8702	48.8125	57.5234	84.3147	23.8047	41.3528	61.6687	70.0631	30.6303	63.8745	86.4762	79.7417	25.2831
AT2G18800.1	XTH21	2	8144881	8146477	+	1596	protein_coding	Xyloglucan endotransglucosylase/hydrolase [Source:UniProtKB/TrEMBL;Acc:A0A178VQ29]	103.398	132.829	133.268	49.4677	52.4415	54.8072	109.796	16.9316	107.474	127.006	171.132	96.2986	38.2678	42.7948	136.712	28.4368	59.405	131.012	148.807	30.5328	42.1125	87.0619	81.8924	13.3419	109.447	166.75	156.994	60.7683	35.4616	55.0703	97.2184	17.3383	34.9998	91.2266	128.819	12.2611	45.4926	84.8505	93.6984	17.4584
AT1G69430.1		1	26097729	26099388	+	1659	protein_coding	Son of sevenless protein [Source:UniProtKB/TrEMBL;Acc:Q9C794]	0.939133	0.832917	0.975913	0	4.53601	11.9616	4.68202	2.54344	6.74163	1.00823	6.67217	0	1.36638	8.08414	3.24243	0	1.80655	4.92587	3.15349	1.84782	2.81701	2.00636	4.98925	3.62106	2.65519	2.39514	0.921334	2.09228	4.07716	6.38393	1.25583	2.16203	7.19955	1.57793	0.958786	0	3.87085	3.83497	6.28204	0.974012
AT5G19930.1	PGR	5	6737512	6739374	-	1862	protein_coding	Protein PGR [Source:UniProtKB/Swiss-Prot;Acc:Q0WP96]	263.435	264.546	282.788	250.316	238.98	226.229	217.55	253.257	248.851	283.269	282.327	287.277	274.685	238.138	205.62	232.635	261.346	240.364	256.003	304.25	252.037	289.456	228.633	317.239	235.891	235.088	214.998	294.256	207.125	211.09	187.771	275.012	264.103	259.698	267.002	356.446	247.77	243.459	223.812	391.453
AT5G52310.1	RD29A	5	21240717	21243644	+	2927	protein_coding	Low-temperature-induced 78 kDa protein [Source:UniProtKB/Swiss-Prot;Acc:Q06738]	329.986	500.184	438.656	513.036	199.229	282.165	313.136	376.03	342.606	292.444	318.222	413.905	407.096	161.481	293.937	521.847	525.435	234.493	247.816	555.533	452.924	175.914	301.14	620.331	322.892	366.909	276.785	754.362	281.704	174.477	237.558	686.145	471.758	382.507	193.25	1057.24	324.121	435.145	234.51	1080.04
AT2G40150.1	TBL28	2	16775424	16777243	+	1819	protein_coding	Protein trichome birefringence-like 28 [Source:UniProtKB/Swiss-Prot;Acc:Q94K00]	49.6416	75.8691	59.61	24.7122	71.5906	102.66	77.7763	36.4387	48.2576	85.693	54.477	39.9686	69.6908	65.8603	75.336	40.0602	61.3516	86.692	74.0753	42.5198	84.4171	128.304	103.805	49.5662	51.2877	90.8537	68.2309	34.5398	64.0894	79.2399	67.9334	25.965	69.2325	115.394	97.8809	80.6541	78.3904	116.223	119.573	66.1417
AT2G20520.1	FLA6	2	8840557	8841565	+	1008	protein_coding	Fasciclin-like arabinogalactan protein 6 [Source:UniProtKB/Swiss-Prot;Acc:Q9SIL7]	61.0987	50.2385	44.2345	14.4423	156.92	231.13	77.0779	55.8116	50.238	64.4986	32.2086	0	293.894	330.015	15.3457	72.4046	175.936	185.172	50.3385	54.6486	249.22	522.382	239.838	80.3511	118.905	78.2841	19.4281	19.9299	135.146	182.288	39.3015	133.537	215.817	305.897	206.144	279.195	253.638	318.616	211.453	232.028
AT5G24410.1	PGL4	5	8332420	8334129	-	1709	protein_coding	Probable 6-phosphogluconolactonase 4 [Source:UniProtKB/Swiss-Prot;Acc:Q9FIN1]	187.258	94.3957	152.856	204.05	129.302	75.734	115.422	181.172	192.569	160.27	178.913	231.518	131.203	72.8651	124.582	158.987	243.935	160.564	147.235	273.864	160.972	91.0684	96.8714	217.092	183.597	179.867	129.284	267.165	102.342	92.2062	107.31	225.39	167.827	150.709	177.839	361.696	155.836	140.762	169.484	358.892
AT1G12740.1	CYP87A2	1	4342209	4344875	+	2666	protein_coding	Cytochrome P450, family 87, subfamily A, polypeptide 2 [Source:UniProtKB/TrEMBL;Acc:Q9LN73]	87.603	397.698	136.423	64.8109	182.573	432.66	281.634	115.364	86.6337	228.889	96.7712	63.5079	194.008	323.186	136.285	144.696	190.839	183.25	120.679	119.122	267.949	394.608	302.254	245.792	113.402	106.798	91.1334	69.0066	161.405	188.751	94.0023	93.9642	290.981	366.924	266.282	336.629	240.94	320.509	294.659	306.315
AT1G22440.1		1	7922276	7925097	+	2821	protein_coding	Alcohol dehydrogenase-like 2 [Source:UniProtKB/Swiss-Prot;Acc:Q9SK87]	786.15	999.854	754.861	644.169	964.877	1085.57	883.658	899.738	962.37	860.055	802.974	657.109	901.774	936.377	844.12	854.031	764.605	742.835	771.979	682.613	961.124	917.272	969.779	934.709	808.418	801.877	667.716	723.752	978.445	858.853	898.403	919.585	802.21	679.494	798.328	860.148	825.428	656.14	754.224	728.081
AT2G29220.1	LECRK31	2	12562629	12564691	-	2062	protein_coding	Probable inactive L-type lectin-domain containing receptor kinase III.1 [Source:UniProtKB/Swiss-Prot;Acc:Q9ZW09]	12.2532	19.9636	86.699	7.2005	6.35988	4.98468	8.41955	3.39343	12.3797	85.7087	52.2814	1.95457	4.09868	30.0066	12.9815	2.58378	381.782	691.626	267.413	320.393	173.977	209.895	94.7601	77.0829	9.74754	55.2218	116.888	7.31803	3.06606	10.2004	5.01142	3.23955	138.763	79.4935	135.987	57.1196	192.555	59.2926	112.801	88.8014
ATCG00480.1	ATPB	Pt	52660	54156	-	1496	protein_coding	ATP synthase subunit beta, chloroplastic [Source:UniProtKB/Swiss-Prot;Acc:P19366]	141.504	110.865	102.581	94.7225	59.8224	71.764	61.8379	73.7314	66.229	94.7678	84.4986	127.73	64.2239	103.98	66.4338	105.963	64.0724	59.1086	85.1148	102.593	53.4755	73.1847	68.867	84.5996	134.432	88.4928	121.691	59.654	64.1134	84.3361	70.4259	72.4746	69.2446	89.2812	58.5269	46.9597	79.3571	75.8543	55.5719	52.5381
AT2G39210.1		2	16366102	16368570	-	2468	protein_coding	At2g39210/T16B24.15 [Source:UniProtKB/TrEMBL;Acc:O80960]	290.779	158.783	245.287	666.388	215.47	88.7325	187.021	472.67	314.22	242.012	241.417	611.195	192.628	170.756	206.165	488.298	367.564	365.526	265.115	561.22	297.37	208.992	215.418	437.989	265.986	269.197	318.302	631.251	245.577	215.353	204	332.433	398.489	258.667	233.545	354.873	474.108	229.263	283.783	389.685
AT3G04600.1		3	1242929	1246211	+	3282	protein_coding	Tryptophan--tRNA ligase, cytoplasmic [Source:UniProtKB/Swiss-Prot;Acc:Q9SR15]	195.202	228.278	213.8	225.429	261.198	271.123	233.208	271.266	228.02	200.634	199.041	240.974	241.854	247.176	276.368	195.114	205.883	248.261	278.264	218.07	199.949	230.683	264.45	236.675	215.019	237.007	283.828	228.089	239.408	256.702	252.539	259.498	263.62	269.953	274.276	254.141	229.352	304.071	261.876	237.572
AT2G39000.1		2	16286225	16288262	-	2037	protein_coding	Acyl-CoA N-acyltransferases (NAT) superfamily protein [Source:UniProtKB/TrEMBL;Acc:Q9ZV08]	73.9481	50.8689	39.1007	101.948	49.8288	21.927	19.6816	79.6478	68.4395	38.3091	43.3569	76.9936	90.1898	83.2016	61.5553	167.999	78.4727	47.2861	70.9161	145.138	70.3295	37.081	59.8913	62.8877	39.7839	56.1625	64.5542	126.661	85.4134	58.8046	41.5318	129.849	93.4889	76.6974	71.026	131.713	70.6494	56.6953	43.0224	122.517
AT3G56000.1	CSLA14	3	20783269	20785885	-	2616	protein_coding	Probable glucomannan 4-beta-mannosyltransferase 14 [Source:UniProtKB/Swiss-Prot;Acc:Q84W06]	143.205	113.145	164.667	164.594	89.9307	62.8059	130.05	129.789	123.772	166.374	152.389	203.24	110.666	116.574	171.175	130.484	142.915	145.812	188.517	227.155	108.128	157.651	119.702	209.624	144.419	141.614	168.45	205.967	95.0169	87.9929	132.841	134.999	100.003	161.395	141.753	229.513	120.953	155.93	145.222	237.075
AT2G41880.7	GK-1	2	17474571	17477291	+	2720	protein_coding	guanylate kinase 1 [Source:TAIR;Acc:AT2G41880]	8.45209	34.1498	15.6147	0	30.8447	41.8657	73.9762	30.5212	13.4832	36.2963	46.7051	12.6863	0	26.5622	24.3181	19.3816	16.2588	58.1252	26.0162	17.5544	33.804	36.1144	50.8904	27.7616	32.7472	34.7292	30.4041	24.0613	0	24.259	0	25.9445	15.299	44.9714	24.9285	29.5957	25.1605	34.515	41.8806	33.1162
AT4G39000.1	AtGH9B17	4	18171589	18173840	-	2251	protein_coding	Endoglucanase 23 [Source:UniProtKB/Swiss-Prot;Acc:Q8GY58]	15.0258	24.9877	24.3981	14.4094	1.81439	0.996802	13.1097	0	8.98874	48.3951	25.5766	10.7345	1.36638	0	12.9696	1.29211	9.9359	24.6293	7.09532	8.31524	0.938994	0	0.997853	0	15.0459	25.1486	13.8201	4.18458	0	1.2768	6.27926	0	2.69981	5.52285	3.83517	1.02054	1.93542	10.5463	7.32916	0
AT1G80190.5	PSF1	1	30159041	30161063	+	2022	protein_coding	partner of SLD five 1 [Source:TAIR;Acc:AT1G80190]	49.6676	9.16924	34.1935	52.5091	17.2217	0	12.1801	36.4421	19.0831	43.3513	23.3483	38.0268	35.5281	48.524	19.4441	58.1505	38.8047	30.5394	22.8549	48.0615	27.207	17.0431	17.9653	89.4331	13.2664	34.68	18.438	52.3279	20.3537	25.5562	17.6063	64.9023	33.2735	31.6036	14.3918	24.5006	22.2587	41.2873	13.6307	33.0798
AT1G52070.1	JAL10	1	19364809	19366925	-	2116	protein_coding	Jacalin-related lectin 10 [Source:UniProtKB/Swiss-Prot;Acc:Q8GWI7]	252.151	384.759	328.826	289.474	403.682	450.46	461.393	576.785	199.503	605.847	375.685	365.14	549.375	707.515	374.783	460.107	257.709	191.108	278.045	254.326	355.058	434.646	590.07	388.746	219.083	374.636	572.145	179.077	519.731	635.898	478.971	311.852	530.848	677.088	603.214	289.05	487.802	571.717	643.192	417.616
AT4G14040.1	SBP2	4	8100349	8103094	-	2745	protein_coding	Selenium-binding protein 2 [Source:UniProtKB/Swiss-Prot;Acc:Q93WN0]	295.981	73.1982	163.651	444.369	355.254	126.611	195.518	541.258	267.858	200.66	199.115	440.767	325.161	260.824	223.123	370.771	494.882	234.483	335.256	455.193	359.248	210.903	220.441	333.612	310.155	303.732	271.506	396.215	393.495	281.779	258.078	454.608	509.11	275.461	236.536	640.55	382.206	315.576	272.591	492.815
AT4G27280.1	KRP1	4	13663415	13664621	-	1206	protein_coding	Calcium-binding protein KRP1 [Source:UniProtKB/Swiss-Prot;Acc:O81831]	129.517	100.237	104.835	119.541	220.642	159.441	110.726	145.619	127.642	132.047	92.2359	107.984	132.569	98.3072	118.923	137.012	176.437	155.639	232.275	166.534	181.573	183.146	213.713	173.415	105.044	114.365	109.887	128.864	98.3001	92.2008	104.774	110.522	134.628	139.589	136.496	178.801	197.456	146.53	161.046	184.311
AT1G73410.1	ATMYB54	1	27601593	27603317	+	1724	protein_coding	MYB54 [Source:UniProtKB/TrEMBL;Acc:A0A178WGB1]	69.0567	83.4846	65.5941	48.4231	42.5275	61.787	54.4025	22.8651	68.3462	61.4906	64.4625	26.2823	54.6654	46.2492	64.7452	41.3593	43.2378	42.3585	47.2541	29.5981	44.0173	51.0644	65.9011	31.5012	40.6262	28.6203	30.4594	40.8477	36.5235	37.1151	35.3099	41.1563	19.7558	25.354	43.2344	7.15043	39.6831	23.1117	47.3174	11.6499
AT5G59880.1	ADF3	5	24120164	24121949	+	1785	protein_coding	Actin-depolymerizing factor 3 [Source:UniProtKB/Swiss-Prot;Acc:Q9ZSK4]	1815.93	1884.66	1814.69	1413.79	1499.27	1769.19	1575.4	1221.44	1677.37	2146.44	1842.19	1374.64	1438.12	1884.76	1686.25	1251.69	1485.02	1831.95	1606.31	1285.19	1465.01	1879.44	1442.36	1222.72	1891.36	2074.97	1964.44	1307.53	1549.59	1776.9	1631.55	1166.79	1589.18	2028.05	1732.3	1219.45	1476.42	1818.71	1683.64	1237.97
AT2G42120.2	POLD2	2	17563133	17566237	-	3104	protein_coding	DNA polymerase delta small subunit [Source:UniProtKB/TrEMBL;Acc:F4IM00]	0	0	5.85278	6.17453	23.5962	18.9399	12.1703	9.32746	21.3573	16.1321	28.915	12.6911	0	0	4.05397	16.7967	9.03634	25.6148	13.4043	5.54257	5.63617	12.0415	12.9708	7.23814	5.31201	23.9661	5.52654	6.27577	13.2598	0	0	16.2108	23.4059	20.5005	18.2115	5.102	12.5799	5.74878	15.6953	0
AT4G12840.2		4	7533439	7536266	-	2827	protein_coding	At4g12840 [Source:UniProtKB/TrEMBL;Acc:B3LFC6]	15.8979	18.3524	14.6697	9.26939	19.9238	36.8759	29.061	16.0963	28.0372	26.2108	25.5674	20.459	15.032	28.8945	19.4339	19.3853	13.5243	28.5683	29.15	14.7936	32.8076	25.0476	24.9571	10.8905	18.5599	27.4666	21.2164	18.8454	18.2902	23.0186	32.7422	10.8238	18.8715	27.6917	21.1223	14.2964	21.2921	25.0007	29.3998	2.91566
AT3G56940.1	CRD1	3	21076505	21078443	+	1938	protein_coding	Magnesium-protoporphyrin IX monomethyl ester [oxidative] cyclase, chloroplastic [Source:UniProtKB/Swiss-Prot;Acc:Q9M591]	140.558	60.8521	132.871	288.289	87.9186	34.8852	81.5149	195.768	125.719	139.127	116.741	277.88	116.15	86.6512	119.903	156.361	138.97	98.5142	90.6306	147.883	70.3607	53.1332	23.9539	58.0132	128.239	153.062	175.165	194.663	136.362	129.063	86.7782	110.336	175.356	118.52	79.6366	134.755	136.456	164.198	82.837	155.664
AT4G40090.1	AGP3	4	18580827	18581696	-	869	protein_coding	AGP3 [Source:UniProtKB/TrEMBL;Acc:A0A178USX4]	814.347	1151.83	1057.61	213.785	1429.65	2047.7	1378.76	665.488	823.468	1169.78	911.229	179.954	2644.21	2717.84	691.708	567.779	1174.89	1446.73	655.201	562.002	2148.77	3769.12	2132.12	942.711	1253.81	1084.82	495.057	338.213	1069.43	1213.85	738.837	967.24	1325.62	2015.66	1258.13	2142.75	1205.49	2042.16	1374.83	1993.78
AT1G07135.1		1	2189877	2190784	-	907	protein_coding	At1g07135 [Source:UniProtKB/TrEMBL;Acc:Q9LMK6]	6.44854	15.0988	13.7961	6.19441	26.1002	38.8462	10.3532	19.4322	16.7091	17.1298	18.8722	5.81031	16.4056	17.385	25.813	9.05253	23.2884	13.7883	44.7967	9.27025	16.7669	17.9513	44.9921	6.10512	5.27589	9.45789	15.7499	5.24952	10.0491	11.575	20.3511	5.43632	8.04587	7.19334	24.121	6.14058	21.3006	4.85904	14.8516	8.6789
AT3G15810.1		3	5347762	5349321	-	1559	protein_coding	Protein LURP-one-related 12 [Source:UniProtKB/Swiss-Prot;Acc:Q9LVZ8]	352.947	444.07	371.929	204.148	411.804	510.148	437.643	292.763	360.016	533.177	399.948	230.265	453.784	536.958	312.022	280.527	257.096	394.004	286.455	253.644	437.44	444.924	393.6	280.668	419.723	402.989	359.539	256.833	397.331	446.174	349.141	286.331	285.097	371.978	313.692	295.415	299.113	342.993	314.352	287.63
AT1G54450.1	B''DELTA	1	20336203	20339769	-	3566	protein_coding	Probable serine/threonine protein phosphatase 2A regulatory subunit B''delta [Source:UniProtKB/Swiss-Prot;Acc:Q9SLI8]	32.0771	46.5658	64.2635	17.4843	61.8056	70.7849	74.8219	41.5764	43.9099	59.4935	58.9603	22.4859	86.0698	123.467	51.9383	38.755	58.8292	80.7893	47.3369	29.5414	67.7362	153.698	123.675	45.7425	31.0247	46.8479	59.8083	17.7692	69.5454	85.3981	82.6377	36.7046	46.8702	99.1083	75.6317	43.8536	38.7035	79.3239	87.6787	43.9341
AT5G01750.2		5	289722	291604	+	1882	protein_coding	Protein LURP-one-related 15 [Source:UniProtKB/Swiss-Prot;Acc:Q9LZX1]	2145.73	1411.52	1648.6	2345.62	1918.41	1227.94	1525.56	2015.97	1813.55	1427.54	1583.16	2219.68	2090.73	1458.18	1347.12	1754.9	1886.52	1314.17	1713.18	2269.28	1713.63	1245.94	1326.51	2299.45	2439.66	1591.08	1739.91	2384.31	1617.44	1334.32	1144.84	2169.19	1483.53	1072.56	1210.1	1917.34	1481.68	996.093	1327.93	1883.05
AT5G67400.1	PER73	5	26894778	26896488	+	1710	protein_coding	Peroxidase [Source:UniProtKB/TrEMBL;Acc:A3KPG1]	695.632	1411.43	1214.61	113.32	1419.12	2659.89	1552.11	512.4	734.07	1232.86	1077.02	81.7858	2925.91	3066	869.33	463.988	1157.8	1897.28	965.649	494.794	3007.01	5303.61	3603.38	905.955	1089.17	993.745	632.159	162.326	1066.73	1284.67	815.603	847.891	1510.72	2814.79	1976.89	2280.79	1441.15	2941.71	2109.53	1873.28
AT1G77380.1	AAP3	1	29074879	29077390	-	2511	protein_coding	ATAAP3 [Source:UniProtKB/TrEMBL;Acc:A0A178W3U1]	90.365	142.309	126.723	31.8947	111.691	228.287	158.156	66.1564	94.4798	70.5809	156.827	46.885	99.7386	118.902	167.082	52.9707	81.3758	113.299	204.264	48.0239	102.449	132.512	199.522	50.6255	99.2036	148.727	112.329	35.5535	102.102	102.055	122.886	42.1307	83.7607	122.103	85.2681	47.949	81.2825	136.881	89.9031	34.131
AT2G23350.1	PAB4	2	9942915	9946347	+	3432	protein_coding	Polyadenylate-binding protein 4 [Source:UniProtKB/Swiss-Prot;Acc:O22173]	590.772	786.088	764.599	585.033	471.178	665.024	588.928	526.244	585.958	609.084	698.735	605.619	516.389	597.511	791.621	579.982	617.76	698.549	949.389	489.116	566.792	697.563	782.788	478.557	524.205	606.182	847.898	448.254	695.399	813.893	836.616	429.418	874.873	1049.55	1015.14	507.744	778.865	1092.86	1002.86	592.223
AT3G26650.1	GAPA1	3	9794862	9797045	+	2183	protein_coding	Glyceraldehyde-3-phosphate dehydrogenase GAPA1, chloroplastic [Source:UniProtKB/Swiss-Prot;Acc:P25856]	75.2062	10.824	39.0169	97.7621	113.447	11.9621	55.2332	133.13	64.0742	42.347	37.8122	99.5792	86.0792	32.3305	62.4325	103.364	56.931	40.3927	38.6364	49.8824	43.2121	24.0837	26.9392	31.3638	88.536	57.5218	48.8167	57.527	126.485	56.1574	57.7303	61.5995	83.7235	30.7491	46.9652	42.8563	98.7038	23.9519	53.3612	53.5985
AT3G49725.1		3	18442228	18445457	-	3229	protein_coding	GTP-binding protein At3g49725, chloroplastic [Source:UniProtKB/Swiss-Prot;Acc:Q0WTB4]	52.8114	92.3137	52.5899	35.9994	48.1639	125.616	79.5068	59.3906	51.7818	64.5346	53.3962	42.0322	57.3806	73.8552	86.0141	37.4639	60.6287	77.8332	78.8897	45.2385	58.3186	54.2398	70.8168	27.6929	66.4724	66.0496	86.502	24.0426	73.6143	76.4876	100.194	48.5855	59.4809	97.5615	85.2166	42.8363	63.8614	81.2582	77.2619	34.1638
AT1G55450.1		1	20704915	20707071	-	2156	protein_coding	S-adenosyl-L-methionine-dependent methyltransferases superfamily protein [Source:UniProtKB/TrEMBL;Acc:F4I0B5]	392.899	335.851	537.16	278.991	643.712	628.947	701.648	355.985	355.942	434.529	578.18	362.807	680.487	741.639	460.249	321.757	592.157	674.829	603.746	576.675	920.584	946.571	734.533	595.597	390.998	453.419	427.685	278.352	542.674	544.221	441.236	289.843	300.425	361.712	429.748	457.303	353.23	356.069	386.741	377.62
AT3G61260.1		3	22675061	22676851	-	1790	protein_coding	Uncharacterized protein At3g61260 [Source:UniProtKB/Swiss-Prot;Acc:Q9M2D8]	1701.51	1097.62	1353.54	2443.19	1485.31	1043.26	1212.1	2074.28	1530.23	1341.55	1321.06	2238.5	1686.6	1117.67	1192.63	1666.28	1862.55	1204.69	1160.97	2067.65	1554.16	1109.17	969.91	2076.36	1831.21	1459.63	1378.59	2313.14	1330.52	1094.49	979.695	2036.21	1734.52	1221.58	1067.72	2532.61	1432.6	1256.07	1104.71	2405.01
AT1G54890.1		1	20462940	20464697	+	1757	protein_coding	Late embryogenesis abundant (LEA) protein-like protein [Source:UniProtKB/TrEMBL;Acc:Q9FZ41]	36.5495	68.3514	89.8781	57.6566	99.7064	85.7183	75.8907	183.059	33.6767	88.719	50.0323	148.21	109.317	177.92	67.245	94.3328	96.5623	84.7224	81.9632	85.0312	142.605	277.706	154.7	184.904	34.4932	57.403	70.9854	42.9085	194.384	130.335	77.9685	87.617	253.602	301.016	117.052	309.318	148.068	215.072	132.109	253.942
AT1G75410.1	BLH3	1	28299786	28302728	-	2942	protein_coding	BEL1-like homeodomain protein 3 [Source:UniProtKB/Swiss-Prot;Acc:Q9FWS9]	283.133	205.362	253.115	296.188	395.431	302.086	378.751	365.726	372.73	300.496	322.623	257.158	381.162	350.763	215.888	319.078	321.347	290.646	203.56	369.245	408.358	390.817	301.197	491.027	353.723	329.214	184.007	374.175	252.679	238.319	282.907	359.451	237.084	247.713	287.176	444.632	327.041	270.4	304.716	437.468
AT2G26740.1	ATSEH	2	11392849	11394363	-	1514	protein_coding	At2g26740/F18A8.11 [Source:UniProtKB/TrEMBL;Acc:Q42566]	9.35138	7.50792	15.6479	10.2994	34.4133	10.9631	22.499	27.9566	20.1865	15.1216	34.4603	9.74224	27.331	15.0252	19.4337	31.0166	9.91762	7.8809	10.2418	17.5675	19.6843	12.0227	20.9641	10.8908	30.0491	17.9125	12.9145	16.7515	22.3541	24.2978	12.5935	18.4006	18.8712	10.2857	10.5613	8.16942	22.26	6.73114	19.9504	16.5218
AT1G50050.2		1	18546086	18547151	+	1065	protein_coding	CAP (Cysteine-rich secretory proteins, Antigen 5, and Pathogenesis-related 1 protein) superfamily protein [Source:UniProtKB/TrEMBL;Acc:F4I4X9]	2.73866	0	2.96994	4.1355	24.2089	0	2.83056	20.2443	5.5468	1.00728	2.21853	7.71865	24.6146	17.414	1.60957	11.6436	11.5983	8.86254	3.13887	13.9271	12.9916	10.9389	23.0165	25.783	3.50653	1.17508	5.5731	0	16.9701	10.3246	3.83911	6.54149	35.6482	61.1182	29.9999	45.0852	28.0834	40.1017	22.4166	37.4326
AT3G59370.1		3	21941765	21942571	-	806	protein_coding	At3g59370 [Source:UniProtKB/TrEMBL;Acc:Q9LX34]	295.325	362.752	354.913	170.065	183.185	187.039	257.003	147.909	272.684	287.858	415.336	229.808	171.026	226.09	362.828	126.88	207.881	357.342	330.088	152.767	196.953	314.289	256.743	142.937	299.614	354.934	411.937	153.016	223.371	286.126	264.324	73.4855	247.113	443.714	444.959	202.385	248.01	351.11	345.156	188.93
AT5G26080.1		5	9107944	9108617	+	673	protein_coding	Proline-rich family protein [Source:UniProtKB/TrEMBL;Acc:Q3E939]	17.1382	38.03	20.9139	1.03556	35.6949	70.6489	27.4512	5.89175	9.93178	18.1195	15.5155	0	65.6619	63.997	16.0463	7.76452	29.2918	38.4003	18.8	6.51245	48.9354	112.968	74.1485	16.079	27.0695	25.6507	15.8467	4.21564	30.6857	38.8929	24.5033	9.84711	21.3063	66.4946	49.5351	14.3672	38.7464	62.1333	48.4202	13.3511
AT5G64230.1		5	25692425	25694137	+	1712	protein_coding	unknown protein; FUNCTIONS IN: molecular_function unknown; INVOLVED IN: biological_process unknown; LOCATED IN: endomembrane system; EXPRESSED IN: 9 plant structures; EXPRESSED DURING: 4 anthesis, petal differentiation and expansion stage; BEST Arab /.../s thaliana protein match is: unknown protein (TAIR:AT3G19920.1); Has 35333 Blast hits to 34131 proteins in 2444 species: Archae - 798; Bacteria …	41.2438	73.3472	56.6564	50.4479	67.9874	117.614	86.1922	81.3626	49.397	68.556	54.4806	58.5087	109.316	112.062	56.7156	89.163	18.0506	34.4801	36.2541	30.4992	60.0492	46.1201	44.912	36.2512	61.9151	58.607	46.0917	63.8371	51.9115	89.4384	69.1563	117.897	19.786	20.5389	22.0656	30.6247	30.9684	20.1601	33.5469	42.8147
AT1G65970.1	PRXIIC	1	24557372	24558322	-	950	protein_coding	TPX2 [Source:UniProtKB/TrEMBL;Acc:A0A178WKG0]	2688.89	238.535	821.425	9263.49	1816.08	145.341	681.078	6035.05	2584.55	1520.58	879.359	9020.56	1591.94	691.312	773.385	6551.34	3534.57	1524.32	1137.04	9450.37	1886.07	738.949	512.61	7829.92	2333.02	1533.99	1765.09	10995.8	1819.31	1163.45	844.409	6398.9	3812.67	1100.91	1319.87	8285.03	3551.46	1178.16	1415.23	9573.18
AT1G22830.2	PCMP-E24	1	8076415	8079116	+	2701	protein_coding	Pentatricopeptide repeat-containing protein At1g22830 [Source:UniProtKB/Swiss-Prot;Acc:Q4V389]	16.0762	0	0	8.22483	20.0151	14.9558	28.0409	39.8959	23.6684	23.1939	27.8169	16.6355	16.3931	39.2156	2.43603	0	27.1794	0	17.3633	35.066	24.4839	36.1897	0	2.40417	20.4036	16.8434	19.3097	12.5375	7.17143	17.8288	0	4.31518	14.4331	18.8486	44.0053	12.234	26.1231	39.1209	6.25297	29.3247
AT1G05450.2		1	1599876	1601214	+	1338	protein_coding	Bifunctional inhibitor/lipid-transfer protein/seed storage 2S albumin superfamily protein [Source:UniProtKB/TrEMBL;Acc:Q1G2Y5]	16.5485	68.8349	34.5258	7.22915	42.2647	160.352	58.386	10.1348	27.823	14.1059	39.9573	8.70835	36.9147	37.1018	27.4121	10.3467	22.3728	33.4846	30.6402	9.27354	38.1589	40.8636	48.0015	18.3379	21.9677	5.90316	8.34305	4.2012	33.1123	20.5936	30.5681	9.79133	6.2535	15.2069	29.9299	9.2136	14.5239	18.491	15.9342	7.70643
AT4G03090.5	NDX	4	1366289	1371557	-	5268	protein_coding	Nodulin homeobox [Source:UniProtKB/Swiss-Prot;Acc:F4JI44]	3.78571	45.6819	24.3041	25.6993	65.5255	62.8162	55.1353	52.6361	48.4813	55.4649	56.7504	38.1759	38.2495	53.0485	57.6643	34.8744	0.906298	54.1902	26.8376	36.9063	29.2021	23.1268	58.826	39.6499	36.3814	50.5575	67.1088	44.9194	39.9789	33.1006	44.9829	49.6127	39.702	62.0101	67.9035	41.7945	52.2449	58.1717	30.2064	14.6685
AT1G02430.1	ATARFD1B	1	495050	496332	-	1282	protein_coding	ADP-ribosylation factor D1B [Source:UniProtKB/TrEMBL;Acc:F4HXI4]	16.6331	14.2438	12.7906	6.19137	27.0348	41.8396	17.8681	19.4431	13.3859	18.1392	24.4302	20.3613	31.4414	28.9584	12.9167	6.46522	32.2891	48.2614	21.2303	47.2527	53.1639	56.8996	25.9873	45.0948	8.80238	27.2477	26.8434	7.3451	21.1512	19.269	11.4239	11.9488	36.6927	33.4986	32.7713	50.1253	41.6296	39.757	23.2888	35.7373
AT4G15160.1		4	8646150	8647252	+	1102	protein_coding	Bifunctional inhibitor/lipid-transfer protein/seed storage 2S albumin superfamily protein [Source:UniProtKB/TrEMBL;Acc:F4JJE3]	926.175	1549.55	1019.53	633.05	1221.95	1913.07	1292.21	1178.7	1071.18	1556.2	1242.08	1043.55	1473.42	2692.81	1146.29	1056.17	1173.2	1423.34	1322.14	669.268	1079.65	2067.75	1672.27	809.12	1341.25	1257.85	1175.61	443.416	2029.36	2592.26	1336.96	720.13	1880.13	3370.48	3776.61	662.367	2144.11	3152.27	4030.22	1079.92
AT4G02330.1	PME41	4	1032350	1035055	+	2705	protein_coding	Probable pectinesterase/pectinesterase inhibitor 41 [Source:UniProtKB/Swiss-Prot;Acc:Q8RXK7]	64.9958	173.057	71.1347	16.4599	217.089	248.231	162.805	96.7021	111.386	123.015	146.825	23.4491	198.107	350.887	141.152	68.4721	28.038	92.6102	86.7627	24.9324	321.539	458.87	349.139	167.476	67.3326	119.998	74.5637	19.8655	283.991	234.664	124.083	78.8435	23.4226	114.172	45.9768	175.455	35.8023	113.853	45.9752	146.329
AT1G76180.2	ERD14	1	28586676	28587931	-	1255	protein_coding	Dehydrin ERD14 [Source:UniProtKB/Swiss-Prot;Acc:P42763]	7970.44	4065.51	6110.05	8938.11	6598.06	3336.41	5071.5	8112.6	7416.51	6822.68	5743	8845.26	7221.63	5660.3	5226.07	7159.08	6391.34	5142.43	4597.13	7741.92	6278.37	4605.19	4025.38	8058.25	8280.39	7541.28	6204.5	10592.7	5163.82	4881.16	4657.38	9776.06	5420.02	5112.69	3940.18	8621.62	5049.57	4835.31	4213.92	8199.19
AT1G20440.1	COR47	1	7084409	7086873	-	2464	protein_coding	RD17 [Source:UniProtKB/TrEMBL;Acc:A0A384KK16]	11713.6	14260.9	11668	12931.9	9046.83	12627.9	9770.12	10950.2	11306	8910.06	10650.1	12657.8	11695.7	9470.12	8782.19	10866.6	9402.55	6777.49	7688.27	9164.21	11054.2	7478.37	8118.13	11850.1	14845.3	9262.92	10390.1	13706.9	7529.71	6380.42	8689.7	14338	7692.86	6811.27	5945.94	10779.9	6836.84	6900.11	6728.61	10140.3
AT1G66180.1		1	24647121	24648839	+	1718	protein_coding	Eukaryotic aspartyl protease family protein [Source:UniProtKB/TrEMBL;Acc:Q9C8C9]	796.91	401.37	558.039	621.595	1225.05	529.315	975.563	556.23	981.195	472.87	747.325	498.804	963.277	642.033	837.496	655.078	755.352	857.109	937.473	793.548	1313.08	1460.92	1502.66	879.572	704.665	739.225	552.696	614.009	733.224	659.935	898.788	602.008	629.202	608.026	546.391	358.174	702.546	600.857	693.857	296.2
AT2G33110.1	VAMP723	2	14041038	14043389	-	2351	protein_coding	Vesicle-associated membrane protein 723 [Source:UniProtKB/Swiss-Prot;Acc:Q8VY69]	25.2665	21.684	18.5754	6.17894	42.5762	32.8901	33.7423	23.7237	30.2892	28.2275	16.6753	17.5409	62.86	42.7585	22.6767	15.5078	47.7995	53.1966	50.427	29.5837	31.8791	44.0926	31.9429	38.7065	24.7521	20.3104	14.7564	25.124	26.4322	21.7344	22.6578	40.04	43.1447	31.6336	43.1953	19.4004	50.326	28.8336	36.7333	26.25
AT5G35200.1		5	13462158	13466150	-	3992	protein_coding	Putative clathrin assembly protein At5g35200 [Source:UniProtKB/Swiss-Prot;Acc:Q9LHS0]	1683.53	1748.55	1698.87	2239.96	1670.74	1640.03	1825.53	1910.9	1784.74	1811.04	1788.87	1995.58	1795.16	1741.15	1603.7	2085	1698.99	1448.3	1491.17	2070.58	1575.97	1265.85	1394.3	1969.04	1894.44	1745.67	1599.07	2386.19	1490.39	1456.73	1601.16	2194.55	1783.92	1317.29	1507.72	2229.31	1631.34	1302.41	1517.42	2245.81
AT5G39610.1	NAC92	5	15858398	15859911	-	1513	protein_coding	NAC domain-containing protein 92 [Source:UniProtKB/Swiss-Prot;Acc:Q9FKA0]	203.623	201.131	114.492	166.881	293.278	283.034	173.483	263.415	182.705	177.42	143.385	178.2	304.751	332.938	131.139	223.59	147.788	149.735	113.427	170.162	267.952	178.274	217.653	224.021	184.641	134.836	95.9681	180.118	232.486	189.35	110.907	284.767	85.3358	70.4726	86.4432	162.395	113.239	76.0275	86.1695	134.037
AT1G52750.1		1	19646465	19649340	-	2875	protein_coding	Alpha/beta-Hydrolases superfamily protein [Source:UniProtKB/TrEMBL;Acc:F4IEK5]	180.343	161.27	171.301	166.594	124.561	130.607	148.677	105.229	219.628	221.845	208.044	183.857	88.8	146.524	168.022	152.431	154.82	236.459	224.09	179.069	159.045	167.803	141.616	114.302	214.571	180.281	163.745	153.629	130.987	129.97	152.675	143.545	208.269	276.727	298.62	237.597	250.599	288.464	271.241	202.181
AT2G38290.1	AMT2	2	16039430	16042521	-	3091	protein_coding	Ammonium transporter 2 [Source:UniProtKB/Swiss-Prot;Acc:Q9M6N7]	254.171	337.039	341.164	132.721	336.901	462.557	422.053	149.278	267.702	213.76	343.686	164.102	404.419	290.901	334.17	127.905	289.346	337.926	317.835	172.699	300.777	332.292	344.174	112.094	239.158	245.892	269.767	127.573	238.932	278.091	300.931	145.834	202.652	227.651	316.155	122.422	254.491	193.346	262.378	135.554
AT5G04310.2		5	1203000	1207679	-	4679	protein_coding	Pectate lyase [Source:UniProtKB/TrEMBL;Acc:F4JW80]	24.534	44.8997	25.3136	25.7115	69.0819	52.8398	49.5671	43.2748	45.0395	37.3097	37.8242	28.3539	60.1119	101.54	34.0861	27.1283	42.5414	36.4538	39.4485	39.695	61.1553	72.3326	54.8547	45.7375	53.1884	28.8329	60.7252	5.22607	57.2804	72.6472	56.3372	30.2257	33.352	47.1887	23.9327	35.6938	49.3466	65.9357	42.7904	41.9854
AT3G17430.2		3	5965922	5969279	+	3357	protein_coding	Probable sugar phosphate/phosphate translocator At3g17430 [Source:UniProtKB/Swiss-Prot;Acc:Q9LRP2]	19.8013	16.634	9.73959	21.6002	4.54349	0	0	33.9366	18.0099	10.0835	21.1357	11.7292	23.2256	12.6942	10.5485	34.8804	18.0969	8.86705	7.0999	30.4675	8.46508	10.044	7.97948	62.6156	9.74879	13.2086	4.60137	43.905	5.11154	6.37432	0	29.1526	13.5177	3.14745	8.61782	19.3788	10.6436	16.2533	12.5302	30.257
AT5G36260.1		5	14284832	14288409	-	3577	protein_coding	At5g36260 [Source:UniProtKB/TrEMBL;Acc:Q4V3D2]	14.1224	29.1255	28.2661	5.14414	35.4173	48.8478	51.4681	13.571	23.6221	36.299	16.684	5.86109	64.2149	49.6367	26.7668	11.6276	24.4149	48.2752	27.6041	7.38804	61.0986	101.398	73.8218	19.2836	24.8026	32.3885	22.0961	7.31957	28.5928	45.9211	25.0755	19.4438	19.8157	54.348	38.3202	36.7258	36.7704	53.5963	59.5788	43.8873
AT3G61610.1		3	22798984	22801231	+	2247	protein_coding	Glucose-6-phosphate 1-epimerase [Source:UniProtKB/TrEMBL;Acc:Q9M308]	2.81713	2.49884	4.8798	3.08776	12.7003	25.9168	4.68214	7.63018	13.4827	15.1234	23.3524	5.85504	8.19829	3.46469	12.9694	3.87634	9.03236	13.7924	0	5.54356	7.51174	18.0568	10.9765	8.4496	4.42517	7.18496	19.3485	9.41543	9.17297	3.83049	7.53546	0	10.799	14.9913	17.2587	9.18498	4.83857	13.4233	18.8473	9.73965
AT5G01540.1	LECRK62	5	210979	213472	-	2493	protein_coding	L-type lectin-domain containing receptor kinase VI.2 [Source:UniProtKB/Swiss-Prot;Acc:Q9M021]	9.44845	12.4663	12.6486	14.3954	25.4648	28.9137	18.6982	24.6129	7.88645	22.1849	16.689	9.78223	13.6613	36.9147	16.2367	6.45872	11.7734	12.8083	6.31307	21.2273	37.6542	42.2104	19.9445	21.6485	10.6423	18.0362	14.7158	14.6295	15.3576	8.91726	12.5088	20.5024	8.11624	8.64384	8.61214	17.3337	9.67545	10.5021	5.21381	22.4723
AT1G79860.1	ROPGEF12	1	30041989	30044297	-	2308	protein_coding	Rop guanine nucleotide exchange factor 12 [Source:UniProtKB/Swiss-Prot;Acc:Q9CA89]	15.0665	24.9632	17.543	6.1728	45.41	53.8327	28.0722	19.5089	17.9991	31.2576	10.0105	1.95383	69.6796	87.7272	20.2788	31.0067	26.2254	55.1718	22.8726	19.393	78.9637	139.555	77.8108	10.8459	29.2333	23.9942	6.44439	9.41057	29.6177	44.6426	17.5509	35.6451	43.2369	85.8443	62.2669	93.8525	52.2525	78.471	77.339	93.6345
AT1G80840.1	WRKY40	1	30383561	30385499	+	1938	protein_coding	Probable WRKY transcription factor 40 [Source:UniProtKB/Swiss-Prot;Acc:Q9SAH7]	42.9778	30.876	41.0943	48.414	74.2329	118.597	38.445	78.7741	47.0829	21.1696	34.4576	37.0073	45.0974	38.1472	54.2403	52.9888	34.2475	35.4636	30.721	45.3127	55.2829	34.0551	63.8964	37.5327	30.04	23.8691	20.2994	46.0744	21.3239	42.2157	28.982	41.1418	31.4424	38.7926	27.8515	59.2361	74.5244	39.4499	28.3677	49.5423
AT5G19800.1		5	6690520	6691176	+	656	protein_coding	Hydroxyproline-rich glycoprotein family protein [Source:UniProtKB/TrEMBL;Acc:Q3E9B1]	62.9942	83.7326	77.7759	15.5394	115.895	163.162	97.5507	48.7936	67.2385	80.5358	55.4042	6.71668	224.336	210.727	56.9334	38.8321	92.217	124.036	50.8901	41.8882	181.715	326.752	140.311	78.0349	99.463	76.8293	39.1765	30.5756	91.8954	93.4387	58.1165	70.074	90.485	155.16	101.083	129.362	97.8413	162.024	118.557	134.282
AT3G10490.3	ANAC052	3	3267825	3271202	+	3377	protein_coding	NAC052 [Source:UniProtKB/TrEMBL;Acc:A0A178VCW1]	48.1984	29.9165	39.8872	69.9181	87.3161	64.8071	51.4168	93.363	64.225	47.3954	57.8562	62.6121	79.2347	29.9919	72.2576	90.4211	57.0614	58.1302	48.1389	39.6843	57.4282	37.188	86.7564	82.9746	30.1555	40.8884	40.4657	72.0992	56.321	45.8562	51.2783	83.0828	46.8976	26.7132	55.4962	59.1364	32.8963	34.3648	58.3855	41.0414
AT5G05800.2	LIMYB	5	1742994	1745245	-	2251	protein_coding	L10-interacting MYB domain-containing protein [Source:UniProtKB/Swiss-Prot;Acc:Q9FFJ8]	68.7352	36.6137	51.6564	64.8152	35.4186	19.938	14.9722	33.9281	44.9962	24.1994	68.961	50.798	54.6508	49.6358	30.012	65.8895	51.5446	60.0978	44.1672	40.6335	9.40013	41.1627	50.8767	89.1818	45.1775	65.9805	58.0009	42.871	27.5735	43.3685	41.3722	52.9289	72.0594	23.6282	61.3106	71.4104	47.4144	27.7535	36.5813	50.7166
AT4G02270.1	RHS13	4	992111	993039	-	928	protein_coding	At4g02270 [Source:UniProtKB/TrEMBL;Acc:O81417]	462.278	647.414	566.465	87.8415	843.778	1331.41	813.639	369.637	456.535	609.476	659.052	53.1252	1551.94	1630.32	463.071	377.729	641.347	861.685	467.136	321.097	1741.97	2560.1	1678.7	708.456	654.569	607.469	387.95	160.827	753.189	705.207	453.442	700.451	874.2	1350.14	939.765	1623.47	796.007	1383.22	947.16	1430.22
AT2G18360.1		2	7976700	7979430	-	2730	protein_coding	Alpha/beta-Hydrolases superfamily protein [Source:UniProtKB/TrEMBL;Acc:Q9ASW5]	337.1	277.939	242.718	274.026	408.19	338.84	337.614	323.535	288.033	233.87	273.425	312.547	345.752	236.999	276.021	306.308	318.066	230.511	297.732	224.736	281.973	247.36	347.456	311.259	259.71	295.869	261.165	206.309	388.752	281.495	347.909	271.796	208.379	175.026	242.062	148.102	299.07	164.597	256.454	155.383
AT5G64905.1	PEP3	5	25939562	25940080	+	518	protein_coding	Elicitor peptide 3 [Source:UniProtKB/Swiss-Prot;Acc:Q8LAX3]	61.1566	77.7179	76.8284	24.9875	125.045	141.045	100.175	51.1125	52.2081	90.4419	86.258	23.716	120.508	207.552	80.4469	27.1752	155.803	167.111	130.322	125.257	153.251	177.757	156.722	89.4547	51.0902	59.4439	84.7093	26.4901	85.2733	91.8164	72.1621	30.9363	37.928	36.5278	76.3013	17.506	96.0206	32.2534	55.9583	12.1788
AT5G43540.1		5	17496855	17497694	+	839	protein_coding	C2H2 and C2HC zinc fingers superfamily protein [Source:UniProtKB/TrEMBL;Acc:Q9FIY6]	120.161	104.18	127.397	106.411	120.386	79.6711	68.7869	91.1759	134.526	86.6448	98.7638	96.6715	162.709	120.632	91.0524	80.195	149.302	114.238	84.8184	206.879	170.158	117.526	114.023	194.646	158.046	83.6978	89.0477	199.643	67.1158	60.5465	42.0945	191.607	178.531	165.132	119.807	393.232	158.804	149.144	113.843	372.36
AT5G10740.1		5	3393465	3396200	-	2735	protein_coding	Probable protein phosphatase 2C 69 [Source:UniProtKB/Swiss-Prot;Acc:Q8LAY8]	224.402	196.585	187.396	228.499	199.566	155.5	135.787	199.228	188.747	215.76	194.601	181.497	210.424	262.168	145.901	210.615	223.087	200.975	163.187	256.858	248.813	233.726	201.57	261.958	199.124	231.096	133.602	233.299	181.403	159.612	153.234	240.002	185.374	224.1	165.882	296.987	131.61	184.107	189.537	250.292
AT2G30860.1	GSTF9	2	13138882	13140392	+	1510	protein_coding	GSTF9 [Source:UniProtKB/TrEMBL;Acc:A0A178VP05]	5589.66	5518.42	5478.03	2528.65	5502.16	6110.73	5968.77	3170.98	4848.45	4649.97	5977.89	2863.77	5422.94	4935.58	5970.62	2591.52	4920.94	4967.7	5472.83	2628.16	5134.12	4687.67	5402.38	2240.18	6417.93	5899.51	7104.36	2145.37	6202.99	5674.07	6659.74	2429.93	4445.52	4305.55	5605.73	1668.31	5323.47	4532.65	5803.48	1831.12
AT1G09230.1	SNRNP65	1	2979511	2982713	-	3202	protein_coding	U11/U12 small nuclear ribonucleoprotein 65 kDa protein [Source:UniProtKB/Swiss-Prot;Acc:Q8RWV8]	42.2327	58.3184	60.5268	85.436	38.999	20.9323	9.36569	61.0352	48.3006	15.1232	48.9264	37.0735	98.3812	28.8755	83.4785	104.664	74.9499	65.0208	43.3558	57.2893	36.611	54.1609	45.9043	78.4873	59.2859	39.5022	48.8401	72.1927	58.0709	38.3132	70.3574	92.9859	63.8814	42.6231	45.0727	63.2796	55.1606	53.7145	59.7062	34.0787
AT3G45040.1	EVN	3	16472538	16475782	-	3244	protein_coding	Dolichol kinase EVAN [Source:UniProtKB/Swiss-Prot;Acc:F4J4C8]	167.763	147.235	172.43	188.244	288.912	161.503	196.46	238.386	200.319	216.792	180.203	201.315	172.145	195.046	166.323	241.584	233.405	179.31	185.373	220.677	169.27	159.677	189.522	221.622	197.605	193.267	153.706	224.771	175.778	197.638	226.777	267.808	236.973	170.014	234.631	263.161	201.264	160.672	188.01	245.903
AT4G26010.1		4	13200593	13201941	+	1348	protein_coding	Peroxidase superfamily protein [Source:TAIR;Acc:AT4G26010]	1017.55	1660.01	1575.68	242.137	2018.23	3066.36	2182.05	608.828	992.453	1848.72	1470.34	227.729	3491.81	3267.84	1256.69	528.637	1783.13	2070.62	1245.03	803.853	3726.56	5724.25	3835.47	1215.63	1328.05	1502.01	823.459	324.72	1465.41	1712.77	1150.52	877.424	2133.22	2986.54	2339.89	3729.76	2112.91	3243.64	2328.89	3244.53
AT2G33790.1	AGP30	2	14293561	14295353	-	1792	protein_coding	Non-classical arabinogalactan protein 30 [Source:UniProtKB/Swiss-Prot;Acc:P93013]	117.175	170.526	250.087	137.103	9.0354	43.8429	136.132	5.92428	117.462	333.626	205.551	174.972	24.6019	64.7905	231.26	1.29268	114.226	152.679	276.281	47.2009	10.287	64.0131	56.935	8.4988	112.032	212.964	433.327	33.5378	39.4657	80.7353	163.052	2.16837	218.847	211.248	321.26	0	167.459	239.404	311.98	13.567
AT5G08400.2		5	2706458	2708946	-	2488	protein_coding	At5g08400/F8L15_130 [Source:UniProtKB/TrEMBL;Acc:Q8VZD1]	11.2753	11.6587	8.78099	17.4957	28.1291	16.946	17.7893	21.1972	23.601	18.1484	14.457	23.4258	2.73271	16.1668	21.0785	16.797	14.4555	11.8222	17.3456	12.0098	11.2704	14.0467	10.9758	4.82662	19.4747	22.7615	19.3452	4.18417	17.3344	12.7654	13.8096	7.56597	9.9011	23.661	23.0071	5.10231	13.5478	14.3761	14.6531	11.6912
AT5G19440.1		5	6556348	6558373	+	2025	protein_coding	At5g19440 [Source:UniProtKB/TrEMBL;Acc:Q29Q34]	1023.14	2074.62	1340.77	832.178	1299.61	2449.76	1574.89	1182.67	1178.71	1342.8	1395.1	861.246	1545.57	1818.02	1272.94	1101.08	856.557	869.856	1020.26	771.107	1052.68	1268.43	1284.79	836.122	1285.08	1140.5	1120.76	902.474	1326.1	1524.31	1348.68	1158.12	786.327	810.941	910.162	679.074	883.622	688.455	963.858	723.105
AT3G48090.2	EDS1	3	17755374	17757757	-	2383	protein_coding	Protein EDS1 [Source:UniProtKB/Swiss-Prot;Acc:Q9SU72]	95.1799	103.152	68.1967	63.7778	149.9	134.585	129.106	97.5578	84.3996	205.7	121.246	83.063	125.694	109.643	107.904	65.887	199.921	171.428	99.3895	101.569	170.202	217.916	67.8297	102.387	178.103	158.442	92.963	128.593	133.866	127.514	106.506	118.79	141.457	89.7367	87.1521	147.903	138.369	116.688	114.905	113.186
AT4G02020.1	EZA1	4	886580	891987	+	5407	protein_coding	Histone-lysine N-methyltransferase EZA1 [Source:UniProtKB/Swiss-Prot;Acc:Q9ZSM8]	261.206	186.883	184.714	494.456	222.056	138.594	170.08	386.279	286.374	179.505	209.197	463	274.577	194.897	259.082	422.368	350.733	227.599	263.639	436.419	282.598	199.09	190.437	440.962	266.203	246.764	236.262	426.214	258.32	236.799	254.908	407.69	377.165	211.152	228.579	446.489	326.047	222.201	272.904	484.053
AT5G06740.1		5	2084088	2086052	+	1964	protein_coding	Concanavalin A-like lectin protein kinase family protein [Source:TAIR;Acc:AT5G06740]	185.549	53.2503	149.098	233.529	291.56	169.475	239.535	240.903	96.7553	84.6986	170.182	205.171	210.404	195.069	177.652	248.051	280.368	285.712	381.75	385.998	310.244	276.117	297.27	442.212	212.622	133.188	179.51	157.882	198.166	173.454	124.091	259.219	144.134	144.102	189.66	206.061	204.17	146.392	130.62	318.981
AT4G16520.2	ATG8F	4	9306685	9308442	-	1757	protein_coding	Ubiquitin-like superfamily protein [Source:TAIR;Acc:AT4G16520]	23.0092	15.104	11.8308	26.8464	26.9898	0	3.76573	7.60262	43.4255	19.1444	18.8706	28.0727	57.4211	10.4328	12.097	24.5721	13.4301	0	14.1442	18.5435	22.3472	9.9701	17.9985	29.321	19.3388	29.5376	12.9739	44.1036	6.02532	10.2925	8.90911	39.1523	28.5983	7.19786	6.75593	29.6835	13.5552	3.88979	7.43052	13.494
AT4G23650.1	CPK3	4	12324758	12327651	-	2893	protein_coding	CPK3 [Source:UniProtKB/TrEMBL;Acc:A0A178V4I3]	1182.67	1243.66	1222.67	1265.27	1048.39	1111.58	1172.25	1191.05	1092.69	1299.74	1236.94	1328.03	1250.11	1371.12	1187.75	1223.43	1239.33	1341.87	1213.18	1373.03	1206.45	1462.14	1308.71	1396.09	1185.58	1238.72	1243.5	1193.93	1220.11	1256.02	1161.55	1165.23	1438.9	1561.74	1388.69	1581.04	1287.9	1514.08	1327.68	1597.29
AT5G06860.1	PGIP1	5	2132350	2133587	+	1237	protein_coding	PGIP1 [Source:UniProtKB/TrEMBL;Acc:A0A178UBN4]	4285.51	1891.02	2752.6	2525.21	6649.91	3392.97	4259.4	3336.78	4977.98	3678.06	3295.75	2466.08	5990.4	5943.5	3238.41	3434.51	3615.35	3691.94	4203.09	3587.6	5457.04	5312.59	5148.62	4299.2	3992.94	3751.21	2510.59	2531.66	5431.79	5097.34	3831.26	3134.59	1765.7	1449.24	2365.45	494.586	2897.06	1028.38	2632.24	710.675
AT2G29200.1	APUM1	2	12548931	12553623	-	4692	protein_coding	Pumilio homolog 1 [Source:UniProtKB/Swiss-Prot;Acc:Q9ZW07]	36.9872	53.9473	63.126	80.1553	71.0459	167.522	156.91	59.4493	102.694	26.2213	43.4048	50.9428	53.2727	44.9587	147.892	83.9487	58.962	89.6624	204.506	83.9312	98.0517	143.877	219.304	31.2013	23.087	78.3515	59.7191	40.7251	66.7328	166.647	265.792	28.0248	58.6918	90.9288	160.566	26.4957	75.4603	110.464	161.225	25.4524
AT2G16500.1	ADC1	2	7150514	7153430	-	2916	protein_coding	Arginine decarboxylase 1 [Source:UniProtKB/Swiss-Prot;Acc:Q9SI64]	490.218	619.628	623.177	334.094	621.566	769.746	668.176	371.844	492.691	613.138	595.32	391.538	576.476	696.558	609.12	378.453	425.949	558.651	673.302	226.053	545.406	683.736	639.114	273.955	449.878	640.368	495.511	258.028	576.079	761.331	656.028	279.346	368.137	548.694	601.58	187.567	431.505	555.04	593.736	220.02
AT3G18990.1	VRN1	3	6548765	6552055	-	3290	protein_coding	AP2/B3-like transcriptional factor family protein [Source:UniProtKB/TrEMBL;Acc:A0A1I9LQ83]	381.944	490.282	428.059	398.207	329.546	419.681	390.303	368.062	447.537	382.139	473.793	344.72	344.309	311.718	435.483	341.089	381.465	405.901	372.214	373.148	358.954	349.288	405.055	378.618	394.079	435.216	385.849	405.773	354.141	306.231	408.942	369.519	333.175	321.531	417.798	378.524	365.777	410.811	418.319	388.001
AT5G23870.3	PAE9	5	8045646	8050265	-	4619	protein_coding	Pectin acetylesterase 9 [Source:UniProtKB/Swiss-Prot;Acc:B9DFR3]	55.6001	30.7793	14.6136	21.6022	0	0	10.2911	6.78663	0	48.3999	60.0671	34.2024	40.9871	0	21.9053	24.5461	10.8555	52.2167	64.6821	34.164	25.3892	31.1309	18.9524	27.7048	42.532	10.8029	27.6128	17.773	1.02187	14.0265	67.6626	21.5982	0.901002	0.787164	14.3657	23.4605	0	25.8244	0	41.957
AT3G22600.1		3	8006249	8007836	-	1587	protein_coding	AT3g22600/F16J14_17 [Source:UniProtKB/TrEMBL;Acc:Q9LJ86]	3408.4	5340.8	3586.88	1490.14	2863.56	6031.86	3023.63	972.684	4464.99	3689.75	3398.45	1531.95	3472.33	2928.34	2498.53	1214.77	2580.35	2605.65	2437.86	2130	2830.76	2384.06	2421.66	1444.18	3674.01	3107.63	1919.22	2981.35	1521.96	1413.98	1793.66	2017.11	1024.71	1061.26	2035.89	1042.5	1653.01	888.994	1947.82	910.032
AT3G14020.1	NFYA6	3	4641930	4644571	+	2641	protein_coding	Nuclear transcription factor Y subunit A-6 [Source:UniProtKB/Swiss-Prot;Acc:Q9LVJ7]	15.0569	11.6522	8.77426	0	33.5946	19.9376	29.9488	21.203	13.4955	16.1327	26.6933	3.90668	10.9303	12.6988	30.0078	31.0076	28.9304	19.704	9.46356	34.1725	11.2776	12.0456	11.9717	14.4667	7.08535	23.984	14.7327	11.5032	11.2291	40.8259	16.304	15.125	18.0114	12.6063	13.4141	20.4046	26.1267	14.3608	33.4582	13.6506
AT3G29410.2	TPS25	3	11302431	11305136	-	2705	protein_coding	Terpenoid synthase 25 [Source:UniProtKB/Swiss-Prot;Acc:Q9LIA1]	43.3732	5.82195	9.73971	24.686	0	0	9.35417	4.24206	14.6329	25.2087	33.3721	0	0	15.0023	7.30276	6.45934	0	16.7489	14.9886	12.0024	4.70277	13.057	5.98463	8.42915	5.31748	27.6175	29.449	5.22682	27.6018	15.2985	17.5359	5.39867	46.8609	23.6063	62.2404	24.4785	31.9309	14.3414	58.4753	50.7531
AT5G23210.5	SCPL34	5	7811993	7815085	+	3092	protein_coding	Serine carboxypeptidase-like 34 [Source:UniProtKB/Swiss-Prot;Acc:Q0WPR4]	7.54174	11.6447	7.7925	0	0	2.99083	0	2.54515	15.7571	5.04171	3.33716	4.88676	10.9298	3.46219	11.3593	18.0863	2.71429	4.92613	3.94426	4.61647	7.52386	6.02599	10.972	16.8602	2.65857	0	0	14.6356	3.06644	17.8495	3.75814	15.1171	4.50557	8.65672	2.87281	11.2196	7.74086	10.5184	11.4877	13.663
AT5G06990.1		5	2169425	2170606	+	1181	protein_coding	Expressed protein [Source:UniProtKB/TrEMBL;Acc:Q9FL47]	40.0398	42.6113	36.2635	6.18383	56.0494	95.6621	67.5733	20.3165	33.58	62.4944	55.5606	5.8354	95.6705	101.789	27.5015	32.3151	30.5976	66.9833	35.428	22.2071	104.797	171.102	109.86	25.4766	46.7739	64.3016	35.0965	11.5258	41.5292	66.6061	32.8352	31.4293	44.8657	98.3909	59.61	57.2218	55.1724	83.9084	55.8122	47.5165
AT5G62550.1		5	25105576	25108013	-	2437	protein_coding	Microtubule-associated futsch-like protein [Source:UniProtKB/TrEMBL;Acc:Q9FJJ1]	239.978	303.785	271.022	172.855	165.252	209.345	246.139	143.333	191.19	162.335	273.607	170.92	120.234	121.215	282.238	135.658	189.858	194.085	256.306	172.708	124.995	141.537	173.589	95.2368	214.334	196.674	294.651	149.54	167.419	122.476	258.35	131.802	163.006	163.878	204.084	108.144	159.663	169.453	211.2	116.032
AT4G12250.1	GAE5	4	7289192	7291120	-	1928	protein_coding	GAE5 [Source:UniProtKB/TrEMBL;Acc:A0A178UUD1]	117.7	200.541	166.663	153.293	207.973	248.228	214.288	152.677	145.114	194.604	156.831	141.65	204.94	243.561	171.962	179.581	181.764	165.515	167.205	156.069	231.246	236.938	206.499	185.592	170.967	149.958	114.16	143.251	171.571	177.299	157.964	198.752	146.822	165.394	147.527	213.21	179.981	155.034	152.594	217.499
AT2G20230.1	TOM2AH2	2	8725541	8727742	+	2201	protein_coding	Tetraspanin-18 [Source:UniProtKB/Swiss-Prot;Acc:Q93XY5]	1043.94	638.934	836.056	1403.74	971.849	544.174	788.338	1236.09	1064.42	961.741	808.171	1382.6	1030.37	763.93	799.275	1104.95	1240.77	884.635	808.357	1422.89	989.029	755.498	717.747	1213.49	1149.94	912.535	855.045	1426.94	977.709	726.291	764.267	1188.35	1162.95	760.195	794.895	1416.31	1112.02	885.433	807.295	1473.59
AT3G44310.3	NIT1	3	15986864	15989025	+	2161	protein_coding	NITI [Source:UniProtKB/TrEMBL;Acc:A0A384KJ08]	1390.14	1930.91	1673.07	1726.33	1554.88	2328.77	2396.07	2726.62	1252.5	2302.21	1874.61	1569.69	2074.69	2961.17	1825.59	2472.76	818.916	951.556	817.199	827.224	1230.4	1285.75	1183.5	1749.45	1531.15	2230.23	1254.26	1415.6	1763.4	2753.96	1853.99	2436.35	637.081	580.845	578.804	863.443	656.262	682.867	499.169	864.969
AT3G47380.1	PMEI11	3	17457614	17458599	+	985	protein_coding	Pectinesterase inhibitor 11 [Source:UniProtKB/Swiss-Prot;Acc:Q9STY5]	13.8723	13.4018	18.6862	4.12704	52.2851	22.9129	6.58155	55.8015	13.3908	29.225	6.66327	24.2477	49.2115	45.1682	12.9194	34.9109	11.6642	27.5783	15.7282	4.63204	39.1869	62.9064	54.9684	37.7633	14.0877	23.7067	20.3591	6.29483	141.093	123.283	20.298	20.6337	21.4847	43.8427	14.454	30.6852	14.5216	35.8574	13.7538	31.8874
AT4G35380.1	BIG4	4	16819792	16826147	+	6355	protein_coding	Brefeldin A-inhibited guanine nucleotide-exchange protein 4 [Source:UniProtKB/Swiss-Prot;Acc:F4JN05]	397.201	472.743	180.463	223.954	500.451	457.726	638.52	591.297	240.579	403.426	420.761	399.031	342.836	565.815	293.487	621.163	416.712	417.778	502.339	470.223	468.949	439.936	640.836	408.749	393.622	446.578	395.763	343.429	276.567	450.003	466.109	276.854	518.636	302.186	443.188	538.932	455.638	376.6	580.699	656.545
AT3G04240.2	SEC	3	1113934	1119157	-	5223	protein_coding	Probable UDP-N-acetylglucosamine--peptide N-acetylglucosaminyltransferase SEC [Source:UniProtKB/Swiss-Prot;Acc:Q9M8Y0]	282.851	326.473	256.71	251.871	208.368	256.246	195.334	185.06	241.23	317.659	182.484	180.079	213.108	273.338	243.624	248.001	266.399	145.82	191.007	207.615	186.481	212.134	204.405	218.735	321.172	294.828	237.21	304.015	259.262	253.39	193.734	256.727	173.218	201.005	156.871	203.889	232.203	200.327	234.432	174.025
AT4G22690.1	CYP706A1	4	11929359	11931750	+	2391	protein_coding	Cytochrome P450, family 706, subfamily A, polypeptide 1 [Source:UniProtKB/TrEMBL;Acc:F4JLY4]	197.377	52.3675	316.292	130.597	503.739	334.994	475.929	148.513	261.323	73.6127	356.017	108.562	351.099	339.184	410.739	109.801	322.342	325.132	752.775	148.604	402.82	443.145	594.376	243.014	162.269	193.526	558.358	100.325	355.147	459.959	536.797	85.2589	142.462	135.202	307.214	57.1033	268.981	159.494	312.93	75.2148
AT1G19180.3	TIFY10A	1	6622055	6623668	+	1613	protein_coding	TIFY10A [Source:UniProtKB/TrEMBL;Acc:A0A178W7G1]	206.832	291.055	287.415	165.799	357.836	316.942	257.746	410.089	225.497	282.276	259.026	206.602	399.023	471.49	291.565	298.524	243.518	322.136	276.565	195.064	375.064	335.716	438.212	227.386	273.167	299.898	164.16	189.473	326.36	369.47	328.515	325.721	144.72	207.977	256.284	122.527	298.084	207.587	229.829	137.091
AT5G35190.2		5	13434151	13435372	+	1221	protein_coding	Proline-rich extensin-like family protein [Source:UniProtKB/TrEMBL;Acc:Q9LHS1]	906.965	1743.05	888.478	228.764	1655.08	3904.37	1518.1	687.505	914.922	1426.33	1031.3	60.3244	3068.2	4566.91	705.519	895.733	1093.91	1689.39	761.438	459.788	2575.19	5070.64	3550.09	703.2	1650.91	1197.56	621.391	299.613	1367.46	1818.14	1113.1	1139.77	1862.6	2860.06	2324	2215.98	1790.63	2980.9	2447.68	1770.71
AT4G25820.1	XTH14	4	13130291	13131860	+	1569	protein_coding	Xyloglucan endotransglucosylase/hydrolase [Source:UniProtKB/TrEMBL;Acc:A0A178UTG4]	663.64	951.797	875.407	123.685	1185.87	1806.59	1342.23	497.718	626.709	844.672	820.044	80.7096	2309.79	2034.79	691.508	474.395	1027.53	1199.78	703.002	510.801	2307.94	3610.7	2495.92	1204.98	1064.18	824.974	429.522	222.151	891.084	994.124	704.887	890.968	1330.53	1819.95	1358.71	2504.63	1236.07	1970.01	1503.14	2248.3
AT5G42830.1		5	17176293	17178130	+	1837	protein_coding	HXXXD-type acyl-transferase family protein [Source:UniProtKB/TrEMBL;Acc:Q9FMN6]	596.405	539.712	605.038	372.579	986.166	869.215	805.288	522.261	619.132	709.797	651.654	349.377	1080.8	1268.03	547.983	379.878	1290.83	1207.82	846.724	1178.89	1294	1367.38	1080.66	1202.12	494.765	585.647	545.416	324.298	765.538	813.285	547.51	367.535	419.387	349.49	395.008	459.236	560.304	290.481	437.621	411.053
AT2G23090.1		2	9829450	9830434	-	984	protein_coding	Uncharacterized protein At2g23090 [Source:UniProtKB/Swiss-Prot;Acc:O64818]	1766	1396.97	1356.03	1763.71	1574.23	1378.6	1172.38	1785.58	1427.13	1516.41	1252.37	1677.06	1489.81	1644.6	1157.25	1562.68	1400.8	1165.29	1049.51	1664.61	1353.91	1271.37	1088.51	1612.64	1641.81	1388.86	1266.89	1882.53	1435.4	1299.68	1048.98	1856.72	1575.24	1300.97	1077.08	2100.15	1331.22	1112.54	1079.74	2016
AT4G13090.1	XTH2	4	7631535	7632876	-	1341	protein_coding	Xyloglucan endotransglucosylase/hydrolase protein 2 [Source:UniProtKB/Swiss-Prot;Acc:Q9SV60]	18.3997	5.03543	9.86111	13.4241	45.8746	13.944	21.6554	19.4274	26.7183	15.1138	8.87995	19.3572	36.914	20.8671	7.25741	16.8128	49.2348	34.4698	21.2148	62.1253	43.7556	38.8784	27.9989	36.6606	9.66802	8.26819	8.3414	22.0535	24.0938	9.00737	12.7309	22.8417	8.93568	3.19997	3.86106	18.4254	22.2695	5.83643	1.06181	8.67281
AT5G17530.5		5	5777469	5781863	+	4394	protein_coding	phosphoglucosamine mutase family protein [Source:TAIR;Acc:AT5G17530]	59.2944	42.4451	5.84912	16.4621	58.1128	66.7911	57.0878	68.6993	59.6088	49.4065	35.5915	40.0455	73.7795	62.3383	67.3171	47.8031	62.3846	36.4525	34.7004	64.6491	69.5488	39.1498	40.9027	59.0676	49.5996	40.7765	29.4643	56.4687	44.9206	48.4783	35.1133	63.7387	46.8319	40.967	60.3609	25.5053	34.8355	65.0962	32.4097	78.0085
AT4G24960.1	HVA22D	4	12827856	12829303	+	1447	protein_coding	HVA22D [Source:UniProtKB/TrEMBL;Acc:A0A384LBZ3]	235.229	304.341	155.592	119.733	154.888	197.23	121.371	122.538	241.873	167.274	158.768	126.928	154.481	111.236	110.55	112.503	188.21	113.263	99.8326	124.192	198.522	132.695	148.953	183.004	249.841	155.014	122.245	196.283	126.745	69.4142	143.6	157.589	105.54	82.248	110.907	97.2065	128.767	87.3787	100.685	94.5703
AT1G55920.1	SAT1	1	20912116	20913565	+	1449	protein_coding	Serine acetyltransferase 1, chloroplastic [Source:UniProtKB/Swiss-Prot;Acc:Q42588]	1540.42	1307.39	1372.16	1535.3	1957.23	1563.81	1767.41	1661.71	1455.44	1286.39	1456.4	1544.99	1988.25	1854.57	1441.83	1732.94	1044.68	920.114	1135.52	1244.22	1511.86	1089.51	1445.32	1533.13	1628.7	1240.68	1171.06	1788.82	1527.72	1638.62	1435.62	1998.35	810.947	635.55	717.845	875.994	916.496	623.475	765.804	962.834
AT3G25900.1	HMT-1	3	9480746	9482962	+	2216	protein_coding	Homocysteine S-methyltransferase 1 [Source:UniProtKB/Swiss-Prot;Acc:Q9SDL7]	200.481	253.434	236.462	117.379	284.574	392.704	254.868	161.861	209.884	298.415	230.141	92.6177	332.054	376.661	211.438	129.225	320.32	265.002	230.114	200.576	367.715	430.046	377.283	284.064	189.247	246.295	230.496	103.615	303.199	316.935	221.383	148.208	273.353	297.928	235.09	224.6	237.106	269.868	249.601	237.357
AT1G59850.1	TOR1L5	1	22028509	22030261	-	1752	protein_coding	TORTIFOLIA1-like protein 5 [Source:UniProtKB/Swiss-Prot;Acc:Q9XIE4]	25.3216	36.6668	31.2508	11.3241	69.815	102.665	53.3945	24.5805	20.2124	37.3031	33.3569	1.95068	131.178	94.724	36.4647	34.8891	29.7902	66.0053	24.4341	20.331	103.231	173.478	120.757	60.4004	40.694	50.2516	8.29529	9.41769	41.7484	58.7626	61.5914	65.9691	55.7702	86.0763	58.5122	89.8256	43.5487	75.8134	58.6869	119.718
AT2G26290.1	PBL12	2	11191978	11194431	-	2453	protein_coding	Probable serine/threonine-protein kinase PBL12 [Source:UniProtKB/Swiss-Prot;Acc:O64842]	265.913	682.863	374.654	245.968	262.237	591.115	399.79	203.494	245.002	389.183	335.847	225.474	311.529	420.335	271.589	224.821	200.572	190.14	217.609	196.775	265.795	255.852	292.354	246.156	280.613	298.298	245.039	267.786	185.581	255.308	273.679	290.749	133.215	149.063	192.684	179.601	167.412	126.509	209.328	169.523
AT4G09570.1	CPK4	4	6049441	6052380	+	2939	protein_coding	Calcium-dependent protein kinase 4 [Source:UniProtKB/Swiss-Prot;Acc:Q38869]	174.032	242.231	185.268	130.678	207.893	353.887	266.757	154.348	147.302	248.037	184.623	106.442	295.123	338.274	210.847	131.785	164.515	257.136	172.7	142.24	241.492	429.579	347.192	163.991	163.829	187.03	162.998	119.223	212.274	242.437	206.985	151.267	192.699	305.777	280.771	267.315	202.242	271.966	283.418	245.664
AT5G64813.3	LIP1	5	25910138	25912900	+	2762	protein_coding	Small GTPase LIP1 [Source:UniProtKB/Swiss-Prot;Acc:Q9C5J9]	236.477	260.4	274.769	257.179	235.273	236.27	249.809	167.962	271.174	263.173	263.622	253.073	254.122	245.844	265.281	258.383	289.448	287.683	276.071	253.933	244.463	250.033	286.288	279.498	203.782	238.824	210.793	215.377	238.053	239.749	246.883	244.078	236.943	303.896	280.633	287.657	255.453	307.076	299.847	286.832
AT1G03210.1		1	782904	784346	+	1442	protein_coding	Phenazine biosynthesis PhzC/PhzF protein [Source:TAIR;Acc:AT1G03210]	279.596	224.392	232.958	350.738	238.094	179.326	218.069	260.458	288.042	253.964	266.556	290.127	259.719	184.111	260.882	240.486	350.09	282.683	252.483	470.527	290.3	255.704	194.866	325.04	299.474	255.031	287.715	384.956	227.946	213.091	200.3	261.638	297.316	280.389	288.015	444.866	339.797	298.261	290.731	456.342
AT3G11840.1	PUB24	3	3736578	3738208	-	1630	protein_coding	E3 ubiquitin-protein ligase PUB24 [Source:UniProtKB/Swiss-Prot;Acc:Q9SF15]	103.8	47.5501	100.734	105.054	143.087	75.7449	107.808	128.77	131.212	92.7457	100.046	106.19	151.687	104.021	76.1155	104.681	135.24	103.437	129.992	128.52	141.539	106.201	130.776	146.42	108.707	90.7568	96.8585	102.603	129.044	122.768	91.9323	132.052	81.7754	80.7035	74.889	69.4401	90.9756	65.3882	77.7015	71.9183
AT5G07470.1	MSRA3	5	2362524	2364479	-	1955	protein_coding	PMSR3 [Source:UniProtKB/TrEMBL;Acc:A0A178UH75]	635.796	668.723	675.897	731.266	777.761	827.923	747.048	915.165	629.979	756.878	654.235	812.515	947.264	959.73	542.913	761.502	687.04	635.309	503.481	776.036	774.172	710.412	607.516	804.164	859.982	787.014	542.88	784.44	757.063	685.203	501.656	965.903	707.734	604.944	474.72	1047.06	603.099	573.812	538.775	957.698
AT3G09910.1	RABC2B	3	3036611	3038502	-	1891	protein_coding	RABC2b [Source:UniProtKB/TrEMBL;Acc:A0A178V665]	35.4468	15.8645	28.3974	21.6373	11.7609	9.96549	11.2569	10.1615	25.7651	24.1927	17.7821	26.2779	6.83325	10.4069	17.8031	3.87751	8.10562	16.7463	16.5378	4.62504	16.8548	10.0114	18.9723	27.8734	14.1289	21.4593	24.0012	30.3763	8.11385	20.4805	22.7055	22.7471	4.48931	31.7013	37.4749	18.3879	17.422	18.3021	12.6215	25.236
AT3G22160.1	VQ22	3	7817779	7818985	-	1206	protein_coding	VQ motif-containing protein 22 [Source:UniProtKB/Swiss-Prot;Acc:Q9LIE6]	106.223	114.438	113.653	127.786	180.854	191.329	130.431	138.846	136.599	137.087	164.469	138.141	220.038	170.014	114.878	140.89	137.729	125.102	130.704	140.629	151.623	118.094	133.82	127.333	161.538	103.643	113.58	135.15	134.783	149.826	100.987	169.034	83.4693	84.0709	92.2793	116.476	141.316	77.1212	78.9439	105.736
AT1G10960.1	FD1	1	3664187	3665040	+	853	protein_coding	Ferredoxin-1, chloroplastic [Source:UniProtKB/Swiss-Prot;Acc:O04090]	60.5974	223.402	95.7469	59.9114	46.7358	142.417	53.6963	50.6622	55.6136	99.7453	57.7096	50.2887	36.9162	114.812	57.224	38.8023	36.6705	38.4081	43.9869	23.1893	29.7664	28.892	26.0044	19.5755	72.0223	89.65	65.8397	54.6292	33.0806	52.7976	66.2875	34.8274	40.183	40.0539	56.0209	43.0036	44.5415	32.1459	42.5297	38.5062
AT5G52370.1		5	21260278	21261336	-	1058	protein_coding	28S ribosomal S34 protein [Source:UniProtKB/TrEMBL;Acc:Q9FHC3]	117.426	66.3693	88.8749	118.806	140.159	85.6469	60.3041	163.783	110.074	115.863	82.1192	149.849	97.0783	82.3527	77.3571	115.118	152.887	106.36	101.313	141.936	123.674	119.523	77.0147	97.9268	107.125	100.211	112.233	117.681	141.258	118.51	108.415	103.42	176.755	168.322	118.835	117.762	164.614	162.774	113.832	136.638
AT3G03090.1	AtVGT1	3	700433	704828	-	4395	protein_coding	D-xylose-proton symporter-like 1 [Source:UniProtKB/Swiss-Prot;Acc:Q8L6Z8]	16.9676	19.9629	10.7151	5.14313	20.8976	30.9051	25.258	15.2707	13.5057	17.1418	12.2362	8.79591	25.9582	20.7734	15.4159	9.04319	6.33314	13.7931	11.0438	8.30975	17.8686	27.1164	23.9392	8.43046	9.74785	14.4066	15.6459	8.36332	19.4197	19.125	21.2972	20.5165	19.824	20.4624	25.8559	13.2597	15.4818	17.2128	22.9765	18.5419
AT1G54100.1	ALDH7B4	1	20195195	20199193	-	3998	protein_coding	ALDH7B4 [Source:UniProtKB/TrEMBL;Acc:A0A178W3F2]	2652.1	979.207	1485.9	4612.76	3123.04	1276.06	1535.35	5545.27	2766.87	2138.66	1432.68	4200.6	3699.79	2309.55	1470.8	4320.17	3130.55	1652.21	1509.71	4116.49	3144.17	1605.63	1396.53	5603.24	2845.85	2121.8	1693.71	5349.93	2966.96	2188.35	1363.5	6050.12	3030.71	1705.29	1651.24	5603.19	2542.92	1698.02	1457.45	5579.54
AT2G16530.1		2	7162931	7165410	-	2479	protein_coding	3-oxo-5-alpha-steroid 4-dehydrogenase family protein [Source:TAIR;Acc:AT2G16530]	229.835	164.15	180.643	278.973	226.698	119.611	133.008	222.931	224.611	171.394	197.922	228.256	188.566	144.389	149.921	178.32	277.173	205.898	198.635	287.392	228.074	158.45	171.65	243.977	240.648	217.798	199.992	237.522	187.398	164.773	169.659	215.192	221.303	210.808	192.785	218.43	249.677	189.976	174.979	210.268
AT1G66230.1	MYB20	1	24677121	24678580	+	1459	protein_coding	Transcription factor MYB20 [Source:UniProtKB/Swiss-Prot;Acc:Q9C7U7]	15.9012	16.6828	18.5797	16.4784	5.43422	9.96652	11.2488	7.62485	12.3375	12.0973	17.7863	18.512	6.83271	8.09014	12.9566	6.46171	18.9356	13.7916	11.8179	8.32109	7.49952	8.01572	14.974	9.67929	16.7935	10.7492	26.7496	14.6569	5.08137	8.95101	11.3323	5.41156	12.5819	12.6574	9.60041	11.2326	14.5173	6.73001	11.5484	15.5518
AT3G59910.1	SKIP35	3	22130483	22133604	-	3121	protein_coding	Ankyrin repeat protein SKIP35 [Source:UniProtKB/Swiss-Prot;Acc:Q9M1Y3]	211.652	238.519	190.7	190.224	251.013	279.167	290.754	256.315	223.077	189.581	171.34	221.081	241.804	184.572	206.208	233.805	210.112	213.8	187.815	226.116	243.814	280.4	263.266	262.183	191.563	240.487	190.384	256.014	284.634	229.298	216.398	233.077	234.472	190.161	271.758	205.964	220.6	231.995	305.523	261.856
AT2G36100.1	CASP1	2	15159591	15160799	-	1208	protein_coding	Casparian strip membrane protein 1 [Source:UniProtKB/Swiss-Prot;Acc:Q9SIH4]	3999.95	2741.5	3425.77	1595.12	2842.85	2465.22	2426.56	967.346	5099.09	2967.46	3040.58	1437.92	3654.38	2020.22	2101.22	1148.39	2182.62	2185.43	1837.38	1909.75	2855.7	2219.82	1959.7	1437.34	4747.93	2563.88	1606.59	2812.81	1377.5	1290.08	1437.51	1733.22	1175.5	1578.78	1332.54	1659.03	1347.75	1525.98	1418.55	1521.52
AT2G45560.1	CYP76C1	2	18776015	18778676	-	2661	protein_coding	CYP76C1 [Source:UniProtKB/TrEMBL;Acc:A0A178VLJ2]	66.052	65.6871	95.4137	55.5369	40.9035	39.879	57.0492	19.516	51.795	57.477	57.8487	35.1977	60.1119	56.5394	46.2595	54.2566	47.0667	57.1438	42.6043	28.6174	58.3324	74.3414	65.8258	36.109	64.7121	91.3033	54.2849	21.9496	32.7312	38.2356	27.543	42.1002	11.7182	39.3244	22.9755	7.13879	21.2868	19.112	31.3104	12.6932
AT4G20460.1		4	11029736	11032677	-	2941	protein_coding	Probable UDP-arabinose 4-epimerase 3 [Source:UniProtKB/Swiss-Prot;Acc:Q9SUN3]	315.639	607.966	386.406	133.795	352.036	650.919	564.609	192.463	351.733	475.889	467.063	148.35	455	601.659	440.191	213.195	307.151	445.3	420.222	202.327	437.627	627.043	543.812	223.26	366.451	428.811	308.622	151.682	333.378	337.035	393.002	208.618	256.509	407.818	428.538	251.042	281.602	357.54	411.394	213.34
AT5G57190.1	PSD2	5	23171049	23175476	-	4427	protein_coding	Phosphatidylserine decarboxylase proenzyme 2 [Source:UniProtKB/TrEMBL;Acc:A0A178UED8]	16.0629	9.14181	13.6214	0	24.5557	18.9435	27.1121	15.2771	4.50662	9.07567	22.252	0	17.7596	29.993	28.4145	10.3339	0	22.6609	24.4633	3.69169	26.3583	16.0803	26.925	3.60801	14.1899	19.2391	21.1537	0	29.6922	44.5857	32.5222	7.55342	3.60726	3.14314	15.3103	0	7.74035	13.3659	8.34189	0.977077
AT4G27100.2		4	13595458	13598963	+	3505	protein_coding	Ypt/Rab-GAP domain of gyp1p superfamily protein [Source:UniProtKB/TrEMBL;Acc:Q8H1R9]	83.8689	75.7013	84.76	65.8355	101.749	85.7358	109.461	101.799	77.6467	132.091	68.9657	93.8112	105.2	101.565	97.3561	82.6818	108.553	103.448	81.2466	78.4854	79.928	121.51	59.8499	81.9112	78.8606	98.4244	83.7594	84.6836	109.338	82.885	58.8926	86.3935	92.8023	107.056	89.0683	71.4018	81.28	93.7348	94.0147	83.9127
AT4G13300.1	TPS13	4	7742871	7746394	-	3523	protein_coding	(Z)-gamma-bisabolene synthase 2 [Source:UniProtKB/Swiss-Prot;Acc:Q9T0K1]	84.5565	0.832793	21.4657	262.439	164.231	1.99364	24.3439	568.923	94.4	44.3627	30.0258	223.512	178.993	114.324	46.2093	483.239	216.824	111.325	85.1498	252.21	202.859	79.2612	111.755	446.488	75.2406	75.4674	54.3524	238.502	190.664	163.404	47.7089	394.523	176.414	126.2	97.7832	169.399	175.154	126.518	99.4382	206.534
AT4G25790.1		4	13122047	13123354	-	1307	protein_coding	At4g25790 [Source:UniProtKB/TrEMBL;Acc:Q9SW04]	58.9244	128.367	124.201	13.4225	152.965	282.873	156.263	56.6009	65.7054	112.853	85.4755	5.80897	332.219	311.803	79.0408	45.2638	131.636	274.778	102.158	30.5949	311.045	638.156	421.951	96.4943	152.092	100.452	79.6889	12.6002	114.511	169.803	77.6182	82.6462	207.363	454.956	301.086	275.326	191.708	471.519	332.17	269.93
AT4G11530.1	CRK34	4	6986838	6989793	+	2955	protein_coding	cysteine-rich RLK (RECEPTOR-like protein kinase) 34 [Source:TAIR;Acc:AT4G11530]	152.11	144.612	182.925	157.323	134.596	118.645	171.091	117.971	163.358	155.294	152.425	142.817	174.864	136.125	145.316	170.511	174.785	174.39	137.308	228.889	179.794	180.898	154.571	196.047	155.197	149.093	125.087	174.511	101.356	110.831	123.842	171.576	129.857	152.452	161.72	302.833	147.067	150.854	169.977	262.82
AT5G56450.1		5	22858509	22860071	-	1562	protein_coding	Probable ADP,ATP carrier protein At5g56450 [Source:UniProtKB/Swiss-Prot;Acc:Q9FM86]	29.0777	38.3312	28.3187	26.7654	20.8552	21.9287	14.9873	22.0384	28.0749	38.3115	27.7978	25.3605	32.7943	30.0335	30.7937	29.7201	23.4727	27.5844	25.223	32.3438	28.1559	25.0704	32.9332	21.742	27.4257	19.1456	20.2764	33.4841	26.4778	25.5474	27.6503	20.5467	26.9871	36.3218	35.4891	30.6216	21.2904	32.6248	25.1487	33.0956
AT5G54490.1	PBP1	5	22121102	22122122	+	1020	protein_coding	PBP1 [Source:UniProtKB/TrEMBL;Acc:A0A178URF6]	48.1621	35.9977	31.4478	34.04	122.675	73.724	27.2557	54.9709	52.4824	50.3903	32.21	48.5243	83.3826	65.9969	27.4641	38.7873	105.944	101.451	58.2086	80.5765	126.036	163.831	84.9382	60.854	43.1655	28.4764	19.4254	40.905	68.6063	37.2209	20.278	77.0707	104.792	169.62	125.207	210.66	161.668	128.757	116.26	189.539
AT4G22710.1	CYP706A2	4	11934969	11936823	+	1854	protein_coding	Cytochrome P450 - like protein [Source:UniProtKB/TrEMBL;Acc:O49652]	43.2863	39.9511	60.4465	33.9541	106.229	209.344	145.066	35.6207	94.4665	26.2155	113.446	5.85989	118.868	150.079	141.116	37.4677	93.1174	100.49	171.92	39.7143	120.291	96.3633	162.616	36.1678	53.1392	52.763	129.834	23.0066	73.4964	130.135	199.418	14.0449	28.8178	37.0324	50.7828	19.3846	92.8951	28.7226	57.5083	17.5502
AT1G01780.1	PLIM2B	1	282761	284245	+	1484	protein_coding	LIM domain-containing protein PLIM2b [Source:UniProtKB/Swiss-Prot;Acc:Q1ECF5]	239.916	193.649	175.259	246.679	330.531	277.919	254.012	261.147	264.202	240.837	226.5	286.834	418.324	373.082	191.259	246.987	235.743	273.803	209.895	246.517	341.166	447.017	309.893	303.729	330.81	250.914	211.132	252.948	289.769	268.627	219.802	308.629	250.461	296.989	261.329	317.186	253.66	297.022	275.5	311.746
AT5G64120.1	PER71	5	25659257	25661007	-	1750	protein_coding	Peroxidase [Source:UniProtKB/TrEMBL;Acc:A0A178UAR8]	11115.4	4715.1	6324.51	7616.04	15848.2	7385.97	10067	11840.6	10364.3	7661.47	8052.21	6492.74	17760	13569.2	7226.72	9097.13	10775.1	7082.9	4427.22	11793.6	15476.7	10446	6624.03	22743.8	12841.8	7149.22	5388.96	8219.58	12066.3	11917.4	5802.67	11797.8	7949.57	4878.84	3477.21	12911.8	8054.37	5102.26	3953.76	13104.8
AT5G24760.2		5	8494756	8497603	-	2847	protein_coding	Alcohol dehydrogenase-like 6 [Source:UniProtKB/Swiss-Prot;Acc:Q8LEB2]	6.58681	43.2809	40.9484	15.4338	0	20.9344	29.9495	0	3.37375	6.04973	26.6931	11.7196	0	26.5526	9.73205	7.75194	0.904039	20.6892	7.09757	9.23594	36.6508	10.0377	57.8636	42.1967	7.08514	15.5887	5.52491	1.04576	0	19.1378	40.1353	12.9647	12.6076	10.2432	22.0381	11.2227	5.80595	13.4042	63.7835	10.7249
AT3G26520.1	TIP1-2	3	9722443	9723904	-	1461	protein_coding	Aquaporin TIP1-2 [Source:UniProtKB/Swiss-Prot;Acc:Q41963]	16208.5	8851.27	13873.5	21529.2	11554.2	5446.32	11494.5	17527.9	18443.7	15925.3	13541	19709.4	13953.2	10244.5	11274.2	17051.3	22597	14755.6	11440.3	30091.5	15880.1	11398.9	7564.31	27991.1	21773.6	15419	11455.9	28359.6	9875.74	9657.27	7631.02	23694.2	22541.2	17627.6	10198	44365.5	16751.9	19108.4	10787.2	41403.5
AT1G78460.1		1	29518184	29519323	-	1139	protein_coding	AT1G78460 protein [Source:UniProtKB/TrEMBL;Acc:Q9SYN5]	105.705	13.389	63.8418	104.164	72.1957	6.97421	29.1267	47.3692	113.956	37.2902	52.2076	83.4995	75.1787	16.2064	44.44	68.5209	130.249	77.8136	63.7266	127.786	49.5042	14.9897	22.9806	48.6501	128.665	40.372	133.159	123.738	58.5659	32.0733	25.3285	69.4487	264.322	91.5093	103.017	159.502	169.408	115.112	108.777	146.108
AT4G22780.1	ACR7	4	11968272	11971203	-	2931	protein_coding	ACT domain-containing protein ACR7 [Source:UniProtKB/Swiss-Prot;Acc:Q8LJW1]	203.531	148.079	190.961	240.714	156.252	112.653	165.598	215.471	171.042	154.274	179.087	235.498	163.949	162.737	193.897	276.468	214.385	219.704	168.013	257.62	249.179	241.005	241.396	362.595	155.945	163.232	188.693	267.646	129.768	123.694	141.6	262.427	228.846	243.251	241.353	576.322	217.715	231.48	274.747	576.632
AT2G41600.4		2	17345388	17346737	-	1349	protein_coding	Mitochondrial glycoprotein family protein [Source:TAIR;Acc:AT2G41600]	12.871	30.2202	21.702	8.26188	8.09324	0	10.3588	8.44566	8.90337	16.1211	5.54963	8.70835	16.4065	12.7538	8.86862	10.3467	9.84402	16.7423	4.71387	6.49148	16.7527	13.9534	23.0007	7.33514	13.1806	16.5288	20.3941	12.6036	14.0477	7.7226	10.1894	4.3517	8.04021	15.2069	19.3096	19.4509	22.2699	15.5714	12.7474	16.3762
AT3G01150.1	PTB	3	51496	54544	+	3048	protein_coding	PTB1 [Source:UniProtKB/TrEMBL;Acc:A0A384LJ51]	136.135	179.929	166.905	180.125	100.688	105.66	150.772	144.969	179.754	131.069	124.544	131.728	110.678	148.987	151.573	149.886	142.699	157.627	141.9	189.411	169.94	148.458	106.773	134.002	152.216	181.996	164.932	156.929	144.709	173.661	124.351	174.058	186.27	155.456	141.913	183.705	142.255	163.978	143.467	189.904
AT3G05160.1		3	1453072	1457295	-	4223	protein_coding	Sugar transporter ERD6-like 10 [Source:UniProtKB/Swiss-Prot;Acc:Q93Z80]	175.05	39.9491	79.9401	187.258	236.078	46.8534	121.664	204.4	201.316	82.6801	112.335	171.899	181.717	80.8096	135.443	200.257	176.3	89.6534	112.775	209.65	179.507	92.3518	123.706	266.415	147.025	107.934	120.621	239.472	192.947	104.613	137.95	200.942	117.078	78.7853	100.603	153.033	135.472	97.6479	84.6865	163.813
AT3G19200.1		3	6649228	6650199	-	971	protein_coding	Putative uncharacterized protein [Source:UniProtKB/TrEMBL;Acc:Q9LJK8]	49.6485	12.5915	20.7148	40.2763	70.1432	24.8994	19.7756	118.241	52.3088	44.333	23.3086	75.4743	49.2195	66.0868	20.1563	98.293	59.9607	58.1057	24.3553	71.4055	92.1423	67.7751	39.001	97.7982	32.5129	37.7818	18.5398	85.0734	54.1863	20.5931	19.1042	84.8566	72.3635	90.4371	47.3076	139.226	76.4922	64.229	41.4272	167.62
AT2G01670.1	NUDT17	2	296365	298215	-	1850	protein_coding	Nudix hydrolase 17, mitochondrial [Source:UniProtKB/Swiss-Prot;Acc:Q9ZU95]	438.386	468.538	479.789	469.525	656.121	563.139	501.316	633.026	461.273	471.817	480.291	465.018	508.332	530.34	552.477	625.453	564.819	605.859	468.888	619.3	660.356	634.523	591.882	585.09	359.91	529.615	631.579	501.341	516.821	477.979	440.282	691.298	580.853	618.818	618.934	729.961	611.637	557.065	567.412	635.186
AT2G18450.1	SDH1-2	2	7997344	8000825	-	3481	protein_coding	Succinate dehydrogenase [ubiquinone] flavoprotein subunit, mitochondrial [Source:UniProtKB/TrEMBL;Acc:A0A178VRF6]	60.3344	108.129	108.121	46.2876	111.76	132.593	143.126	74.6578	81.037	93.7759	103.452	50.8224	158.481	207.731	111.159	77.5128	91.3814	113.301	122.272	60.9373	194.68	278.201	250.362	102.365	70.0092	94.8487	80.9889	54.3607	94.0381	127.496	88.9424	93.9418	109.035	170.773	166.622	118.316	75.4734	164.469	137.851	120.039
AT5G06220.3		5	1879937	1885366	+	5429	protein_coding	LETM1-like protein [Source:UniProtKB/TrEMBL;Acc:F4K2D7]	159.855	135.413	117.665	197.388	116.463	86.7444	140.196	146.008	134.135	79.6665	127.96	148.755	146.17	87.6546	137.238	198.918	137.723	71.9246	137.333	151.331	152.569	82.438	124.639	228.364	89.6054	104.686	104.817	180.741	80.9489	113.33	124.999	175.831	127.202	108.362	98.526	190.64	120.939	110.665	105.242	146.642
AT2G18550.1	ATHB-21	2	8049371	8051316	-	1945	protein_coding	Homeobox-leucine zipper protein ATHB-21 [Source:UniProtKB/Swiss-Prot;Acc:Q9ZU70]	38.0281	15.0609	10.8024	31.9697	16.246	3.98531	5.63697	28.7614	32.4035	16.1256	15.5516	34.9574	13.6687	16.2055	8.88868	45.249	27.85	12.8048	18.8829	31.4818	35.498	7.99522	12.9887	26.7528	32.6101	19.0024	22.1913	40.8942	22.2195	6.41393	11.3956	37.9764	27.7791	14.3203	14.4403	69.5236	20.3288	16.4412	16.8941	50.323
AT5G59450.1	SCL11	5	23974458	23976791	+	2333	protein_coding	Scarecrow-like protein 11 [Source:UniProtKB/Swiss-Prot;Acc:Q9LTI5]	389.916	549.503	437.034	361.987	424.58	500.492	394.613	290.222	402.07	361.002	370.471	321.736	411.214	347.279	381.489	348.784	376.621	335.968	359.011	445.836	383.949	320.523	353.046	374.211	410.508	415.818	333.939	415.955	368.371	310.921	370.449	375.604	265.962	230.359	313.944	355.891	348.324	232.125	318.208	439.5
AT4G25110.1	AMC2	4	12887474	12890262	-	2788	protein_coding	Metacaspase-2 [Source:UniProtKB/Swiss-Prot;Acc:Q7XJE5]	172.165	168.974	255.464	184.182	356.788	259.186	296.702	243.398	184.416	260.137	246.907	151.367	433.119	503.362	193.821	236.436	285.653	330.041	246.83	355.596	492.397	581.151	354.172	446.13	236.451	215.816	184.174	158.961	338.844	303.674	190.667	273.354	239.529	331.766	215.603	489.731	233.207	315.041	248.892	459.177
AT2G46370.1	JAR1	2	19033790	19036659	+	2869	protein_coding	Auxin-responsive GH3 family protein [Source:UniProtKB/TrEMBL;Acc:F4II77]	0	152.18	117.827	2.05703	214.486	359.904	218.864	173.088	117.084	123.02	141.28	154.458	301.929	273.483	232.089	257.077	161.089	264.042	183.031	184.639	190.024	395.777	127.667	279.299	187.91	0	250.287	67.9435	160.547	197.576	36.3147	268.821	129.787	228.92	356.159	452.826	150.944	196.9	222.354	333.869
AT5G18470.1		5	6127773	6129285	+	1512	protein_coding	Curculin-like (Mannose-binding) lectin family protein [Source:UniProtKB/TrEMBL;Acc:Q94K76]	113.417	110.022	191.462	66.921	220.276	207.32	198.618	105.093	134.717	77.6295	179.007	76.0604	209.068	134.013	175.007	96.9165	153.429	112.307	187.575	100.74	210.17	143.372	217.574	87.0045	116.753	89.7028	170.541	63.8374	200.517	134.159	183.582	95.1838	128.607	71.8877	150.623	64.3121	179.036	69.1216	122.658	88.5473
AT4G34640.1	SQS1	4	16538189	16542024	+	3835	protein_coding	Squalene synthase 1 [Source:UniProtKB/Swiss-Prot;Acc:P53799]	731.46	773.937	794.417	686.24	596.619	727.73	679.399	648.852	771.617	548.516	757.445	675.95	576.57	729.558	731.607	720.916	771.293	814.766	810.757	800.694	792.366	860.349	810.053	799.115	672.302	768.87	696.05	747.657	630.013	707.979	690.88	663.27	801.606	765.654	783.676	904.898	779.923	812.62	797.579	868.92
AT5G20280.1	SPS1	5	6844712	6850237	-	5525	protein_coding	Sucrose-phosphate synthase 1 [Source:UniProtKB/Swiss-Prot;Acc:Q94BT0]	540.423	693.919	641.065	395.657	401.635	580.339	603.403	248.825	710.866	491.141	560.91	349.701	409.793	310.117	579.335	322.884	421.751	472.943	525.06	364.336	415.727	382.298	382.797	286.861	564.689	545.943	372.127	422.938	345.909	402.033	544.167	324.469	424.345	460.22	468.361	345.479	422.775	490.523	440.075	331.81
AT1G05675.1	UGT74E1	1	1701116	1702749	-	1633	protein_coding	Glycosyltransferase (Fragment) [Source:UniProtKB/TrEMBL;Acc:A0A1W6AJW6]	5.62233	2.50077	6.83896	3.08881	18.1275	12.9574	14.9912	3.38991	6.73497	4.03267	6.67091	13.6503	12.2982	21.9516	6.48125	2.58447	6.31683	6.896	5.51664	8.31844	15.9484	16.0402	14.9712	9.66887	5.30643	11.958	7.37536	3.13972	10.1763	16.612	10.0612	4.32692	1.79852	2.37039	1.91895	1.02087	1.93554	0	2.09714	0.972898
AT4G39880.1		4	18504489	18505472	+	983	protein_coding	At4g39880 [Source:UniProtKB/TrEMBL;Acc:Q9SMR5]	149.808	175.905	142.611	112.463	83.8334	136.481	121.292	93.8465	120.512	120.931	114.385	106.686	83.3863	150.563	135.651	104.733	129.198	147.741	151.775	88.0102	119.422	176.732	123.93	91.3677	114.459	136.305	168.43	81.8341	143.1	137.414	145.901	70.591	140.542	166.613	173.453	92.0569	128.759	204.497	160.823	89.8604
AT1G05700.1		1	1709673	1713443	+	3770	protein_coding	Leucine-rich repeat transmembrane protein kinase protein [Source:TAIR;Acc:AT1G05700]	106.927	571.478	298.482	66.8201	333.063	722.88	414.937	154.507	121.757	145.217	284.86	62.6431	394.792	508.591	272.878	148.54	286.368	552.738	391.502	345.085	694.204	975.294	913.316	495.076	157.939	222.667	230.756	54.323	265.465	267.369	276.178	149.925	261.656	416.852	360.579	584.119	257.356	400.577	412.523	508.459
AT2G45960.1	PIP1B	2	18910081	18911982	+	1901	protein_coding	Plasma membrane intrinsic protein 1B [Source:UniProtKB/TrEMBL;Acc:A8MRW1]	7673.49	3209.04	4609.89	13478	5587.45	2330.35	3658.57	10672.7	7552.95	9240.92	4411.78	12123.5	6099.87	6037.59	3772.31	9669.7	7479	6394.58	3954.8	10813.5	6723.39	5251.54	2898.35	11516.4	8957.08	9374.18	3969.52	14110.3	5001.5	5331.98	3026.7	11161.6	6848.44	5465.26	3832.81	11842.7	6014.66	5451.23	3862.31	11883.5
AT2G30100.1		2	12847518	12849708	+	2190	protein_coding	Pentatricopeptide repeat-containing protein At2g30100, chloroplastic [Source:UniProtKB/Swiss-Prot;Acc:Q0WNN7]	95.1618	138.101	137.381	116.244	146.254	146.548	162.794	157.784	117.024	146.207	116.795	113.348	113.398	165.048	111.144	135.651	115.782	142.857	97.0202	145.895	106.25	127.529	103.742	124.083	113.411	127.218	86.5247	92.0047	101.151	149.202	97.747	141.476	108.113	118.877	96.7352	149.947	105.471	113.833	99.2484	139.518
AT1G27670.1		1	9627533	9628749	-	1216	protein_coding	At1g27670 [Source:UniProtKB/TrEMBL;Acc:Q9SFZ2]	125.822	52.6197	94.0455	147.36	108.524	25.9094	50.6677	132.926	129.896	79.6322	90.0153	193.612	75.1676	32.382	61.4882	134.425	109.835	62.059	80.3155	183.179	86.1161	46.0403	56.922	150.351	142.131	89.3627	84.9481	164.477	69.938	56.3395	53.0092	112.681	117.585	63.4388	74.0095	102.168	111.31	65.5413	70.511	129.035
AT2G13790.1	SERK4	2	5741592	5746833	+	5241	protein_coding	Somatic embryogenesis receptor kinase 4 [Source:UniProtKB/Swiss-Prot;Acc:Q9SKG5]	203.149	201.951	238.374	192.281	321.952	246.265	272.991	233.399	260.257	225.883	204.719	184.887	256.831	241.098	221.633	200.22	290.716	268.975	258.837	287.029	261.701	267.336	299.166	250.156	171.165	199.605	188.544	223.62	213.989	228.024	202.638	229.84	227.258	168.158	258.361	227.376	270.912	176.621	255.47	290.192
AT1G33590.3		1	12177683	12179504	+	1821	protein_coding	Leucine-rich repeat (LRR) family protein [Source:TAIR;Acc:AT1G33590]	665.09	491.119	593.83	797.446	928.711	584.163	742.237	946.442	604.954	579.762	633.947	677.713	862.14	902.831	700.661	883.732	423.041	404.916	621.405	396.24	570.374	410.51	647.492	481.118	709.336	714.555	842.613	565.784	859.309	945.499	824.171	761.734	461.037	355.424	483.921	383.627	402.549	403.158	448.656	351.925
AT3G11260.1	WOX5	3	3527280	3528440	+	1160	protein_coding	WUSCHEL-related homeobox 5 [Source:UniProtKB/Swiss-Prot;Acc:Q8H1D2]	9.27309	9.20465	6.87502	10.3132	2.70742	0.996319	2.81865	6.76712	1.11725	5.03922	6.66485	4.85477	1.36688	3.47275	2.42405	7.75706	6.2881	4.92492	4.72055	7.40777	8.40663	4.99668	2.99745	1.2162	10.5755	10.6872	6.47288	8.3889	8.07851	11.546	7.59817	6.51067	8.06428	5.56985	8.66478	8.17951	2.90413	3.86912	5.28019	4.83819
AT3G49690.1	RAX3	3	18427735	18429281	+	1546	protein_coding	RAX3 [Source:UniProtKB/TrEMBL;Acc:A0A178VK29]	74.7364	85.1208	85.1283	61.8061	60.6512	75.742	60.0133	46.586	86.3147	43.3472	70.0262	44.7965	69.6961	32.368	85.0012	54.2814	65.7884	30.538	63.0165	61.9593	50.5957	33.0525	67.8906	42.3782	68.0294	52.5084	49.8272	90.0563	28.4298	23.0276	52.9273	94.1959	40.4245	31.6696	59.5465	52.0877	31.9391	18.283	55.6887	61.1961
AT1G13900.1	PAP2	1	4753099	4755656	-	2557	protein_coding	Probable inactive purple acid phosphatase 2 [Source:UniProtKB/Swiss-Prot;Acc:Q9LMG7]	272.083	341.591	281.206	255.01	238.266	296.115	296.375	186.714	263.619	264.202	273.696	224.003	247.27	209.957	270.333	214.431	199.232	263.063	247.783	229.814	230.621	257.273	266.262	236.948	239.442	306.591	298.925	223.627	245.7	286.639	326.505	235.246	196.585	227.901	258.374	229.421	231.244	228.2	238.811	226.664
AT1G04170.1	EIF2 GAMMA	1	1096882	1099901	+	3019	protein_coding	Eukaryotic translation initiation factor 2 gamma subunit [Source:UniProtKB/TrEMBL;Acc:O64490]	449.821	704.126	511.834	442.429	379.527	543.298	460.463	384.197	427.357	515.237	488.265	497.123	431.749	488.329	550.683	450.903	461.076	556.639	523.649	394.369	384.376	538.035	484.853	414.713	440.176	491.67	558.003	468.494	538.991	565.185	559.357	397.573	510.623	714.625	565.31	414.215	490.602	686.449	572.975	419.265
AT4G15975.1		4	9051871	9053241	+	1370	protein_coding	RING/U-box superfamily protein [Source:TAIR;Acc:AT4G15975]	6.54597	2.50264	6.84598	5.14969	8.15053	14.9497	12.187	9.31886	4.48588	4.03242	13.3395	7.79379	9.56586	3.46736	16.1948	9.0465	2.70481	8.86602	12.6053	5.54762	7.49877	14.0265	8.9846	4.84034	5.30277	9.55335	8.30216	8.37577	6.09657	14.0671	10.0748	2.16478	6.29042	7.1209	9.60116	3.06353	3.8713	4.80796	8.40016	2.91561
AT5G57080.1		5	23098872	23099587	+	715	protein_coding	Putative uncharacterized protein [Source:UniProtKB/TrEMBL;Acc:Q9LU78]	25.1427	6.8551	18.2539	18.7618	9.65969	5.95937	7.65067	9.20915	19.5088	16.0676	8.84522	15.1478	9.58714	14.1114	14.3065	14.2446	6.11116	12.7739	14.8126	10.29	9.09316	7.8377	13.0497	12.6567	15.5728	11.3839	14.145	20.1591	10.6062	14.4745	10.5202	11.0739	9.6918	6.68373	7.83499	6.17526	13.5689	5.06511	5.50926	6.53135
AT1G33612.1		1	12191133	12193270	+	2137	protein_coding	Leucine-rich repeat (LRR) family protein [Source:UniProtKB/TrEMBL;Acc:F4HR92]	17.9176	32.4349	31.1649	14.3998	50.8895	30.9056	24.3199	41.5732	9.00541	23.1921	27.8104	13.6847	49.1834	63.4697	37.3266	20.6698	27.1468	52.2172	45.7558	30.4669	63.9615	70.3102	79.7939	37.3259	26.5887	40.8298	36.8097	14.6347	54.187	48.4427	45.088	17.275	49.5668	62.1574	51.705	29.5776	31.9308	49.712	36.5436	40.9959
AT1G27740.1	BHLH54	1	9654475	9656089	+	1614	protein_coding	Transcription factor bHLH54 [Source:UniProtKB/Swiss-Prot;Acc:Q8LEG1]	78.5017	105.135	76.308	46.3519	107.74	160.456	93.7617	91.4839	72.8749	91.7358	70.0284	34.0892	158.523	129.463	62.3399	68.4969	92.8394	88.6593	77.9874	98.9437	171.489	211.359	154.745	104.107	118.403	84.75	58.1257	61.7786	78.2028	99.7727	65.5134	106.094	131.172	160.684	121.96	253.276	141.305	153.923	118.703	206.94
AT4G29780.1		4	14579563	14582057	+	2494	protein_coding	Nuclease [Source:UniProtKB/TrEMBL;Acc:Q84J48]	88.8158	98.8989	97.297	102.824	130.962	141.577	120.603	147.677	86.7512	87.7314	92.3456	107.605	116.121	103.823	84.431	100.756	92.3759	101.481	101.009	108.905	118.611	95.4761	167.534	108.242	92.2333	98.5981	67.1407	94.0465	67.5738	68.7901	76.3035	111.144	64.0282	91.153	81.3367	99.9236	126.748	93.5636	84.4634	108.454
AT5G23510.3		5	7927122	7929387	+	2265	protein_coding	unknown protein; BEST Arabidopsis thaliana protein match is: unknown protein (TAIR:AT5G23490.1); Has 35333 Blast hits to 34131 proteins in 2444 species: Archae - 798; Bacteria - 22429; Metazoa - 974; Fungi - 991; Plants - 531; Viruses - 0; Other Euk /.../s - 9610 (source: NCBI BLink). [Source:TAIR;Acc:AT5G23510]	184.544	170.386	159.679	163.847	264.078	223.22	205.484	184.573	198.206	113.904	163.362	179.02	195.436	145.718	207.119	174.494	267.389	181.252	245.672	232.211	268.648	211.187	256.648	200.06	182.741	122.727	238.222	173.905	216.913	176.699	214.558	176.604	226.197	172.868	227.794	237.029	191.647	165.778	214.686	195.01
AT1G13540.1		1	4635463	4636805	-	1342	protein_coding	At1g13540 [Source:UniProtKB/TrEMBL;Acc:Q6NM24]	17.7242	27.5536	22.5215	26.7888	39.8069	42.8517	42.213	35.5656	21.2846	20.1606	24.4505	17.5189	62.8658	34.6892	31.5603	23.265	43.2309	72.8957	38.5886	54.5751	75.848	101.116	94.8613	77.5585	15.8952	19.0755	15.6929	26.1862	35.4993	28.1602	18.9206	32.4954	30.5278	42.7954	31.7091	66.4004	39.6835	39.4927	38.9151	48.532
AT4G25830.1		4	13133402	13135286	+	1884	protein_coding	CASP-like protein [Source:UniProtKB/TrEMBL;Acc:A0A178UTE2]	124.321	58.4039	75.3216	79.3105	47.9893	62.7875	79.6929	35.5784	105.398	76.615	88.9266	104.225	75.1612	49.7026	63.153	54.28	118.088	33.4936	59.0835	87.8439	53.4195	20.0353	32.945	42.3635	106.924	56.1102	55.3544	83.7643	49.7733	28.1387	51.6474	48.7136	69.1846	32.4487	46.0918	72.5081	96.7837	31.7418	45.1637	71.9027
AT5G60660.1	PIP2-4	5	24375368	24377206	-	1838	protein_coding	PIP2F [Source:UniProtKB/TrEMBL;Acc:A0A178UG45]	968.231	787.945	1143.49	840.25	468.461	451.502	968.989	539.776	1064.91	1542.46	1226.26	801.24	773.437	801.917	898.304	491.066	1195.32	1241.27	836.859	1056.57	591.795	1010.32	544.99	756.907	1358.12	1235.88	943.315	965.067	499.396	646.762	525.943	483.635	978.16	1330.42	892.518	1194.54	934.885	1523.66	895.905	1027.98
AT5G45650.1	SBT5.6	5	18513224	18518972	-	5748	protein_coding	Subtilisin-like protease SBT5.6 [Source:UniProtKB/Swiss-Prot;Acc:Q9FK76]	49.1841	92.2149	62.2374	28.786	28.2054	67.8002	65.4253	6.79102	49.5953	90.7593	70.0999	29.359	38.2502	62.2814	51.9712	15.5002	34.4303	41.3813	39.4633	22.1461	15.0683	45.2398	26.9221	12.0194	52.3431	68.5859	49.6508	26.1189	17.4189	34.3815	40.0006	15.1023	29.7703	53.3973	53.5682	31.6036	41.6032	49.6099	58.3533	25.4174
AT1G52050.1	JAL8	1	19354919	19356901	-	1982	protein_coding	Jacalin-related lectin 8 [Source:UniProtKB/Swiss-Prot;Acc:F4IB94]	108.28	209.526	152.706	154.535	189.132	275.055	251.359	271.853	96.3685	290.318	208.952	172.313	306.124	442.814	154.59	201.624	160.359	144.808	165.397	117.462	304.409	382.513	409.375	273.774	121.89	187.258	284.266	70.1707	269.922	308.408	205.518	206.848	231.703	384.994	273.794	402.451	189.703	404.379	314.34	334.01
AT2G42390.1		2	17651106	17652643	-	1537	protein_coding	Expressed protein [Source:UniProtKB/TrEMBL;Acc:Q9SLC0]	191.924	142.262	158.137	185.642	157.923	114.576	134.361	175.094	192.154	177.38	139.96	170.878	188.631	171.327	131.702	168.071	192.224	170.402	169.149	204.645	173.726	171.878	150.874	215.286	215.023	167.417	158.13	207.631	136.31	129.58	136.781	173.626	212.348	180.641	158.862	293.446	191.673	161.553	168.983	272.853
AT1G75820.1	CLV1	1	28463344	28466971	-	3627	protein_coding	FLO5 [Source:UniProtKB/TrEMBL;Acc:A0A384L048]	409.497	179.304	251.596	561.132	487.202	228.345	311.993	516.314	408.428	226.912	308.273	547.526	386.574	210.98	330.683	625.11	506.962	373.427	430.298	408.625	504.296	388.309	511.404	511.373	474.092	331.376	339.988	369.694	638.345	458.048	516.779	383.781	568.761	356.779	465.525	249.69	640.455	399.144	453.664	245.65
AT5G41730.1		5	16684606	16687218	-	2612	protein_coding	Protein kinase family protein [Source:UniProtKB/TrEMBL;Acc:Q9FGG5]	3.77977	13.2969	5.83753	0	18.1899	14.9554	15.893	11.8823	19.1537	13.1093	2.22521	4.89131	19.1257	25.3784	12.1778	2.58348	16.3023	15.7641	6.31317	6.46038	13.1795	35.1764	28.9192	9.62099	14.1902	14.4299	2.75913	0	12.287	0	10.0064	9.71135	9.01836	7.8575	8.61185	0	6.7728	17.184	9.3842	9.7711
AT5G01640.1	PRA1B5	5	241212	242322	-	1110	protein_coding	PRA1 family protein [Source:UniProtKB/TrEMBL;Acc:A0A178UH31]	51.1062	79.4352	65.7359	48.4562	33.4198	43.8415	44.135	29.6171	46.9676	97.7672	44.4403	49.5592	56.0389	74.0574	35.5712	18.0982	89.9103	96.5316	100.739	85.1588	89.7472	106.995	77.9175	36.4411	48.5044	76.1022	55.4492	31.4464	43.4875	28.2019	45.5273	31.449	40.3499	57.2111	97.1733	42.9296	60.0154	30.9085	58.0012	42.6213
AT5G53250.1	AGP22	5	21603569	21604414	+	845	protein_coding	ATAGP22 [Source:UniProtKB/TrEMBL;Acc:A0A178UC75]	817.898	791.268	803.203	353.784	386.791	608.302	693.207	208.219	872.898	1369.59	1020.24	524.171	518.332	630.797	752.649	226.4	506.015	932.502	791.336	313.076	494.852	929.864	621.671	180.849	708.424	953.247	962.284	412.529	411.279	535.001	696.448	159.337	355.196	781.075	1063.74	389.505	429.033	783.366	682.63	325.721
AT1G01620.1	PIP1-3	1	225665	227543	-	1878	protein_coding	TMP-B [Source:UniProtKB/TrEMBL;Acc:A0A178WIA6]	7511.87	3088.38	6330.32	9377.44	5351.21	2355.32	4511.4	7270.71	7491.99	7595.71	6188.8	8902.82	5543.63	4778.97	5301.12	5962.16	9382.88	6771.95	6023.38	9665.58	5864.42	5034.84	3568.83	8103.45	9086.18	7693.14	5928.42	10863.9	4700.17	4927.17	3967.06	7892.56	8640.7	7499.04	4588.93	10661.7	7080.06	8057.48	4930.83	9956.9
AT5G33290.1	XGD1	5	12558154	12562020	+	3866	protein_coding	Glycosyltransferase (Fragment) [Source:UniProtKB/TrEMBL;Acc:W8PUC9]	253.37	544.146	252.392	191.349	371.492	642.01	444.447	254.476	298.145	269.221	329.242	189.541	396.214	450.158	305.824	295.852	218.87	199.013	219.27	177.3	379.818	254.029	339.166	286.771	267.552	236.383	245.79	193.43	304.405	311.193	397.337	291.62	151.342	145.675	212.648	187.698	215.782	124.383	215.258	179.49
AT2G34610.1		2	14575392	14576527	+	1135	protein_coding	Cotton fiber protein [Source:UniProtKB/TrEMBL;Acc:Q8VYN4]	51.1461	173.871	75.5175	40.2033	31.6235	151.457	50.6978	15.2338	39.1534	88.6981	57.7763	31.1057	39.6364	43.9652	22.6407	19.3902	49.4675	57.1316	22.0394	35.1695	57.9806	24.0047	31.9636	41.2806	85.5667	58.2962	37.8818	49.2589	30.3576	12.8153	42.9758	18.4313	58.2988	41.2974	39.4365	61.3209	40.6548	35.7183	29.5122	57.1745
AT5G42500.1	DIR2	5	16994106	16995062	-	956	protein_coding	Dirigent protein 2 [Source:UniProtKB/Swiss-Prot;Acc:Q9FIG7]	325.099	638.58	527.507	113.518	226.142	543.903	373.402	125.1	370.255	448.434	438.613	150.254	314.419	309.306	307.538	111.204	257.357	354.571	283.046	173.276	295.601	391.247	220.904	158.488	345.872	405.019	220.335	192.041	159.076	186.305	218.4	185.779	118.111	203.457	269.928	136.065	208.151	179.458	216.028	135.185
AT1G51270.13		1	19008273	19011285	+	3012	protein_coding	Vesicle-associated protein 1-4 [Source:UniProtKB/TrEMBL;Acc:F4I818]	28.3015	19.1257	47.7123	43.197	19.9954	0	0	9.33337	50.6638	26.2174	46.723	15.642	19.1267	2.30783	0	41.3388	57.9225	33.498	52.859	24.0027	54.5638	41.1863	91.7594	4.81518	26.592	0	26.6842	22.9958	11.2495	0	18.7821	21.5914	52.2771	51.9161	52.6561	55.0725	16.449	48.7434	18.7891	82.0076
AT5G55060.3		5	22341967	22346577	+	4610	protein_coding	Rab3 GTPase-activating protein catalytic subunit [Source:UniProtKB/TrEMBL;Acc:Q683D2]	184.002	65.6871	138.252	167.639	256.329	149.546	200.14	218.919	189.164	181.506	193.571	273.76	188.533	303.467	145.271	293.244	182.836	182.269	93.8872	287.097	186.287	210.969	145.615	176.934	204.774	133.351	184.937	234.129	157.519	225.59	160.25	238.568	173.97	139.208	152.213	353.88	222.544	225.522	129.416	319.282
AT4G12440.3	APT4	4	7376162	7380372	+	4210	protein_coding	APT4 [Source:UniProtKB/TrEMBL;Acc:A0A178URQ7]	2.7635	14.2603	5.91279	0	22.4996	26.8935	17.8831	10.1384	5.56955	17.1297	0	0	12.3042	31.2933	10.4864	19.3983	0	14.7731	0.7859	0.927034	8.38327	13.9619	11.998	24.4213	7.03438	13.0041	3.70591	3.14974	11.0535	7.71682	15.2639	11.9601	0	3.19716	2.89457	0	0	11.6622	7.42608	2.89288
AT2G44300.1		2	18307223	18308494	-	1271	protein_coding	At2g44300 [Source:UniProtKB/TrEMBL;Acc:O64865]	117.837	252.655	156.115	49.4987	74.0207	209.232	124.001	24.5334	118.46	148.156	129.971	48.5591	87.479	128.478	136.575	45.2483	87.1574	115.244	120.385	41.6644	68.2038	123.94	115.895	31.61	164.834	149.68	142.379	58.7159	87.8916	100.044	144.309	17.3588	60.9424	88.2871	117.434	17.38	73.5701	67.6817	84.4494	20.3266
AT5G54130.2		5	21962570	21965623	+	3053	protein_coding	At5g54130 [Source:UniProtKB/TrEMBL;Acc:Q8GUH8]	102.68	113.982	120.828	79.2127	138.068	131.593	142.218	85.6755	99.0123	124.023	113.456	75.234	97.0038	108.497	106.271	76.2235	98.5876	129.063	103.327	78.4902	118.464	127.522	144.642	60.2413	93.9129	147.602	115.986	58.5505	118.505	128.807	125.332	56.1616	88.2868	130.702	126.434	65.285	105.471	130.112	131.651	66.3376
AT1G34510.1	PER8	1	12615690	12617032	-	1342	protein_coding	Peroxidase [Source:UniProtKB/TrEMBL;Acc:Q0WRX6]	32.6476	32.5642	36.2316	12.3642	57.8992	118.589	48.7804	77.0577	23.5244	47.3773	17.7821	0	116.165	201.2	34.7967	68.5027	65.7449	100.478	26.7754	18.5003	197.574	324.366	167.756	61.8071	68.8777	66.7612	10.1544	31.4239	69.9808	103.683	29.013	152.731	57.4627	188.626	82.6376	122.587	78.3992	168.575	116.751	73.7659
AT2G28060.2	KINB3	2	11949871	11952253	-	2382	protein_coding	SNF1-related protein kinase regulatory subunit beta-3 [Source:UniProtKB/Swiss-Prot;Acc:Q9ZUU8]	19.5792	14.1972	20.5688	16.4869	9.94946	4.98265	16.8877	9.31387	10.0797	16.1282	18.8927	12.6498	10.9334	9.25141	7.28214	14.2178	4.50213	11.8208	14.1741	9.25091	8.42562	8.00787	5.99158	10.9103	18.541	16.6849	14.7721	24.0938	14.194	11.5225	12.6183	20.5838	13.4656	5.5496	16.3379	20.4325	15.4865	9.63607	13.678	14.5554
AT4G18700.1	CIPK12	4	10288798	10291058	-	2260	protein_coding	CBL-interacting serine/threonine-protein kinase 12 [Source:UniProtKB/Swiss-Prot;Acc:Q9SN43]	374.661	468.101	375.787	377.437	289.068	371.874	329.19	337.72	411.007	427.55	372.683	398.929	251.376	354.228	346.552	326.829	354.832	447.299	306.126	372.017	358.482	379.76	296.212	330.972	323.575	442.141	383.66	382.54	352.919	367.043	340.501	364.854	356.07	375.121	354.19	332.457	337.685	446.223	369.429	326.139
AT2G45180.1		2	18626188	18627157	+	969	protein_coding	At2g45180/T14P1.1 [Source:UniProtKB/TrEMBL;Acc:Q42044]	204.237	105.568	115.11	144.463	86.5148	75.71	86.5173	105.671	180.717	168.292	162.129	161.927	46.4785	70.6572	113.831	95.6848	194.64	205.85	202.084	168.625	143.642	172.7	109.945	70.6851	175.173	164.681	148.098	186.772	82.596	89.919	99.0011	98.8465	169.15	215.335	245.777	398.951	179.104	221.073	155.601	262.73
AT2G03680.1	SPR1	2	1120787	1122055	+	1268	protein_coding	Protein SPIRAL1 [Source:UniProtKB/Swiss-Prot;Acc:Q9SJW3]	870.209	926.307	1033.92	751.827	697.768	894.562	801.791	646.371	756.94	1043.9	989.663	774.983	704.494	876.222	949.891	634.123	798.765	854.615	875.721	741.543	653.62	848.196	809.664	702.654	996.258	1042.17	1110.3	671.359	786.765	958.19	902.889	613.834	851.278	1080.34	910.128	711.193	741.046	916.388	838.394	759.937
AT5G10210.1		5	3206140	3207136	+	996	protein_coding	At5g10210 [Source:UniProtKB/TrEMBL;Acc:Q9LX09]	74.9466	106.358	52.1118	55.7107	100.985	149.435	92.1299	66.7986	65.8524	60.4664	85.5156	69.8468	73.8162	75.2736	88.0242	93.0937	45.7691	84.7055	105.387	44.4638	68.1243	87.8822	124.922	68.1977	68.689	99.6003	96.2297	51.4031	94.7679	123.261	103.994	54.2915	35.8139	63.7504	74.1856	19.4326	42.5963	50.3769	80.3801	21.2636
AT3G15710.1		3	5323262	5324966	-	1704	protein_coding	Signal peptidase I [Source:UniProtKB/TrEMBL;Acc:Q9LW08]	179.718	180.812	142.483	92.8334	177.713	223.166	166.345	148.004	197.664	219.703	174.381	114.526	165.397	209.561	162.37	111.189	173.296	208.813	163.619	122.25	233.42	244.762	209.843	114.392	190.293	201.735	180.368	123.759	190.713	166.84	160.935	132.423	138.837	210.205	202.245	149.298	173.284	193.593	157.458	146.037
AT1G08500.1	ENODL18	1	2688880	2690250	+	1370	protein_coding	Early nodulin-like protein 18 [Source:UniProtKB/TrEMBL;Acc:O82083]	119.492	141.905	119.419	78.2968	87.7823	107.63	101.292	60.9774	134.473	132.055	123.372	88.5936	110.696	108.678	103.602	69.7927	120.724	105.404	137.832	100.812	94.6044	150.206	126.805	78.7363	135.142	122.858	111.673	85.8792	107.57	97.2541	95.8187	61.7278	99.6891	130.7	156.587	71.5005	97.7549	113.604	129.303	78.6513
AT2G31540.1		2	13430469	13432065	-	1596	protein_coding	GDSL esterase/lipase At2g31540 [Source:UniProtKB/Swiss-Prot;Acc:Q9SIQ3]	28.052	25.0271	23.4728	18.5391	50.7128	26.9093	37.4991	38.9693	38.1287	31.2512	32.2368	22.4065	53.2956	45.0763	25.1014	27.1396	71.2243	34.4789	52.7841	36.9847	58.1137	78.1458	77.8671	79.8691	35.3509	38.2115	45.2016	20.9397	46.7378	47.3181	25.1882	21.6483	30.5527	27.6938	31.6846	38.8052	40.6488	31.7342	22.0515	21.3803
AT1G70460.1	PERK13	1	26555705	26559322	+	3617	protein_coding	RHS10 [Source:UniProtKB/TrEMBL;Acc:A0A178WB53]	207.25	329.75	328.605	116.162	346.728	539.42	399.973	196.958	220.976	368.085	279.299	92.0107	545.057	600.841	279.382	200.206	216.598	365.537	238.378	132.865	513.374	852.654	621.168	254.733	270.635	298.514	205.928	148.341	264.46	322.104	288.656	278.269	258.055	453.719	361.524	447.512	308.633	439.651	367.704	443.947
AT1G74790.1	HIPL1	1	28098464	28101896	+	3432	protein_coding	HIPL1 protein [Source:UniProtKB/Swiss-Prot;Acc:Q9SSG3]	537.248	717.778	589.307	423.565	665.103	901.344	781.363	503.386	612.054	725.066	643.139	374.818	668.013	852.33	516.465	494.713	598.908	565.544	452.25	471.527	633.812	798.234	650.118	597.362	532.304	592.009	406.399	418.946	604.542	669.8	533.755	451.987	461.892	484.498	460.111	600.467	445.057	500.865	464.739	541.589
AT2G14110.2		2	5951840	5953185	+	1345	protein_coding	At2g14110 [Source:UniProtKB/TrEMBL;Acc:Q6IDA8]	4.63134	6.69705	3.93081	3.09451	14.4329	10.959	8.45848	10.9943	10.0502	10.0781	8.88559	5.8231	10.9354	4.63129	7.27006	10.3433	12.57	8.86469	7.07952	3.70462	13.0709	1.99799	5.99559	0	11.4524	7.11948	11.1	6.29299	4.03591	2.56688	3.80192	2.17095	3.58273	5.57408	15.4097	4.09043	7.74457	8.71241	5.28424	6.76952
AT4G33720.1		4	16182743	16183619	+	876	protein_coding	AT4g33720/T16L1_210 [Source:UniProtKB/TrEMBL;Acc:O81888]	45.0571	3.35757	157.817	18.5887	44.0666	2.98794	7.53329	9.29054	36.7295	15.1136	61.0469	16.4503	65.6258	23.1878	27.4134	1.29332	374.998	501.285	392.835	456.243	94.0087	38.8725	66.0008	44.0058	86.1188	17.7117	280.867	28.3571	51.1807	12.8701	2.54702	7.61504	1194.5	1001.93	712.481	850.698	969.221	481.674	687.224	960.508
AT5G44565.3		5	17951449	17953180	+	1731	protein_coding	unknown protein; FUNCTIONS IN: molecular_function unknown; INVOLVED IN: biological_process unknown; LOCATED IN: endomembrane system; Has 35333 Blast hits to 34131 proteins in 2444 species: Archae - 798; Bacteria - 22429; Metazoa - 974; Fungi - 991; /.../ - 531; Viruses - 0; Other Eukaryotes - 9610 (source: NCBI BLink). [Source:TAIR;Acc:AT5G44565]	3.56262	2.54688	0	1.03781	11.5358	5.96798	4.74818	5.87729	7.68055	4.02446	5.53482	4.77844	12.313	0	2.40044	2.58949	2.64819	6.88903	7.81941	6.52437	5.51081	7.89465	14.0484	8.72368	2.60917	2.31281	9.35337	3.1688	4.90474	6.51444	5.19758	2.19656	3.53902	8.18586	5.84989	7.19656	5.81356	0	4.34019	1.89395
AT2G39430.1	DIR9	2	16463347	16464531	+	1184	protein_coding	Dirigent protein 9 [Source:UniProtKB/Swiss-Prot;Acc:O80630]	2048.72	1636.73	2049.29	702.886	1402.19	1640.21	1468.75	444.431	2773.81	1749.85	1911.3	692.49	1701.56	1051.42	1295.83	533.844	999.856	1164.33	1081.75	901.227	1287.55	1224.76	1091.6	571.377	2081.05	1558.8	1026.09	1212.29	622.975	768.509	1073.4	795.466	533.02	797.399	742.22	846.055	586.568	728.129	780.274	641.015
AT1G79160.1		1	29779517	29780876	-	1359	protein_coding	Filamentous hemagglutinin transporter [Source:UniProtKB/TrEMBL;Acc:Q84JL6]	158.654	143.59	138.037	119.511	191.831	269.073	189.468	150.742	166.949	186.488	143.374	112.919	215.928	216.212	145.679	162.852	161.246	138.897	143.339	131.34	212.6	185.237	242.634	209.596	150.144	118.064	108.913	155.01	126.824	162.534	133.667	213.358	65.5548	71.3048	116.25	84.7828	99.6915	66.443	103.042	88.3481
AT4G11350.1		4	6901503	6904426	+	2923	protein_coding	At4g11350 [Source:UniProtKB/TrEMBL;Acc:B6IDH2]	10.3635	9.15147	3.89745	2.05743	9.99227	20.9353	11.2274	11.0278	7.8764	22.1831	8.89863	11.7253	9.56372	17.313	12.9801	1.29192	2.71356	11.8226	5.52141	4.61697	7.52193	9.0373	11.9703	0	8.86007	8.40081	6.44345	6.27312	12.2602	14.0279	10.0258	3.23998	5.40554	8.66028	11.4935	0	5.80575	2.86989	10.4477	3.90246
AT3G56860.8	UBA2A	3	21048727	21052320	-	3593	protein_coding	UBP1-associated protein 2A [Source:UniProtKB/Swiss-Prot;Acc:Q9LES2]	109.783	62.2941	96.2456	90.4618	38.2228	41.8774	71.0222	56.8807	42.8435	35.2958	66.765	39.1544	50.544	62.2746	67.41	49.0825	69.7842	47.2932	50.5177	89.4981	53.6936	51.2808	52.8439	82.9055	28.395	54.1678	51.4811	102.375	33.8277	77.6598	77.4718	70.1054	47.8224	80.8499	97.5523	30.5815	42.57	50.5435	62.497	87.0319
AT4G30680.1		4	14958687	14960321	-	1634	protein_coding	Initiation factor eIF-4 gamma, MA3 [Source:UniProtKB/TrEMBL;Acc:Q9SUH8]	14.7088	19.3078	16.7702	18.5894	3.5969	6.9718	13.1842	10.9792	14.4676	17.1286	22.1984	15.4811	5.46886	11.5945	24.993	21.9867	14.3182	17.7271	14.9271	14.8378	15.8216	12.9565	9.00034	18.3386	9.66558	15.3476	22.2485	8.4025	23.0772	24.4555	20.3796	14.1433	23.2268	32.8163	24.1375	20.4748	28.0795	18.4918	23.3712	11.5593
AT5G48900.1		5	19825078	19829140	+	4062	protein_coding	Probable pectate lyase 20 [Source:UniProtKB/Swiss-Prot;Acc:Q93WF1]	137.092	114.949	125.902	85.4289	75.293	85.7245	99.2629	53.4107	123.588	151.234	124.546	80.017	75.1511	115.491	114.291	69.7742	93.0309	145.805	145.845	75.7628	74.1766	132.414	119.744	72.4277	100.892	118.547	112.408	66.9549	113.128	132.793	154.483	56.2154	132.285	163.333	153.413	58.172	170.318	124.65	138.219	46.7489
AT4G31020.1		4	15108508	15110289	-	1781	protein_coding	Alpha/beta-Hydrolases superfamily protein [Source:UniProtKB/TrEMBL;Acc:Q84JV3]	8.42346	16.679	11.7309	5.14899	14.4949	23.9202	28.1174	12.7095	8.9752	21.1707	24.4575	19.4911	20.4977	23.1121	22.6776	11.6308	10.8233	24.6281	22.0624	7.39572	28.1304	24.0517	34.937	6.04733	20.3332	16.7279	19.3669	9.42124	22.3682	17.8979	13.845	17.3138	24.2702	29.258	27.8356	19.3999	22.2595	20.1813	19.9388	24.3075
AT5G58780.1		5	23735620	23737335	-	1715	protein_coding	Dehydrodolichyl diphosphate synthase 3 [Source:UniProtKB/Swiss-Prot;Acc:Q8RX73]	48.2933	158.065	95.1951	30.9321	27.0912	127.536	58.2287	18.6147	54.7826	98.7735	73.3231	23.3171	24.6028	47.4476	45.2664	11.6348	11.6857	26.5952	29.1173	13.8859	12.1506	24.9949	12.9869	8.50561	55.5497	76.0755	36.0474	32.4978	18.197	34.6183	35.4225	22.777	6.27551	27.8208	16.3587	6.13327	15.4881	25.1224	12.6593	5.81041
AT1G05250.1	PER2	1	1525601	1527360	-	1759	protein_coding	Peroxidase 1 [Source:UniProtKB/Swiss-Prot;Acc:P0DI10]	1566.73	2450.77	2938.82	317.118	3276.53	4741.4	3563.24	1565.29	1509.75	2368.18	2635	342.229	6247.5	5507.56	2091.82	1249.59	1986.18	2933.75	1753.5	970.488	6363.38	8841.12	6512.47	2254.08	2258.76	2098.61	1651.17	386.186	2619.35	2725.67	1993.4	2394.96	2855.14	4982.62	3567.35	7089.97	2781.38	5299.51	3908.06	6060.13
AT3G10710.1	PME24	3	3352077	3354375	+	2298	protein_coding	Putative pectinesterase/pectinesterase inhibitor 24 [Source:UniProtKB/Swiss-Prot;Acc:Q9SG77]	156.434	306.962	204.59	61.7205	287.081	446.624	310.604	128.946	173.301	303.508	210.235	41.0429	454.956	574.763	168.752	171.823	288.574	429.556	238.219	164.357	498.381	858.61	621.439	201.161	268.483	213.657	140.825	84.6831	236.053	286.906	223.036	219.222	378.421	506.934	460.661	654.854	352.213	520.313	438.727	595.204
AT5G01550.1	LECRKA4.2	5	214373	216773	-	2400	protein_coding	lectin receptor kinase a4.1 [Source:TAIR;Acc:AT5G01550]	177.553	228.585	236.484	251.938	150.943	158.524	226.274	184.158	177.974	257.14	208.048	233.755	191.26	194.972	187.514	200.225	161.174	192.124	157.027	226.135	156.237	141.688	142.61	258.647	180.006	195.936	164.654	263.352	101.328	154.166	152.651	260.09	54.1002	52.6642	87.0907	94.8316	91.918	29.6057	83.4454	101.591
AT1G28170.1	SOT7	1	9841269	9842435	+	1166	protein_coding	Cytosolic sulfotransferase 7 [Source:UniProtKB/Swiss-Prot;Acc:Q9FZ91]	0	3.34257	1.9606	0	1.80773	15.9434	4.69311	0.846459	0	3.02389	5.55586	0	5.46695	6.94071	5.66147	0	5.39859	5.91025	2.36171	0	4.67762	16.0075	12.984	0	1.7648	2.38088	7.38963	0	2.02519	1.28109	3.78971	1.0839	1.79437	9.52437	9.61582	1.02188	0.967948	15.4359	11.5869	0.969515
AT5G20680.6	TBL16	5	6999855	7001910	+	2055	protein_coding	TBL16 [Source:UniProtKB/TrEMBL;Acc:A0A178UN54]	108.092	113.242	136.57	89.5317	114.347	54.8259	66.4698	56.812	125.891	189.552	141.238	130.812	98.3767	151.265	107.834	67.1869	138.252	95.563	92.2521	96.9962	107.084	112.385	125.718	117.022	166.439	137.798	119.744	94.1378	118.312	112.321	70.2875	105.913	95.4217	119.855	47.9261	88.7758	54.1906	91.9851	75.3414	59.4408
AT5G37380.2		5	14816745	14819346	-	2601	protein_coding	AT5g37380/MNJ8_170 [Source:UniProtKB/TrEMBL;Acc:Q9FHS7]	36.7022	15.8135	25.3475	24.6936	0	9.96879	9.35892	7.63311	46.1103	25.2073	17.7956	29.3004	45.0876	45.0229	40.5514	51.6793	0	28.5709	22.8704	35.0959	0	0	23.9433	66.3045	70.8541	26.3829	13.8118	31.3721	22.4586	25.5159	23.8285	36.7319	23.4151	28.3637	33.535	33.6675	43.5445	19.1473	58.5508	45.8275
AT1G43160.1	RAP2-6	1	16263805	16264945	+	1140	protein_coding	Ethylene-responsive transcription factor RAP2-6 [Source:UniProtKB/Swiss-Prot;Acc:Q7G1L2]	132.57	83.6867	110.015	147.485	199.425	160.406	134.365	320.577	147.46	112.878	127.74	109.706	388.197	299.829	104.227	213.322	240.717	119.182	65.2981	309.289	330.625	168.874	110.909	430.602	163.905	140.097	50.8622	263.215	151.443	175.774	103.86	466.635	315.374	201.346	99.1722	849.679	270.086	234.125	191.177	768.2
AT2G37530.1		2	15750915	15751672	+	757	protein_coding	unknown protein; BEST Arabidopsis thaliana protein match is: unknown protein (TAIR:AT1G07795.1); Has 39 Blast hits to 39 proteins in 11 species: Archae - 0; Bacteria - 0; Metazoa - 0; Fungi - 0; Plants - 39; Viruses - 0; Other Eukaryotes - 0 (source /.../ BLink). [Source:TAIR;Acc:AT2G37530]	64.6809	122.125	73.333	22.7534	42.1056	124.452	62.3085	17.7067	65.3935	73.5226	69.8709	23.1375	61.5397	42.9721	36.1974	18.1117	34.7639	33.4795	44.7137	27.8638	42.6512	43.7293	50.0462	22.1271	61.3233	45.7665	50.1892	45.2408	26.9127	23.2487	42.2892	26.1815	18.7026	27.3809	26.1468	20.4976	26.1473	24.4879	43.8283	30.6801
AT1G30290.1		1	10670320	10672836	-	2516	protein_coding	Tetratricopeptide repeat (TPR)-like superfamily protein [Source:TAIR;Acc:AT1G30290]	24.5685	11.6347	11.6751	41.1291	32.7418	32.9019	35.5255	44.983	28.1672	35.2943	18.9143	36.1957	0	26.5319	28.415	10.3339	38.9445	46.307	41.0356	30.4561	32.9488	36.1815	32.9081	34.8761	21.2853	33.6698	24.8322	28.2134	36.8611	45.8584	20.0128	33.4502	43.2881	34.573	33.4905	22.4315	52.2473	26.7306	43.793	33.2217
AT2G27960.1	CKS1	2	11910569	11911802	-	1233	protein_coding	Cyclin-dependent kinases regulatory subunit [Source:UniProtKB/TrEMBL;Acc:A0A178VPG9]	298.465	201.551	277.341	215.88	228.305	225.081	189.34	179.013	246.947	230.725	267.466	236.956	228.332	183.228	247.446	182.369	226.303	222.571	230.153	238.377	240.942	241.114	238.035	167.598	280.203	260.728	237.38	227.963	195.505	175.12	182.266	189.362	183.069	188.227	214.41	176.104	213.992	200.639	206.24	186.774
AT5G62260.1	AHL6	5	25008843	25011666	+	2823	protein_coding	AT-hook motif nuclear-localized protein 6 [Source:UniProtKB/Swiss-Prot;Acc:Q9LVB0]	80.9148	44.115	76.0511	75.1124	108.947	97.6933	57.0928	145.871	95.585	120.994	105.659	74.221	117.502	157.01	72.9884	82.6878	114.807	153.691	141.949	109.91	168.21	150.561	108.745	156.741	102.731	122.302	89.3222	119.219	119.419	164.591	77.7677	116.686	229.63	133.172	84.3226	139.776	136.44	112.029	97.2508	105.294
AT5G05500.1		5	1629610	1630478	+	868	protein_coding	At5g05500 [Source:UniProtKB/TrEMBL;Acc:Q9FFG5]	273.883	453.357	393.658	103.279	432.482	733.028	467.128	214.508	270.401	600.504	368.485	126.739	668.573	989.054	296.672	243.15	377.6	596.811	344.095	201.247	914.762	1633.39	994.064	295.908	463.029	463.89	246.606	144.95	373.179	420.933	295.547	289.416	572.579	755.706	656.596	885.571	570.309	817.681	682.135	807.116
AT3G48740.1	SWEET11	3	18052466	18054832	-	2366	protein_coding	Bidirectional sugar transporter SWEET11 [Source:UniProtKB/Swiss-Prot;Acc:Q9SMM5]	7.4833	3.33649	4.88926	15.4484	4.52862	0	2.81216	2.54164	2.24323	1.00811	4.4466	6.82037	9.56577	0	1.6196	9.04638	14.4275	5.9107	2.36361	17.5666	44.0607	3.00594	6.98781	8.4691	5.3033	5.97201	3.68954	27.2198	3.04895	0	0	9.74065	19.7719	0.791056	2.88007	33.6974	10.646	2.88418	3.14943	20.4124
AT5G52280.1		5	21226721	21230378	+	3657	protein_coding	At5g52280 [Source:UniProtKB/TrEMBL;Acc:Q9FHD1]	335.168	345.472	279.929	297.065	229.376	283.175	278.451	253.859	366.493	292.455	390.589	287.832	255.449	237.548	359.828	273.823	323.604	340.907	440.48	282.313	258.151	379.123	359.921	277.485	299.964	308.241	387.9	291.432	287.111	322.047	398.496	263.132	343.829	368.825	371.031	240.559	346.36	363.236	380.083	262.13
AT4G39170.1	SFH6	4	18240628	18243795	+	3167	protein_coding	Phosphatidylinositol/phosphatidylcholine transfer protein SFH6 [Source:UniProtKB/Swiss-Prot;Acc:F4JVA6]	320.899	355.013	356.3	206.713	327.259	408.764	412.412	247.779	286.028	304.529	378.249	246.407	280.065	290.762	381.46	266.113	268.851	406.904	383.453	228.007	328.386	366.71	408.908	265.966	287.238	347.247	345.008	205.899	337.599	341.542	378.032	237.472	266.836	397.115	405.87	222.315	317.365	415.62	390.275	216.786
AT4G35500.2		4	16857353	16859603	+	2250	protein_coding	Protein kinase superfamily protein [Source:UniProtKB/TrEMBL;Acc:F4JN22]	73.2332	91.6296	23.425	60.7276	40.8197	92.7018	10.3012	0	28.0869	77.6333	26.6881	49.7646	66.953	110.873	21.0744	0	56.8997	45.3178	18.1318	18.4791	49.7618	54.1676	69.8514	53.117	81.4186	32.3287	60.8126	46.0324	18.3437	5.10764	28.8891	54.055	51.2922	27.6186	27.8072	82.6668	38.7087	29.7264	56.5483	21.4254
AT2G14825.1		2	6362411	6364093	+	1682	protein_coding	Regulator of Vps4 activity in the MVB pathway protein [Source:UniProtKB/TrEMBL;Acc:F4IHD8]	40.9793	33.6949	32.7084	46.5431	37.6194	23.8946	16.9952	32.8817	32.1371	20.1431	23.2897	44.3389	54.703	37.1681	24.9329	34.9295	42.7783	32.4948	33.7295	52.0165	28.7379	32.7924	30.0292	51.6427	36.7893	26.9836	22.3086	35.7739	42.8489	24.5443	26.9187	51.2786	43.6337	30.6107	34.8664	64.569	48.4218	36.2526	43.8407	57.5139
AT5G51160.1		5	20792073	20793841	+	1768	protein_coding	Ankyrin repeat family protein [Source:UniProtKB/TrEMBL;Acc:Q9LU58]	131.532	107.43	116.11	153.347	124.308	86.7231	89.8851	137.356	120.248	109.899	112.319	154.214	142.102	148.968	100.526	146.005	132.805	132.014	118.264	180.15	141.814	112.37	127.719	213.59	100.026	109.008	105.02	189.337	92.7832	98.2975	86.6293	193.478	115.209	126.989	93.9486	231.648	113.221	89.1378	92.1112	204.586
AT1G47990.1	GA2OX4	1	17698598	17701041	+	2443	protein_coding	Gibberellin 2-beta-dioxygenase 4 [Source:UniProtKB/Swiss-Prot;Acc:Q9C7Z1]	0.932318	2.5054	1.95896	2.06087	9.04487	2.98958	2.81463	6.77369	3.35987	1.00801	3.334	0.973051	2.73334	8.09502	5.66385	7.7552	2.70125	4.92534	3.14979	1.85019	10.2979	12.0117	5.99159	0	1.76579	1.19176	1.84653	2.09512	8.11069	6.40143	3.78556	3.2501	0.897698	2.37844	0.961061	0	2.90371	3.8545	3.15651	0.97035
AT5G23020.1	MAM3	5	7718118	7721866	+	3748	protein_coding	Methylthioalkylmalate synthase 3, chloroplastic [Source:UniProtKB/Swiss-Prot;Acc:Q9FN52]	836.356	869.01	582.11	530.939	1292.79	1155.37	936.906	720.016	925.45	737.055	795.219	408.201	1176.39	1191.45	833.671	941.87	711.417	648.26	636.395	341.742	1432.08	1064.94	1193.21	520.889	1042.33	832.086	763.402	214.389	1945.28	1480.1	1408.68	503.491	1112.1	593.399	1207.38	247.927	1443.75	521.88	1253.88	261.272
AT5G16590.1	LRR1	5	5431584	5434186	+	2602	protein_coding	Probable inactive receptor kinase At5g16590 [Source:UniProtKB/Swiss-Prot;Acc:Q9FMD7]	306.025	415.594	378.55	196.406	194.596	360.918	368.387	162.096	404.401	410.417	460.602	236.698	230.878	310.334	478.131	213.141	255.354	403.953	496.338	186.443	252.248	367.796	439.792	164.803	344.061	429.163	461.753	212.141	274.321	327.432	444.162	184.54	302.971	448.009	537.84	195.779	320.261	421.137	514.199	177.793
AT5G25280.2		5	8773792	8776008	+	2216	protein_coding	AT5g25280/F18G18_20 [Source:UniProtKB/TrEMBL;Acc:Q93WB2]	1232.4	655.379	1004.15	2270.08	1087.71	530.377	893.317	1907.24	1055.83	816.762	1055.67	2069.23	1004.17	714.338	812.235	2172.92	1191.68	882.764	845.677	1900.07	914.229	696.047	542.605	2001.29	1189.35	871.768	931.317	2193.16	1018.22	755.995	715.201	2146.49	1326.54	936.368	694.214	2201.02	1098.23	892.02	793.58	2083.83
AT5G56870.1	BGAL4	5	23003909	23009672	+	5763	protein_coding	Beta-galactosidase 4 [Source:UniProtKB/Swiss-Prot;Acc:Q9SCV8]	4165.33	1136.21	3068.89	9601.16	2519.4	608.265	2603.02	6313.52	3780.5	2639.27	3056.15	7284.82	2457.37	1319.94	2821.32	7009.07	4021.21	2863.29	2765.97	5173.3	2313.64	1452.86	1294.89	7164.29	3004.86	3312.46	2472.37	7272.05	2126.21	2021.39	1652.16	5858.25	5224.47	3690.45	2229.76	8128.08	3840.74	4362.39	2316.44	7894.16
AT1G28395.3		1	9969246	9971519	-	2273	protein_coding	At1g28395 [Source:UniProtKB/TrEMBL;Acc:Q8LEQ7]	9.99925	10.9574	16.865	3.10369	1.79012	5.97294	2.83389	0	4.42939	10.07	13.3068	1.92644	4.10294	12.7806	19.2944	0	6.23381	11.8164	7.05749	5.57489	5.55816	19.8642	13.0155	0	10.5052	17.5782	26.0392	1.05254	14.9287	23.269	12.833	4.36636	14.2397	20.9697	11.6288	0	5.81095	26.4865	18.1989	0.957605
AT1G49360.1		1	18267231	18269448	-	2217	protein_coding	F-box protein At1g49360 [Source:UniProtKB/Swiss-Prot;Acc:Q9XIA2]	99.4469	68.3245	66.3958	109.117	126.955	90.7056	81.489	135.625	64.0165	60.4921	84.5068	109.254	83.3516	103.958	89.144	112.418	101.122	85.7089	78.8244	113.661	107.001	81.2329	75.8446	118.359	84.937	89.7568	79.2579	97.3095	106.945	89.4091	75.4001	107.053	97.1601	74.213	76.7282	126.566	77.4191	108.415	76.4838	99.2971
AT1G67910.2		1	25471288	25472346	-	1058	protein_coding	AT1G67910 protein [Source:UniProtKB/TrEMBL;Acc:Q9C9V7]	0.927548	0	0.982017	1.03128	2.70771	1.99266	4.69743	5.92151	3.35214	0	4.44333	1.94211	8.20123	3.47258	2.42421	5.17131	0.898402	3.93995	7.08112	2.77779	3.73668	5.99648	4.99562	8.51206	2.6441	5.93839	8.32165	7.33993	5.05003	5.13108	3.79843	3.25508	2.68833	6.36443	5.77603	4.0896	0.968036	6.76972	3.16756	1.93554
AT2G24250.2		2	10313066	10314980	-	1914	protein_coding	F-box/kelch-repeat protein At2g24250 [Source:UniProtKB/Swiss-Prot;Acc:Q9ZUH0]	25.353	28.3206	27.3275	30.8779	14.5144	0	0	22.0426	32.5825	14.1152	16.6802	34.1538	17.763	30.0276	19.4539	25.8423	33.419	19.7034	20.4972	23.0984	23.4737	28.0879	26.9424	26.5566	30.0907	13.172	26.7198	30.3389	0	11.4917	22.6071	27.0265	0	20.515	15.3413	11.2262	28.0637	14.3826	15.7066	14.6091
AT4G14130.1	XTH15	4	8137020	8138392	-	1372	protein_coding	Xyloglucan endotransglucosylase/hydrolase protein 15 [Source:UniProtKB/Swiss-Prot;Acc:Q38911]	1043.59	549.635	869.053	1209.84	892.515	384.651	718.779	1043.89	1284.26	880.988	1103.5	1309.42	852.817	569.025	924.69	1120.66	1167.55	916.105	1019.65	1374.83	964.023	953.762	844.865	1519.5	1273.77	908.961	917.877	1551.6	854.298	599.305	748.566	1119.31	1004.32	775.673	1087.17	1302.69	1120.85	818.449	977.852	1273.69
AT4G34930.1		4	16637322	16638962	+	1640	protein_coding	At4g34930 [Source:UniProtKB/TrEMBL;Acc:Q9SW42]	38.4958	62.4739	40.0169	33.9661	97.9688	78.7468	70.2345	44.9322	56.1746	30.2468	65.6084	28.2979	99.7462	78.5349	51.0654	59.4375	72.2548	89.6505	64.6442	77.6117	137.082	117.364	121.741	79.6738	67.2596	40.7112	43.3055	35.5703	61.1472	51.0757	61.5448	70.2708	62.0913	87.5883	69.9965	126.551	56.1276	86.3004	75.3958	99.3377
AT5G06370.1		5	1947005	1948612	-	1607	protein_coding	AT5g06370/MHF15_11 [Source:UniProtKB/TrEMBL;Acc:Q93V51]	458.965	306.43	335.865	704.752	388.117	250.134	314.252	637.64	347.276	426.397	308.966	625.815	442.794	481.024	282.425	688.902	468.334	340.836	339.422	633.626	397.968	322.371	303.556	672.578	534.256	397.009	394.168	663.035	379.336	378.883	314.082	619.578	468.691	327.305	283.46	784.546	408.449	357.36	328.149	685.271
AT3G51390.1	PAT10	3	19075545	19078120	+	2575	protein_coding	Protein S-acyltransferase 10 [Source:UniProtKB/Swiss-Prot;Acc:Q7XA86]	245.843	216.093	265.09	310.031	211.879	205.305	225.952	253.286	230.982	229.845	246.772	249.362	237.783	264.695	230.752	280.447	235.277	195.051	207.187	307.915	215.554	221.391	193.676	274.755	243.895	174.302	229.719	277.468	203.159	208.481	216.665	264.134	223.728	215.267	228.537	268.586	227.441	228.923	194.306	324.537
AT4G08410.1		4	5338863	5341209	-	2346	protein_coding	Extensin-like protein [Source:UniProtKB/TrEMBL;Acc:Q9STM7]	904.515	1740.74	1135.86	225.211	1550.17	3716.81	1790.69	681.436	905.529	1574.09	1182.62	78.2358	3319.76	4957.61	819.808	909.418	819.356	1780.34	670.687	342.449	2144.72	4101.57	2892.17	546.254	1815.85	1471.05	637.508	266.501	1399.88	2198.05	1071.25	1128.95	1668.84	3299.57	2101.85	1876.31	1663.24	3184.65	2383.85	1874.29
AT2G24170.1	TMN10	2	10274099	10277266	-	3167	protein_coding	Transmembrane 9 superfamily member 10 [Source:UniProtKB/Swiss-Prot;Acc:Q8RWW1]	141.682	282.601	235.496	105.915	185.505	313.062	266.471	144.274	139.684	220.839	221.401	115.416	168.035	245.728	254.085	145.969	172.955	272.914	261.979	120.91	281.429	372.824	338.07	125.104	144.543	222.4	205.12	94.052	254.878	211.491	243.971	87.4129	157.799	331.678	278.487	152.951	154.809	299.851	283.69	118.205
AT3G54590.1	EXT2	3	20206128	20208771	+	2643	protein_coding	Extensin-2 [Source:UniProtKB/Swiss-Prot;Acc:Q9M1G9]	1606.24	3056.73	2430.48	447.287	2597.41	5293.2	2938.42	1457.25	1575.04	2537.15	2551.19	396.18	4575.15	5907.51	1613.93	1450.63	2335.66	3368.58	1732.15	1085.36	4943.06	9763.67	6161.85	2072.25	2306.72	2088.59	1409.96	466.053	2337.43	2643.33	1887.58	1985.49	3124.75	4614.24	3222.85	5232.74	2683.97	4821.4	3129.33	4419.24
AT2G30210.1	LAC3	2	12887446	12889931	-	2485	protein_coding	Laccase-3 [Source:UniProtKB/Swiss-Prot;Acc:Q56YT0]	2541.88	3207.14	3527.84	1314.54	2170.8	3465.39	2897.04	789.862	3241.64	2628.76	3195.92	1202.2	2420.93	1737.98	2813.95	1050.29	1562.61	1669.96	1819.91	1184.56	1866.01	1523.63	1854.25	879.074	2625	2161.27	1584.75	1979.94	1168.42	1461.05	1970.37	1269.79	817.344	934.064	1084.92	1101.54	1009.21	1015.42	1072.44	967.203
AT5G56190.2		5	22741966	22745191	+	3225	protein_coding	Transducin/WD40 repeat-like superfamily protein [Source:TAIR;Acc:AT5G56190]	53.6383	102.374	38.0225	20.5782	81.7155	171.463	108.565	73.7859	29.2399	60.4974	72.2942	55.6694	81.9777	96.9736	74.6134	0	59.6679	150.736	79.6512	78.5048	99.6171	79.2994	85.7973	48.2232	86.7945	61.1579	70.9019	74.2482	88.8093	62.5154	73.9969	47.5363	80.15	89.0342	81.4437	110.186	73.5419	112.974	40.7781	46.8011
AT2G33770.1	UBC24	2	14277558	14283113	-	5555	protein_coding	Probable ubiquitin-conjugating enzyme E2 24 [Source:UniProtKB/Swiss-Prot;Acc:Q8VY10]	1992.79	978.313	1152.44	3987.86	3004.69	1365.13	1437.18	4203.5	2382.9	1091.23	1387.91	3321.85	2439.57	1678.28	1740.82	4858.56	2593.17	1957.81	1824.93	2722.41	2479.23	1654.37	2242.75	4096.75	2188.37	1729.23	1490.89	2604.04	3215.86	3035.88	2666.89	3726.65	2679.59	1277.21	1958.91	1348.11	2917.75	1801.94	1744.71	1438.49
AT1G29310.1		1	10252241	10254792	+	2551	protein_coding	SecY protein transport family protein [Source:UniProtKB/TrEMBL;Acc:Q8RWJ5]	242.78	355.398	350.98	146.106	312.332	388.782	315.402	209.483	283.4	301.479	329.216	199.236	230.904	347.49	335.759	182.17	228.725	336.939	335.953	178.253	257.499	448.691	363.143	161.549	254.182	266.213	388.581	101.438	390.96	353.406	456.529	129.645	276.471	441.237	438.84	134.672	256.429	404.989	422.425	173.552
AT5G64140.1	RPS28C	5	25667324	25668777	-	1453	protein_coding	RPS28 [Source:UniProtKB/TrEMBL;Acc:A0A178UA91]	649.523	739.877	529.373	294.097	406.4	587.743	337.627	322.916	485.206	738.665	471.941	345.153	311.681	628.993	454.49	303.867	479.822	599.819	499.293	280.744	368.395	716.704	406.806	212.085	517.555	624.269	633.16	248.691	601.235	593.518	441.767	240.073	555.732	943.635	558.102	306.896	470.514	722.486	510.285	321.612
AT5G54680.1	ILR3	5	22216934	22219274	+	2340	protein_coding	Transcription factor ILR3 [Source:UniProtKB/Swiss-Prot;Acc:Q9FH37]	843.622	761.903	794.515	1141.35	871.763	684.669	750.158	1101.98	822.807	865.937	781.406	1109.22	930.647	942.132	641.158	1032.64	880.499	700.405	637.258	1072.72	844.214	721.154	619	1123.6	877.326	810.322	715.104	1225.17	826.519	794.44	699.378	1274.34	849.825	771.925	721.272	1297.08	802.348	732.26	724.983	1372.57
AT5G26310.1	UGT72E3	5	9234600	9236408	+	1808	protein_coding	Glycosyltransferase (Fragment) [Source:UniProtKB/TrEMBL;Acc:W8QN72]	324.509	424.546	379.333	151.26	253.272	401.735	280.805	152.649	347.436	275.26	325.868	152.332	337.479	208.972	290.311	157.626	237.722	226.595	195.565	175.495	289.401	232.848	250.42	184.502	348.898	218.185	220.1	298.063	164.295	153.124	217.037	243.115	144.969	167.875	230.95	170.391	172.245	179.09	216.502	183.262
AT1G28390.1		1	9966396	9968495	-	2099	protein_coding	Protein kinase superfamily protein [Source:UniProtKB/TrEMBL;Acc:F4HWL9]	82.0231	103.967	100.324	41.1441	103.586	103.682	116.93	77.204	73.1608	69.5758	95.6659	50.8239	30.0568	88.8616	119.275	28.4212	85.9556	89.6556	130.951	43.3942	77.1221	100.436	81.7908	46.9653	84.1904	85.248	150.01	22.9984	119.598	142.792	134.033	46.43	73.8934	94.4319	73.7334	26.5188	92.8901	92.748	102.339	31.231
AT5G64780.1		5	25900412	25902127	-	1715	protein_coding	Holocarboxylase synthetase [Source:UniProtKB/TrEMBL;Acc:Q9FGF5]	12.0237	5.86311	8.85094	11.3492	18.9315	10.9584	13.1628	21.9828	17.8551	20.1552	11.1055	8.72947	16.4038	18.5302	10.4972	18.1019	17.0483	18.7139	14.1556	12.0431	13.9958	16.9752	20.9877	17.0535	20.2517	11.8541	10.1793	7.34384	16.126	8.9891	15.2226	11.9455	17.9045	11.1593	5.78144	6.13697	14.5216	8.72151	10.5792	5.79798
AT2G16380.1	SFH7	2	7085698	7089248	+	3550	protein_coding	Phosphatidylinositol/phosphatidylcholine transfer protein SFH7 [Source:UniProtKB/Swiss-Prot;Acc:Q9SIW3]	22.6457	6.65193	0	8.22773	50.9015	35.8911	14.9638	47.517	27.0231	23.1925	0	7.82162	68.3091	27.6929	15.4197	24.5447	57.9276	55.1733	73.3737	125.548	52.6867	80.3684	151.599	172.122	7.09167	0	33.1233	8.36179	24.5479	30.5888	30.0474	60.4522	93.7448	37.7522	74.6711	170.312	46.444	60.2041	99.1515	172.82
AT2G41460.1	ARP	2	17285470	17289023	+	3553	protein_coding	DNA-(apurinic or apyrimidinic site) lyase, chloroplastic [Source:UniProtKB/Swiss-Prot;Acc:P45951]	73.5506	54.8914	49.6709	44.2286	2.72614	14.9543	35.5452	40.7242	38.2717	32.2672	40.0468	39.098	56.0146	3.46203	45.4401	58.1339	54.2918	60.0989	29.1887	42.4696	35.742	41.1807	44.8844	25.2865	42.5407	28.8195	62.5779	27.1791	28.6255	30.5963	40.0803	44.2682	49.5655	35.4079	40.216	50.9965	78.3757	65.9675	28.1922	70.2759
AT4G11393.1		4	6932319	6932963	+	644	protein_coding	Putative defensin-like protein 202 [Source:UniProtKB/Swiss-Prot;Acc:Q2V3J6]	0.877306	6.82447	5.04497	0	8.82046	8.94392	9.52986	0.83804	2.17938	1.00512	3.31903	0	12.3275	21.0905	4.78394	2.5876	16.6603	24.5787	21.8549	4.67072	87.71	124.827	96.4348	6.28586	1.73268	1.14609	0.939928	0	2.91335	1.31008	3.92978	0	7.93997	33.9283	29.3434	1.02928	11.6372	32.1659	19.7077	1.87831
AT5G66820.1		5	26688943	26691180	+	2237	protein_coding	unknown protein; Has 35333 Blast hits to 34131 proteins in 2444 species: Archae - 798; Bacteria - 22429; Metazoa - 974; Fungi - 991; Plants - 531; Viruses - 0; Other Eukaryotes - 9610 (source: NCBI BLink). [Source:TAIR;Acc:AT5G66820]	192.778	197.306	183.35	273.72	177.908	161.49	161.941	246.771	188.877	182.497	180.169	242.145	184.454	204.363	151.634	262.282	178.951	184.231	160.073	238.314	165.355	170.609	180.586	293.075	200.998	159.418	196.17	256.241	186.712	163.347	161.862	292.84	220.586	160.019	183.049	373.444	192.567	190.615	145.404	326.517
AT4G14070.1	AAE15	4	8111944	8118188	-	6244	protein_coding	Long-chain-fatty-acid--[acyl-carrier-protein] ligase AEE15, chloroplastic [Source:UniProtKB/Swiss-Prot;Acc:Q8W471]	74.6484	77.2887	72.9701	112.077	111.867	89.7323	100.968	123.066	114.921	85.7147	70.0941	115.434	88.7979	96.8997	87.6799	116.257	95.0958	88.673	72.6011	104.289	90.3729	85.4278	76.7857	117.859	78.0454	97.4003	72.6577	95.0902	105.462	94.2654	113.825	123.011	72.1463	69.933	69.8523	101.962	88.0464	77.3293	65.6906	108.458
AT1G79230.3	STR1	1	29800693	29803939	+	3246	protein_coding	Thiosulfate/3-mercaptopyruvate sulfurtransferase 1, mitochondrial [Source:UniProtKB/Swiss-Prot;Acc:O64530]	28.1868	40.8062	19.5138	40.1374	31.758	4.9841	4.68146	20.3491	49.4486	17.1402	23.3535	30.2576	50.5553	31.1791	19.4568	14.2129	9.0345	16.7481	7.09586	26.7913	28.1754	11.0365	19.9561	34.9941	17.7039	22.7607	31.3213	39.75	24.4711	24.2548	22.5983	15.1322	22.5021	16.5633	42.1804	28.5732	16.4509	9.58442	27.2139	13.6394
AT5G04970.1	PME47	5	1464079	1467161	-	3082	protein_coding	Probable pectinesterase/pectinesterase inhibitor 47 [Source:UniProtKB/Swiss-Prot;Acc:Q9FF77]	52.8357	162.146	98.34	65.8227	87.2568	156.525	160.865	89.9417	77.6886	186.548	146.845	92.8787	116.126	165.006	107.936	71.0507	43.4441	99.5088	111.243	48.9275	68.6785	113.518	123.674	46.9447	100.167	144.152	163.78	34.4929	125.8	172.067	155.253	79.8852	122.586	168.321	164.664	66.2898	113.207	194.958	173.264	73.2255
AT5G49130.1	DTX55	5	19915872	19917967	+	2095	protein_coding	Protein DETOXIFICATION 55 [Source:UniProtKB/Swiss-Prot;Acc:Q9FH21]	8.47804	9.15192	6.821	3.08622	12.7167	43.8642	13.0991	5.08962	14.6267	6.04992	7.78621	1.95412	13.6625	8.07958	7.30104	3.87577	2.7134	1.97043	4.73254	0.923416	2.82056	1.0041	5.98521	3.61451	9.74563	9.60005	11.9669	1.04555	13.2805	7.65196	15.04	3.24011	4.50441	5.51159	3.83135	1.02008	4.83814	0	7.31404	0.975546
AT3G05010.1		3	1389371	1391675	+	2304	protein_coding	Uncharacterized protein At3g05010 [Source:UniProtKB/TrEMBL;Acc:Q94AH1]	192.554	156.023	163.361	162.742	246.283	196.335	212.828	197.375	196.219	181.457	186.745	200.655	220.018	218.461	172.455	173.179	192.005	215.738	172.523	174.764	232.42	224.394	214.642	199.716	182.035	201.755	148.535	171.717	176.744	207.205	118.413	197.021	157.237	190.738	170.925	239.992	180.018	173.139	144.946	233.196
AT1G17090.5		1	5842218	5843326	-	1108	protein_coding	At1g17090/F6I1_23 [Source:UniProtKB/TrEMBL;Acc:Q93Z61]	29.1492	85.0699	27.7491	17.5825	13.4374	64.7149	12.2733	8.43161	48.766	50.3579	47.6894	16.388	30.0862	26.713	19.3043	7.76198	24.9577	29.5407	32.1621	17.6475	21.3248	36.7713	30.0281	22.1285	14.8923	42.2434	33.4605	11.5735	32.891	18.0831	26.9131	4.36372	8.9057	20.1344	32.926	22.5477	26.1475	19.5917	47.0386	21.0916
AT5G65740.4		5	26301438	26303514	-	2076	protein_coding	AT5G65740 protein [Source:UniProtKB/TrEMBL;Acc:B9DHA4]	17.6537	10.0342	10.7928	9.27894	7.2257	0	2.81717	3.38477	13.4189	29.2293	6.66601	22.3496	16.4017	4.62864	4.85053	18.0982	8.0917	9.85015	6.29609	5.5539	9.34842	17.9989	9.98948	18.2213	14.1101	7.13427	11.09	5.24113	23.2596	0	0	5.42235	8.96644	10.3302	21.1669	13.2879	16.4559	14.489	25.3107	10.655
AT1G76940.3	NSRA	1	28902318	28904420	-	2102	protein_coding	Nuclear speckle RNA-binding protein A [Source:UniProtKB/Swiss-Prot;Acc:A1A6K6]	61.8576	44.1772	51.7757	43.242	31.7257	48.8397	24.3595	27.9678	57.2522	79.6456	45.5853	32.1781	58.7578	34.6592	34.0282	34.8901	29.7819	42.3612	26.796	39.7423	35.6523	45.1157	45.9107	60.4235	32.7251	37.0746	35.9529	54.4198	39.6932	33.2216	37.7249	32.45	45.8654	37.9214	27.8231	38.792	36.7751	17.2816	36.6951	46.7038
AT3G48180.1		3	17790312	17790919	-	607	protein_coding	At3g48180 [Source:UniProtKB/TrEMBL;Acc:Q9STS0]	108.905	54.3013	50.0539	91.2864	43.5216	52.7212	46.4979	69.7117	68.0873	82.5201	49.8314	83.2145	54.7298	39.6473	26.4166	56.9658	60.9666	48.2296	47.7051	74.5459	37.6943	43.4438	39.1243	34.8559	72.2269	60.2137	39.2632	89.7274	55.9935	33.8497	35.0361	51.5939	36.2886	24.5186	33.135	45.2222	31.0052	32.7882	28.173	48.3613
AT2G46370.2	JAR1	2	19033586	19036683	+	3097	protein_coding	Auxin-responsive GH3 family protein [Source:UniProtKB/TrEMBL;Acc:F4II77]	470.143	556.163	582.077	819.62	311.838	405.776	594.732	628.81	564.237	345.875	538.46	633.681	379.793	384.202	455.346	833.207	390.193	491.637	618.599	779.065	491.22	399.895	685.152	588.406	387.449	594.866	506.895	756.669	387.8	518.635	817.266	679.982	505.77	430.856	423.065	498.659	510.876	450.892	518.539	630.911
AT5G12170.2	CLT3	5	3931349	3935142	+	3793	protein_coding	Protein CLT3, chloroplastic [Source:UniProtKB/Swiss-Prot;Acc:Q8RWL5]	192.88	150.656	156.002	166.687	276.907	195.387	177.83	177.251	224.907	138.135	193.523	145.513	303.319	190.489	181.66	166.668	216.96	185.217	218.444	149.625	221.775	226.846	247.419	147.094	182.436	155.877	129.839	155.821	225.571	195.212	195.672	177.189	250.343	176.511	225.179	189.768	263.204	195.332	231.1	183.29
AT1G75410.2	BLH3	1	28299786	28302571	-	2785	protein_coding	BEL1-like homeodomain protein 3 [Source:UniProtKB/Swiss-Prot;Acc:Q9FWS9]	31.1896	9.1409	20.4293	40.0996	10.0053	5.98221	13.0876	17.8241	13.5215	13.1094	22.2525	35.2204	24.59	5.76759	11.3666	41.3352	9.05766	22.6609	23.6752	22.1491	20.7125	15.0766	19.9438	25.252	10.6434	13.2293	15.6341	10.449	19.4574	15.2849	11.2557	43.1589	22.5475	8.64207	17.2225	26.5091	3.87015	9.54528	5.21272	23.4532
AT5G57110.1	ACA8	5	23109438	23117544	-	8106	protein_coding	Calcium-transporting ATPase [Source:UniProtKB/TrEMBL;Acc:Q0WV19]	903.519	1105.64	570.168	630.999	580.131	667.09	273.682	327.802	573.198	575.854	941.526	226.274	678.892	383.902	346.948	595.399	640.327	519.252	487.948	628.137	937.022	422.535	189.405	415.297	844.36	597.752	792.96	581.674	722.594	534.354	647.772	346.032	591.367	490.024	600.273	651.215	674.312	388.618	711.627	322.996
AT5G63560.1	FACT	5	25449311	25451419	+	2108	protein_coding	Fatty alcohol:caffeoyl-CoA acyltransferase [Source:UniProtKB/Swiss-Prot;Acc:Q9FFQ7]	1174.08	798.727	1004.15	1258.73	1377.21	1055.62	1387.7	1306.51	1221.43	901.363	1041.98	1304.82	1373.2	874.219	1138.94	1262.38	983.723	677.801	967.354	1002.42	1015.12	647.08	871.111	1062.09	1253.31	1003.66	826.404	1099.47	1211.04	1145.22	1200.47	1034.49	737.989	362.891	506.216	488.828	865.131	426.6	611.395	552.304
AT1G35670.1	CPK11	1	13205345	13208289	+	2944	protein_coding	Calcium-dependent protein kinase 11 [Source:UniProtKB/Swiss-Prot;Acc:Q39016]	762.041	415.359	562.606	724.381	1099.42	619.055	658.921	815.002	845.615	805.618	544.975	584.96	1293.89	879.729	537.67	726.105	934.698	731.017	537.033	792.471	1176.49	1027.8	821.081	916.374	760.718	798.519	437.413	832.455	904.263	666.042	515.552	907.577	721.289	797.498	647.768	742.759	768.325	822.554	642.1	648.308
AT1G15030.1		1	5177504	5180049	+	2545	protein_coding	T15D22.8 [Source:UniProtKB/TrEMBL;Acc:Q9M9Q2]	94.8634	69.1292	111.248	97.7759	141.53	76.7541	145.138	127.174	125.85	95.7824	90.0752	100.52	118.874	110.866	76.1993	113.705	127.368	125.117	111.951	103.476	130.528	110.354	92.799	86.8994	118.603	113.778	91.2091	105.658	121.306	122.566	92.9246	110.26	107.997	134.903	85.3288	83.6828	135.479	104.495	108.88	136.37
AT1G21120.1		1	7395179	7396773	-	1594	protein_coding	O-methyltransferase family protein [Source:TAIR;Acc:AT1G21120]	477.231	490.401	680.464	346.023	834.294	871.088	788.268	410.077	440.866	623.021	614.761	360.556	774.82	924.518	531.276	328.249	784.616	859.027	618.513	723.882	1144.81	1162.42	885.423	958.015	384.535	529.246	423.331	324.522	654.679	735.148	461.983	278.12	194.148	256.241	239.018	142.951	336.797	170.125	276.034	154.579
AT4G01450.2		4	608273	610765	+	2492	protein_coding	WAT1-related protein At4g01450 [Source:UniProtKB/Swiss-Prot;Acc:Q9M129]	464.022	251.523	379.593	487.844	632.371	307.017	400.76	694.382	433.749	292.389	484.852	565.077	614.866	348.76	503.412	519.422	375.793	424.611	574.741	433.3	477.991	434.404	663.557	483.958	455.837	470.706	696.49	412.165	671.808	550.254	787.306	546.962	399.602	342.367	602.079	355.137	584.495	371.942	505.637	352.628
AT1G20510.3	4CLL5	1	7103362	7105998	-	2636	protein_coding	4-coumarate--CoA ligase-like 5 [Source:UniProtKB/Swiss-Prot;Acc:Q84P21]	8.50282	2.49334	3.89207	0	12.7319	10.9672	14.9589	11.8819	10.1393	5.04202	0	6.84731	4.09839	4.61442	8.92999	19.3763	8.15048	3.94101	14.2042	6.4606	8.47188	7.03488	17.9502	9.62209	2.66049	4.80936	9.19761	22.9895	8.19018	0	23.7682	9.71191	3.60711	4.71511	13.3971	3.05893	15.4808	5.72876	12.5139	8.79311
AT5G67440.3	NPY3	5	26912707	26915490	-	2783	protein_coding	BTB/POZ domain-containing protein NPY3 [Source:UniProtKB/Swiss-Prot;Acc:Q9FN09]	23.606	19.1194	16.5458	10.2835	55.4623	52.841	53.2988	61.9496	33.7895	46.3859	46.7266	48.8988	54.6461	56.5323	10.5522	16.7932	41.6481	48.2771	0	53.5359	24.4688	51.2457	33.9079	95.049	44.3334	33.6532	74.5124	34.4878	59.3548	68.8067	5.00561	56.1224	73.9319	67.6078	0	7.13808	59.9889	55.399	33.3827	20.5115
AT1G61560.4	MLO6	1	22708604	22712210	-	3606	protein_coding	MLO-like protein 6 [Source:UniProtKB/Swiss-Prot;Acc:Q94KB7]	23.585	41.5773	40.8959	12.342	57.2599	106.676	91.658	43.2731	101.328	59.4934	73.422	46.9263	79.239	101.544	60.8645	31.0041	62.4482	53.2027	52.0702	69.2382	106.306	139.632	86.7723	30.0946	79.7764	94.8939	10.1215	72.1229	95.1103	62.4565	31.3031	25.9095	33.3494	27.531	12.4459	10.1986	37.7359	0	27.1395	15.6206
AT1G06650.2		1	2035839	2037366	+	1527	protein_coding	1-aminocyclopropane-1-carboxylate oxidase homolog 3 [Source:UniProtKB/Swiss-Prot;Acc:Q8H1S4]	204.753	90.1018	149.649	260.583	268.039	88.7006	170.627	337.161	211.938	191.539	162.294	252.303	270.579	210.361	140.887	320.508	226.282	130.034	121.322	268.145	205.261	139.254	114.806	257.78	232.422	187.458	168.821	241.86	221.475	195.676	147.364	316.077	174.322	117.907	113.301	191.987	213.891	116.369	128.12	225.449
AT5G01510.1	RUS5	5	201603	205679	+	4076	protein_coding	Protein root UVB sensitive 5 [Source:UniProtKB/Swiss-Prot;Acc:B6IDH3]	27.3512	42.413	36.0322	28.7991	15.4494	23.927	22.4484	27.1504	28.1434	25.2089	17.7989	21.5056	30.0564	27.6952	25.1556	25.8371	18.0988	31.5274	34.7119	28.6198	25.3977	34.1519	20.9456	20.4676	20.3855	16.8136	24.8457	26.1328	20.4497	26.7698	25.0469	21.593	26.1363	35.4033	29.6813	24.4776	31.9306	32.5013	42.8047	29.2846
AT1G63830.4		1	23685093	23687374	+	2281	protein_coding	PLAC8 family protein [Source:UniProtKB/TrEMBL;Acc:Q9CAJ7]	12.1577	5.00514	1.95592	12.3591	20.8298	9.96646	14.0616	13.5549	8.97206	4.03243	12.2279	11.691	12.2989	4.62308	8.09754	9.04647	11.7212	10.8363	11.8176	8.32133	7.499	13.0249	18.9673	8.47021	1.76764	7.16537	7.37954	8.37566	11.1777	2.55759	5.03714	5.41183	14.3785	10.2852	5.76055	6.127	10.6461	10.577	4.19987	6.80334
AT4G14780.1		4	8492213	8494663	+	2450	protein_coding	Kinase like protein [Source:UniProtKB/TrEMBL;Acc:O23334]	44.2973	54.0693	66.244	42.1748	114.475	109.663	86.068	65.3228	48.3919	38.3168	66.7419	37.1359	148.919	78.4798	67.3406	74.9298	135.701	147.783	149.087	183.743	218.171	265.125	229.421	290.276	54.0534	60.0212	65.3478	53.3177	76.6479	45.9028	63.8982	120.945	154.979	175.523	160.889	413.101	114.178	168.322	151.452	457.654
AT1G19230.2	RBOHE	1	6643942	6649149	+	5207	protein_coding	Respiratory burst oxidase homolog protein E [Source:UniProtKB/Swiss-Prot;Acc:O81211]	183.699	200.964	152.592	68.8686	206.63	285.171	324.228	134.149	189.457	95.8044	224.785	88.1156	233.592	145.293	227.437	201.492	140.507	208.88	176.827	140.232	244.029	210.184	354.932	223.415	101.175	134.865	95.5934	139.968	142.541	234.207	229.838	179.011	119.126	136.534	224.715	166.146	177.05	187.802	259.272	147.701
AT1G62975.1	BHLH125	1	23328727	23330812	+	2085	protein_coding	Transcription factor bHLH125 [Source:UniProtKB/Swiss-Prot;Acc:Q9LQ08]	91.3982	297.271	96.9521	77.2784	71.4645	164.429	126.647	46.572	98.5711	116.931	87.7978	64.23	91.5661	64.7561	69.5904	58.1631	80.149	105.403	62.2118	86.9537	107.675	97.1046	68.9009	71.5094	89.1828	104.899	100.626	93.227	80.1131	79.3676	76.9559	53.0795	56.5616	61.0327	82.6421	68.4459	56.138	48.1697	66.2715	50.4671
AT1G72940.1		1	27441981	27443859	+	1878	protein_coding	At1g72940/F3N23_14 [Source:UniProtKB/TrEMBL;Acc:Q9SSN2]	48.9002	29.9704	26.3321	27.7835	71.7082	44.8583	33.6987	53.4248	58.4622	34.2812	37.8132	27.3391	56.0192	58.8842	47.8418	31.0086	59.6505	43.3484	48.101	42.49	43.218	37.1327	38.9108	45.8303	36.3038	22.7741	33.1553	39.7435	44.8928	40.8367	45.1705	37.8205	46.8184	29.1658	54.6271	67.3423	56.1252	35.4406	39.7505	39.962
AT1G51420.1	ATSPP1	1	19064768	19066704	-	1936	protein_coding	sucrose-phosphatase 1 [Source:TAIR;Acc:AT1G51420]	257.09	456.362	276.812	182.307	487.163	486.357	390.012	271.08	278.089	435.498	296.796	209.434	582.156	640.339	258.288	170.593	248.811	289.622	152.833	160.889	434.878	305.551	326.45	222.693	494.878	429.819	225.099	257.569	396.194	359.39	302.3	247.888	266.867	151.941	226.608	208.329	293.253	209.668	205.843	294.433
AT1G59940.1	ARR3	1	22065617	22067076	-	1459	protein_coding	response regulator 3 [Source:TAIR;Acc:AT1G59940]	48.3821	55.9957	35.2974	38.1384	75.9132	71.7444	43.1809	61.7874	57.0657	49.3896	44.4454	30.1401	72.4378	72.8825	34.7743	54.2913	62.0737	36.4464	42.5082	48.1221	59.8643	81.029	73.9117	60.6873	52.0551	55.9367	48.9616	36.6785	103.256	98.6577	55.5961	58.5373	84.3246	104.794	102.902	72.5574	76.4686	106.15	91.6654	82.3928
AT2G47930.1	AGP26	2	19616975	19617681	-	706	protein_coding	Classical arabinogalactan protein 26 [Source:UniProtKB/Swiss-Prot;Acc:Q94F57]	109.615	52.3207	92.4202	54.8547	57.2074	53.744	58.6187	56.4367	90.6703	100.683	83.1479	70.2244	91.6363	73.2459	59.4366	46.5738	88.918	80.743	81.5166	106.916	88.8035	83.3516	71.1113	64.1464	97.0576	73.6659	77.2674	101.109	52.6199	49.1861	55.3043	92.8817	72.0098	97.0129	74.6956	114.87	61.9898	68.8354	83.6802	119.485
AT2G46225.3	ABIL1	2	18981911	18984243	+	2332	protein_coding	ABI-1-like 1 [Source:UniProtKB/TrEMBL;Acc:B3H5V3]	13.9855	14.197	2.93837	14.426	16.2811	33.882	20.6403	29.6352	20.1596	15.1202	17.7814	7.78456	39.6334	27.7541	18.61	3.87759	9.00436	11.8208	14.9616	9.25087	8.42571	19.0188	13.9803	8.48564	12.3608	20.2606	10.1557	9.42796	7.09711	20.4842	25.2363	4.3334	23.3406	25.3692	24.0261	4.08649	17.4223	6.74514	15.782	3.8815
AT4G33070.1	PDC1	4	15952257	15954803	-	2546	protein_coding	Pyruvate decarboxylase 1 [Source:UniProtKB/Swiss-Prot;Acc:O82647]	420.786	1411.1	640.68	383.625	362.657	949.116	649.076	223.156	519.043	416.455	489.483	568.998	396.194	552.716	464.201	264.826	176.49	193.106	200.394	121.858	176.869	188.859	190.499	101.113	550.47	586.208	342.285	521.577	272.05	481.794	420.695	536.531	65.7991	97.5336	225.936	177.454	120.948	70.7213	227.544	244.081
AT3G16180.1	NPF1.1	3	5481325	5485187	-	3862	protein_coding	Protein NRT1/ PTR FAMILY 1.1 [Source:UniProtKB/Swiss-Prot;Acc:Q8LPL2]	171.668	269.438	213.262	87.4246	117.238	236.28	172.101	88.2403	200.389	181.504	216.925	96.7787	116.127	116.549	206.119	100.764	152.036	205.914	211.43	118.17	166.503	182.818	213.444	99.9245	187.02	166.946	220.845	118.118	133.955	141.492	236.679	96.086	172.145	208.473	224.039	146.863	166.426	203.598	255.768	142.525
AT1G01453.1		1	166589	168088	-	1499	protein_coding	unknown protein; FUNCTIONS IN: molecular_function unknown; INVOLVED IN: biological_process unknown; LOCATED IN: cellular_component unknown; BEST Arabidopsis thaliana protein match is: unknown protein (TAIR:AT4G01110.1); Has 30201 Blast hits to 17322 /.../ins in 780 species: Archae - 12; Bacteria - 1396; Metazoa - 17338; Fungi - 3422; Plants - 5037; Viruses - 0; Other Eukaryotes - 2996 (source: NC…	17.7633	27.5315	28.3654	0	47.9927	90.6937	48.7511	6.77706	20.1842	43.3482	25.5668	3.89651	113.425	108.649	21.0519	15.5085	33.3557	47.2852	23.634	0	67.4821	145.264	86.8533	37.5181	49.4885	40.5951	12.9154	8.37616	43.6842	92.0844	21.4123	43.2987	55.7104	96.5436	42.2485	45.9547	53.2308	100.023	64.0619	62.1917
AT1G63930.1	ROH1	1	23727794	23729403	+	1609	protein_coding	At1g63930 [Source:UniProtKB/TrEMBL;Acc:Q9CAK4]	21.587	54.1516	22.4528	7.20537	45.3488	67.7811	41.2084	17.8021	25.8359	38.3121	54.4866	16.5859	62.8545	109.726	34.8508	25.8428	17.1577	61.0802	29.1669	17.5562	51.6323	92.276	66.8601	12.0745	29.2011	50.2776	29.4878	11.5088	41.7722	58.7455	28.8956	21.6242	37.7898	55.2499	54.6616	43.8871	29.0318	80.5683	86.9369	40.8957
AT1G66270.1	BGLU21	1	24699868	24703166	-	3298	protein_coding	BGLU21 [Source:UniProtKB/TrEMBL;Acc:A0A178WA93]	1737.12	1718.04	2626.04	1434.05	2030.17	1574.13	2642.25	2067.25	2113.03	2500.64	2379.25	2335.21	1931.88	2683.56	2548.09	1648.49	2425.82	3521.16	3420.07	1342.64	2248.03	2843.65	2937.73	1140.95	1693.99	2814.09	3240.23	952.487	3207.85	4015.95	3657.13	1438.59	2936.91	4572.93	3428.06	1026.2	2845.79	5278.08	3945.3	1081.9
AT2G43060.1	IBH1	2	17909007	17910210	+	1203	protein_coding	Transcription factor IBH1 [Source:UniProtKB/Swiss-Prot;Acc:Q9SKX1]	286.033	182.103	240.052	198.895	301.112	260.087	274.943	270.916	269.83	219.742	248.924	249.035	321.174	270.638	246.741	271.44	141.325	174.355	165.346	174.863	177.824	159.123	190.745	183.125	271.872	272.793	192.075	256.684	236.109	216.422	228.495	217.799	135.522	114.215	148.035	112.39	163.579	93.5146	137.896	126.102
AT1G67148.1		1	25121211	25121947	+	736	protein_coding	Putative uncharacterized protein [Source:UniProtKB/TrEMBL;Acc:Q0WR90]	237.758	77.068	125.716	131.339	325.925	138.056	169.208	207.689	194.146	113.487	149.257	143.95	243.783	162.223	138.342	157.974	218.338	264.356	191.811	273.063	376.675	249.905	283.045	311.112	184.282	130.952	127.271	180.355	256.646	122.317	141.972	174.912	171.814	103.514	201.705	211.017	199.772	71.8633	155.292	253.936
AT1G74300.1		1	27935156	27936608	+	1452	protein_coding	Alpha/beta-Hydrolases superfamily protein [Source:UniProtKB/TrEMBL;Acc:Q9C915]	44.8998	29.1943	42.0477	36.0462	62.4949	40.8628	62.8049	51.68	54.9593	43.3489	46.6893	53.5886	54.6616	43.9175	38.0606	51.6936	42.3807	42.36	47.2722	64.7189	56.2477	64.1268	44.9216	62.9133	53.033	41.8041	35.0506	55.4865	35.571	29.4099	44.0686	49.7855	56.6195	51.4186	50.8813	65.3526	70.6507	49.0311	44.0921	34.0206
AT4G39560.1		4	18382259	18383885	-	1626	protein_coding	F-box/kelch-repeat protein At4g39560 [Source:UniProtKB/Swiss-Prot;Acc:Q67XN8]	8.44886	0	0	5.14652	13.6058	0	14.984	17.8028	10.1107	3.02466	18.9038	5.85435	15.0303	0	6.48422	11.6292	14.4499	7.88134	3.15329	15.7076	11.2662	9.02757	18.9599	13.2803	6.19462	15.5643	20.2716	4.18487	10.1899	6.38487	17.5862	15.136	14.3972	15.7835	6.71236	12.2472	13.5481	17.2621	13.6147	17.5286
AT1G73500.1	MKK9	1	27639091	27640643	-	1552	protein_coding	Mitogen-activated protein kinase kinase 9 [Source:UniProtKB/Swiss-Prot;Acc:Q9FX43]	164.126	117.499	149.416	177.067	226.675	148.516	140.511	228.854	159.456	101.827	133.428	145.328	225.461	136.309	174.221	211.919	159.785	129.055	195.474	170.964	147.341	124.344	157.682	164.286	165.432	134.007	148.392	165.332	147.65	146.905	181	189.254	150.221	137.404	107.431	122.489	188.711	136.27	127.851	161.573
AT5G41950.1	HLB1	5	16785680	16789676	+	3996	protein_coding	Protein HLB1 [Source:UniProtKB/Swiss-Prot;Acc:Q9FHY8]	393.296	463.215	454.782	419.644	332.618	402.771	396.588	389.44	398.513	423.509	407.15	410.563	400.297	443.123	438.196	377.221	402.701	433.502	433.9	376.673	385.671	460.048	418.912	361.19	423.665	428.751	479.428	352.269	445.809	464.007	465.869	369.238	450.628	508.23	528.517	392.661	411.228	456.926	440.572	350.441
AT1G07320.3	RPL4	1	2249134	2250191	+	1057	protein_coding	RPL4 [Source:UniProtKB/TrEMBL;Acc:A0A384KN11]	33.3905	20.918	43.2095	77.3461	29.7844	0	0	52.4473	55.8681	15.1178	48.8765	92.2488	24.6037	16.2055	44.4434	42.6634	44.9194	51.2193	67.6636	44.4449	26.1564	26.9839	37.9669	55.9376	69.627	58.1948	35.1362	71.3027	61.6087	30.7869	58.2441	74.8678	76.1685	45.3477	23.1044	44.9858	31.9452	29.981	59.1292	8.70975
AT3G06080.2	TBL10	3	1834591	1837988	-	3397	protein_coding	Protein trichome birefringence-like 10 [Source:UniProtKB/Swiss-Prot;Acc:Q9LDG2]	169.853	60.6975	139.224	208.777	88.1708	56.8277	124.385	145.098	127.237	110.921	140.172	166.213	114.759	96.9242	139.591	207.983	170.166	117.243	130.18	199.398	108.198	101.467	94.749	168.506	137.404	150.173	132.491	190.229	102.287	101.961	146.476	188.91	185.69	128.982	98.6022	217.222	136.429	146.204	146.112	232.386
AT4G04920.2	MED16	4	2497644	2505148	+	7504	protein_coding	Mediator of RNA polymerase II transcription subunit 16 [Source:UniProtKB/Swiss-Prot;Acc:F4JGZ1]	17.0827	62.2315	24.271	58.5686	4.55549	18.9464	42.0219	20.3851	27.0923	18.1535	30.0512	20.5786	23.2209	9.22114	38.1982	21.9551	24.4991	37.4418	36.3255	23.9775	19.8045	37.2346	27.9094	27.5901	14.2106	10.8536	4.59288	18.7938	16.4348	57.2307	26.1933	26.9414	18.0632	10.1857	29.6216	46.8724	26.1204	42.8325	61.3418	56.7984
AT2G13810.1	ALD1	2	5768417	5772266	+	3849	protein_coding	EDTS5 [Source:UniProtKB/TrEMBL;Acc:A0A178VQ02]	74.1092	72.4931	125.963	124.56	44.4327	17.9417	44.9606	69.5069	93.2131	36.2952	130.095	136.563	25.962	20.792	81.0382	99.4972	83.9639	316.236	130.058	110.891	29.0957	112.319	61.8738	43.4813	74.3176	39.4905	98.6141	136.026	32.5906	45.9834	49.013	92.9981	128.643	161.858	237.865	91.8635	173.226	92.1103	221.083	130.443
AT1G55520.4	TBP2	1	20725707	20728093	-	2386	protein_coding	TATA-box-binding protein 2 [Source:UniProtKB/Swiss-Prot;Acc:P28148]	64.4535	15.0219	29.3561	18.5421	9.05203	15.9456	0	10.164	31.3857	9.07265	6.6691	26.2925	38.2647	10.4042	4.04757	24.556	28.8374	16.7466	38.5969	20.3452	4.68459	5.00779	38.9377	59.3331	4.41734	16.7061	30.4509	19.8965	9.13744	24.3079	36.5475	64.9647	4.49146	4.75076	32.6556	16.3415	22.2607	15.3973	15.762	27.1968
AT3G48970.3	HIPP31	3	18152270	18153401	-	1131	protein_coding	Heavy metal-associated isoprenylated plant protein 31 [Source:UniProtKB/Swiss-Prot;Acc:Q84K70]	6.32305	6.75791	11.9416	24.8496	8.92868	0.995159	0	0	3.31245	15.101	17.7353	4.80453	17.7809	17.4503	9.63207	3.88174	0	5.90783	9.4019	9.30133	19.4027	18.8386	9.01743	6.17812	10.4831	10.5039	24.224	0	15.8534	25.9105	2.57691	18.5916	24.8708	5.67019	10.68	7.18269	4.84309	9.85312	17.1979	0
AT3G09490.1		3	2915550	2916870	+	1320	protein_coding	At3g09490 [Source:UniProtKB/TrEMBL;Acc:Q9SF54]	136.397	195.276	174.169	138.033	141.219	156.467	166.911	105.878	131.155	158.268	161.172	112.966	135.292	183.803	131.145	135.703	153.207	132.988	137.061	176.63	139.608	125.199	167.729	175.565	182.002	153.947	132.872	139.273	99.5057	111.299	114.674	161.323	118.579	132.219	124.855	170.561	100.657	117.394	137.644	182.619
AT2G32260.1	CCT1	2	13697457	13700641	+	3184	protein_coding	Choline-phosphate cytidylyltransferase 1 [Source:UniProtKB/Swiss-Prot;Acc:Q9ZV56]	471.021	494.082	454.98	587.78	425.321	442.566	458.947	533.189	441.4	471.84	477.023	605.803	472.779	527.866	414.127	560.797	454.169	460.07	434.33	581.232	456.186	421.223	418.138	550.694	528.223	444.032	497.649	592.215	443.098	415.095	398.333	584.986	463.328	404.982	428.703	635.88	404.514	383.737	368.769	524.749
AT4G31730.1	GDU1	4	15361012	15362074	+	1062	protein_coding	Protein GLUTAMINE DUMPER 1 [Source:UniProtKB/Swiss-Prot;Acc:O81775]	202.235	126.336	201.299	283.594	231.975	208.234	168.162	325.691	165.383	241.886	197.731	308.813	194.095	229.184	177.782	254.685	255.162	289.587	215.586	222.217	220.478	228.876	173.845	229.805	246.794	257.751	274.603	182.445	250.508	288.607	179.775	230.016	237.481	217.96	181.936	131.887	277.825	255.289	210.094	156.79
AT2G39000.3		2	16286336	16287967	-	1631	protein_coding	Acyl-CoA N-acyltransferases (NAT) superfamily protein [Source:UniProtKB/TrEMBL;Acc:Q9ZV08]	53.4457	6.70989	34.4854	41.2943	66.6082	27.8899	19.7638	102.236	49.0195	41.3133	43.2961	82.3219	46.4823	19.7019	23.3947	21.9844	39.416	37.4255	20.4345	59.3267	68.9388	35.9057	28.9941	76.9115	67.7137	30.7439	44.4666	72.4396	65.3324	33.4353	34.336	51.0971	50.9621	31.1652	39.5548	59.3565	48.4101	30.1201	44.5462	71.3703
AT2G15970.1	COR413PM1	2	6949851	6951192	+	1341	protein_coding	WCOR413-like protein [Source:UniProtKB/TrEMBL;Acc:A0A178VY40]	2815.01	2638.89	2479.38	1951.91	2004.5	1943.91	2287.07	1624.46	2840.48	2368.52	2199.64	2042.91	2617.49	1594.79	1644.01	1477.64	2476.13	1627.22	1117.42	2198.71	2473.74	1884.44	1275.76	2147.45	2890.05	2145.13	1447.57	2754.08	1938.56	1248.97	1323.55	2103.27	1566.92	1361.11	940.237	2045.54	1561.4	1436.15	1103.7	1975.23
AT2G47810.1	NFYB5	2	19582658	19583618	-	960	protein_coding	NF-YB5 [Source:UniProtKB/TrEMBL;Acc:A0A178VUG0]	35.1027	31.8429	30.5058	8.2556	16.2187	13.9463	18.8102	6.76241	22.3064	27.2085	28.8712	9.69457	15.0373	15.0593	16.9517	7.75838	17.039	21.6683	17.2978	13.8987	12.1234	32.9385	22.9895	6.09497	24.6439	31.9793	12.9601	16.7898	6.04171	16.702	8.88724	10.8636	8.9484	15.9553	12.5316	9.20715	17.4265	14.5487	8.47058	15.4513
AT5G63625.1		5	25470218	25471984	-	1766	protein_coding		12.6932	12.6549	5.95999	11.3839	10.7298	4.97659	2.83583	2.52746	12.1677	2.01381	6.65208	6.73588	6.83883	8.13685	10.4438	9.05624	12.453	8.86212	4.70336	7.43655	4.62691	5.95501	10.0148	3.6987	21.8658	8.1894	10.2378	11.5834	12.9143	5.17605	8.99817	10.9244	12.4496	3.23185	9.69814	15.3819	16.4664	2.94826	16.0832	6.69431
AT1G72680.1	CAD1	1	27359109	27361024	-	1915	protein_coding	CAD1 [Source:UniProtKB/TrEMBL;Acc:A0A178WLT3]	467.298	336.013	308.827	487.05	573.589	408.646	381.403	646.554	525.182	496.009	332.416	490.312	575.294	700.222	336.162	626.753	377.103	314.258	298.657	448.321	344.209	291.676	312.419	452.188	445.646	474.535	326.418	529.627	542.147	559.829	374.935	649.158	368.618	279.032	285.022	406.344	359.049	235.356	265.4	360.829
AT4G35230.1	BSK1	4	16755092	16758358	-	3266	protein_coding	Serine/threonine-protein kinase BSK1 [Source:UniProtKB/Swiss-Prot;Acc:Q944A7]	402.543	319.397	378.909	640.826	374.352	279.144	303.09	520.908	436.699	298.469	342.615	556.115	381.175	306.981	331.855	564.551	509.383	372.415	400.737	531.816	376.194	326.409	371.054	549.157	481.203	360.185	446.359	532.108	402.728	356.99	374.56	548.534	528.955	350.202	418.471	494.684	496.383	368.142	452.194	567.015
AT3G62860.2		3	23239264	23242274	-	3010	protein_coding	Alpha/beta-Hydrolases superfamily protein [Source:UniProtKB/TrEMBL;Acc:F4IZK0]	45.9994	29.9893	27.331	47.348	19.0482	10.9647	29.0316	23.7371	33.7022	38.3124	26.6878	45.859	15.0303	35.8038	25.1263	29.719	30.706	40.3919	19.7081	40.6549	11.2662	9.02757	10.9768	37.4263	19.4688	13.1698	28.5646	24.063	19.3609	28.0934	37.6847	29.1909	26.0948	17.3618	19.1782	35.7209	42.5798	31.6472	16.7565	32.1358
AT3G12070.3	RGTB2	3	3844887	3847586	-	2699	protein_coding	Geranylgeranyl transferase type-2 subunit beta 2 [Source:UniProtKB/Swiss-Prot;Acc:Q9LHL5]	0	0	4.87873	4.11673	7.25863	11.9618	8.42688	22.8923	0	13.1071	18.905	10.7361	17.7627	0	12.9708	7.75252	13.5511	8.8666	7.88415	10.1624	1.87827	7.023	4.98908	6.03387	0	10.7806	0.921244	25.1058	20.3909	15.3195	6.27776	18.3754	15.3008	10.2542	6.71076	15.3073	0.967702	10.5437	10.4677	12.6644
AT2G44610.1	RABH1B	2	18411424	18414153	-	2729	protein_coding	Ras-related protein RABH1b [Source:UniProtKB/Swiss-Prot;Acc:O80501]	571.8	561.942	568.934	512.084	439.672	532.156	443.714	495.371	518.657	654.211	520.126	541.125	467.395	596.663	493.627	564.824	543.972	567.403	557.559	499.507	517.811	594.671	455.337	397.504	522.764	600.851	533.568	452.504	617.656	587.54	476.822	432.198	659.025	752.917	597.681	533.252	616.547	716.683	570.081	539.656
AT3G05800.1	BHLH150	3	1727151	1728365	+	1214	protein_coding	Transcription factor bHLH150 [Source:UniProtKB/Swiss-Prot;Acc:Q9M9L6]	82.0132	65.1495	48.9833	46.3723	34.3652	45.8396	42.2236	24.553	77.264	56.4481	46.6744	48.6452	41.0006	53.1995	49.3517	23.266	61.2183	45.3129	53.5432	36.0811	49.6093	45.0388	36.9496	25.4634	102.403	51.2329	46.1681	40.8577	32.4338	48.6578	41.6515	20.5862	59.2404	61.855	85.5449	16.347	60.0107	62.652	64.1988	27.1645
AT4G38240.1	GNTI	4	17931570	17935325	-	3755	protein_coding	Alpha-1,3-mannosyl-glycoprotein 2-beta-N-acetylglucosaminyltransferase [Source:UniProtKB/Swiss-Prot;Acc:Q9XGM8]	190.95	124.865	119.941	242.838	211.517	139.561	180.649	262.048	201.269	182.498	143.471	213.853	157.126	147.78	175.162	169.253	188.915	165.513	171.909	186.578	179.469	167.612	163.62	212.233	164.71	139.067	125.244	189.295	211.242	154.398	164.342	219.342	270.131	185.209	194.532	176.512	250.626	181.001	150.606	221.284
AT3G55410.1		3	20541269	20546053	+	4784	protein_coding	2-oxoglutarate dehydrogenase, E1 component [Source:UniProtKB/TrEMBL;Acc:F4IWV2]	883.682	1997.06	1557.94	744.035	1051.92	2070.08	1826.06	779.602	1079.86	1190.03	1505.78	722.925	1070.93	1373.03	1525.95	889.866	896.127	1457.26	1489.92	757.259	1109.57	1728.41	1697.66	778.945	989.997	1244.98	1285.43	654.765	1060.35	1405.82	1565.05	789.063	824.325	1262.23	1547.48	597.195	1010.98	1272.46	1393.01	663.637
AT3G26290.2	CYP71B26	3	9632608	9634822	-	2214	protein_coding	Cytochrome P450, family 71, subfamily B, polypeptide 26 [Source:UniProtKB/TrEMBL;Acc:A0A1I9LRI3]	23.5614	48.2472	51.6324	33.9458	0	16.9478	23.3883	10.1801	28.1343	0	55.618	20.5221	5.46493	18.466	20.2831	47.8002	3.61862	36.4532	16.5651	37.8569	23.5094	4.01699	7.97989	25.2944	3.54443	39.6128	26.6917	64.8181	29.6362	31.8775	15.0353	26.9971	18.9216	12.5939	20.1115	8.16007	7.74092	27.7356	34.4694	7.80629
AT5G51180.1		5	20796950	20801479	+	4529	protein_coding	AT5G51180 protein [Source:UniProtKB/TrEMBL;Acc:Q949V0]	159.047	123.743	97.2023	141.853	180.217	170.503	187.819	180.84	164.632	133.117	180.27	185.028	229.495	136.074	151.888	189.869	166.78	191.144	166.559	154.076	206.324	173.969	150.55	158.572	114.48	117.991	189.359	179.668	157.899	183.306	116.184	130.492	126.337	183.64	158.745	208.963	176.083	225.012	140.588	187.785
AT5G49700.1	AHL17	5	20192159	20193800	+	1641	protein_coding	AT-hook motif nuclear-localized protein 17 [Source:UniProtKB/Swiss-Prot;Acc:Q9LTA2]	186.848	69.9705	62.4651	179.094	215.895	101.673	95.5186	255.182	173.019	166.357	92.2967	194.183	269.178	168.619	83.4881	187.357	146.317	77.8285	79.6229	139.516	150.227	88.2744	101.783	182.283	188.505	101.779	70.0257	212.375	153.889	128.966	91.6885	312.433	72.8901	40.243	42.1895	108.18	84.1914	38.3554	35.6033	93.4949
AT1G09840.8	ASK10	1	3195719	3200403	-	4684	protein_coding	Shaggy-related protein kinase kappa [Source:UniProtKB/Swiss-Prot;Acc:Q39019]	37.6985	34.1057	27.2774	26.7451	11.8107	6.97853	12.1619	11.0285	23.6329	7.05834	22.2472	39.0899	19.1272	31.1613	29.2077	21.9622	25.3304	27.5862	33.9191	12.9267	19.7479	15.0638	17.9547	62.6335	13.2917	8.40276	7.36321	14.6363	25.5486	38.2529	0	20.5177	31.5361	28.3362	13.4076	14.2801	31.9313	33.4739	7.31166	6.83053
AT2G25240.1		2	10751656	10753380	-	1724	protein_coding	Serpin-Z10 [Source:UniProtKB/Swiss-Prot;Acc:Q9SIR9]	57.2596	62.4797	84.9248	8.23454	96.1444	171.447	111.446	49.1689	50.5514	88.7232	75.6148	4.87845	187.196	191.726	57.5462	37.4719	93.9208	109.354	63.8532	61.9073	211.234	357.081	244.485	181.104	53.0952	64.648	43.3087	15.6935	86.6089	75.344	55.274	74.6008	92.679	198.094	113.154	226.576	89.0307	172.631	109.971	222.993
AT2G28440.1		2	12160977	12162032	+	1055	protein_coding	En/Spm-like transposon protein [Source:UniProtKB/TrEMBL;Acc:Q9SKM6]	29.6783	59.4086	57.9422	22.6885	49.6391	78.7096	59.1894	42.2956	41.341	82.6436	59.9844	29.1303	76.5451	84.5012	53.3311	62.056	35.9343	45.3093	36.1917	33.3341	54.1794	104.935	74.9352	31.6183	46.7106	65.3175	53.6301	26.2146	58.5756	66.7068	48.117	46.6578	46.596	85.1306	71.2403	50.0984	40.6576	83.1774	55.9644	52.2565
AT2G43500.8		2	18061886	18066641	+	4755	protein_coding	Plant regulator RWP-RK family protein [Source:TAIR;Acc:AT2G43500]	55.8876	1.66064	49.5592	47.2801	110.158	315.088	62.597	65.3805	109.407	102.865	58.9802	62.669	0	107.233	55.2397	36.1646	24.4792	7.88229	41.0514	39.6682	27.3278	36.2078	28.9119	0	37.2795	34.9288	27.5721	37.6009	127.193	0	6.24412	0	9.9284	35.3021	0	0	22.2519	32.4043	31.2299	1.95667
AT3G50950.1	RPP13L4	3	18935674	18938799	+	3125	protein_coding	Disease resistance RPP13-like protein 4 [Source:UniProtKB/Swiss-Prot;Acc:Q38834]	293.356	166.124	323.751	316.621	391.313	378.89	436.424	370.142	346.115	185.555	344.95	354.333	411.184	350.59	285.876	307.413	399.656	453.226	364.669	508.395	685.743	370.015	441.699	641.654	302.574	338.226	245.461	430.4	250.101	310.651	311.157	514.481	426.778	273.181	360.572	612.657	399.578	291.837	441.674	577.901
AT5G46890.1		5	19036296	19036938	-	642	protein_coding	Bifunctional inhibitor/lipid-transfer protein/seed storage 2S albumin superfamily protein [Source:UniProtKB/TrEMBL;Acc:Q9FJS1]	1056.94	1027.52	1343.55	621.807	537.919	719.36	1096.39	387.677	1085.79	1497.86	1538.81	714.305	731.885	965.478	962.66	398.662	1000.14	1030.78	1038.53	628.445	690.272	1094.33	720.702	545.764	1040.25	1198.51	1254.3	437.732	672.804	729.89	818.607	275.011	593.127	850.171	1140.03	250.553	573.463	752.071	1030.86	329.124
AT1G61667.1		1	22767617	22768501	+	884	protein_coding	Protein of unknown function, DUF538 [Source:TAIR;Acc:AT1G61667]	96.5843	108.641	145.66	69.2921	48.3804	81.6409	95.3457	70.829	113.063	112.802	147.507	76.1667	84.7874	75.4887	172.147	69.863	85.5798	92.561	77.663	69.6571	76.0364	71.5611	90.0812	71.2897	97.2474	124.407	95.7256	106.259	87.7276	43.9109	105.068	112.359	57.002	82.9368	104.58	94.286	100.715	57.7845	92.9887	97.8025
AT4G31140.1		4	15141068	15143391	+	2323	protein_coding	Glucan endo-1,3-beta-glucosidase 5 [Source:UniProtKB/Swiss-Prot;Acc:Q9M088]	157.519	138.046	152.887	194.391	153.59	97.7022	130.946	137.451	158.735	146.212	150.179	182.804	137.986	113.087	137.953	131.768	152.941	137.933	145.161	155.099	136.4	121.544	113.704	139.654	142.702	177.754	140.789	164.111	158.496	163.163	139.003	120.917	134.291	114.857	111.062	116.267	150.944	110.88	111.703	121.048
AT5G10600.1	CYP81K2	5	3351037	3352894	+	1857	protein_coding	Cytochrome P450, family 81, subfamily K, polypeptide 2 [Source:UniProtKB/TrEMBL;Acc:F4KI78]	80.9287	39.1184	55.5711	87.4572	40.8579	29.9063	49.603	55.9756	65.2277	47.3897	54.4987	77.1561	61.4832	51.9501	47.039	54.2634	85.886	53.2009	43.3745	70.1924	56.3872	61.2313	57.8632	43.4007	70.8529	79.1459	36.8321	76.3396	55.1234	43.3779	33.8628	73.465	80.1502	72.4876	53.6569	96.9224	82.2508	58.4016	40.7779	92.6275
AT4G19990.2	FRS1	4	10832249	10835698	+	3449	protein_coding	FAR1-related sequence 1 [Source:UniProtKB/TrEMBL;Acc:F4JU19]	37.8211	77.2706	63.2205	124.403	113.716	113.664	103.755	141.754	66.4929	97.8174	113.492	95.8932	83.3318	125.724	101.498	108.503	125.924	98.5264	67.8732	131.039	111.113	104.544	93.7321	153.88	100.239	87.8183	143.449	168.216	131.121	87.8749	65.0153	143.486	124.48	73.8303	65.0543	149.87	151.901	91.6088	97.9722	230.672
AT3G51120.1		3	18986026	18992074	-	6048	protein_coding	DNA binding;zinc ion binding;nucleic acid binding;nucleic acid binding [Source:TAIR;Acc:AT3G51120]	221.082	219.071	234.967	342.175	257.82	294.166	337.127	339.739	269.771	203.722	248.197	314.534	314.167	261.659	269.812	393.904	259.487	262.092	308.757	338.463	288.556	227.419	297.042	470.286	264.655	248.394	215.878	393.641	242.377	272.184	294.401	367.503	313.375	242.139	261.834	390.275	286.358	277.022	264.117	412.236
AT3G47110.1		3	17347103	17350953	-	3850	protein_coding	Putative receptor-like protein kinase At3g47110 [Source:UniProtKB/Swiss-Prot;Acc:Q9SD62]	29.396	25.73	46.6193	65.7699	29.1454	10.9687	34.5588	32.2717	33.8531	32.2722	36.7267	75.4303	27.3194	19.5979	34.9402	52.9526	56.2373	51.2356	32.3729	97.7685	36.7673	32.195	46.852	58.8073	31.9651	24.1059	31.2389	50.1246	20.5311	25.4437	32.4471	24.7922	43.3396	34.4934	35.3643	69.298	46.4373	33.333	37.4494	59.711
AT4G08040.1	ACS11	4	4886962	4889224	+	2262	protein_coding	1-aminocyclopropane-1-carboxylate synthase 11 [Source:UniProtKB/Swiss-Prot;Acc:Q9S9U6]	39.5088	54.9395	43.8799	23.6663	12.7094	52.8338	29.0159	5.08836	76.4614	43.356	35.5899	21.4834	25.9599	24.245	25.9502	11.6281	37.9646	24.6299	19.7145	44.3349	12.2154	27.0994	16.9606	4.82334	31.8799	33.5689	30.3896	17.7789	24.4927	21.6919	22.5806	7.5634	33.3167	46.4979	36.4143	81.6233	66.769	46.9246	29.2836	94.5597
AT3G13432.1		3	4371441	4372226	+	785	protein_coding	Transmembrane protein [Source:UniProtKB/TrEMBL;Acc:Q56YQ1]	41.1592	44.9225	64.9909	32.1486	32.0083	20.8927	42.6782	21.0082	48.3725	67.4319	64.2384	36.3819	60.1997	59.4376	32.0376	9.06275	45.996	60.0457	50.8405	37.2613	52.4573	60.2855	40.1146	33.5611	40.0627	39.4338	42.9707	30.6048	19.6783	22.1122	36.2834	21.9375	20.3703	33.4475	49.659	49.3136	31.9706	25.7917	34.6298	48.4164
AT1G54030.2	MVP1	1	20167597	20169684	+	2087	protein_coding	Inactive GDSL esterase/lipase-like protein 25 [Source:UniProtKB/Swiss-Prot;Acc:Q7XA74]	30.0378	69.1442	94.6863	45.29	77.097	71.7685	118.002	119.531	58.4149	67.5506	80.0627	48.7845	71.0527	108.568	102.935	86.573	48.7666	52.2138	49.6636	58.2114	77.9218	68.2065	66.8593	48.2945	61.0594	105.352	70.9525	82.6525	47.8896	107.269	66.58	55.1397	44.09	52.8776	59.454	98.9992	75.4825	81.5204	40.8464	87.6393
AT3G02100.1	UGT83A1	3	368840	370484	-	1644	protein_coding	UDP-glycosyltransferase 83A1 [Source:UniProtKB/Swiss-Prot;Acc:Q9SGA8]	38.3575	0.83408	12.7112	6.1792	17.2098	0	0.937351	0	32.529	3.02435	11.1166	0.974394	20.498	0	4.85897	0	16.2319	10.8363	29.9398	12.9435	9.37517	5.01013	6.98771	2.41954	22.9821	5.97259	14.7575	2.09377	9.14781	2.55724	5.03594	0	8.98766	5.53686	16.3196	2.04222	9.67814	1.9226	17.8451	0.972089
AT4G14365.1	XBAT34	4	8271270	8273903	-	2633	protein_coding	Putative E3 ubiquitin-protein ligase XBAT34 [Source:UniProtKB/Swiss-Prot;Acc:Q9FPH0]	19.739	26.6449	33.1666	13.3783	66.2494	45.8544	31.8304	37.3095	16.8606	28.2312	27.8028	10.7384	60.119	75.0549	36.4853	29.7173	74.9999	98.5186	89.0985	55.4262	155.931	180.62	158.644	112.195	14.1651	32.3531	57.1085	17.7815	58.1367	20.4219	31.3779	28.0991	61.2144	72.5429	98.7271	92.8571	98.7042	35.4521	80.5723	111.087
AT1G29050.1	TBL38	1	10136246	10139228	-	2982	protein_coding	Protein trichome birefringence-like 38 [Source:UniProtKB/Swiss-Prot;Acc:Q8VY22]	482.945	527.058	469.237	363.519	379.586	360.797	474.247	266.052	488.026	513.139	531.395	362.535	360.76	276.189	447.882	311.446	315.678	429.515	431.792	304.149	317.874	337.725	390.296	234.636	478.272	532.904	500.773	395.692	344.674	346.452	492.127	215.34	252.59	343.98	440.57	159.284	379.379	309.447	453.346	180.848
AT3G62240.1		3	23033355	23036808	-	3453	protein_coding	At3g62240 [Source:UniProtKB/TrEMBL;Acc:Q9M1Q0]	306.536	276.618	303.368	407.099	294.823	291.145	244.86	325.984	333.68	272.28	295.984	327.876	284.142	268.719	243.631	361.666	388.744	281.788	306.248	399.535	345.666	270.455	327.045	439.843	306.101	300.868	258.348	326.992	275.681	245.74	242.462	395.864	359.08	301.485	299.383	449.569	340.563	288.067	316.719	415.533
AT4G26910.1		4	13519811	13523222	-	3411	protein_coding	Dihydrolipoyllysine-residue succinyltransferase component of 2-oxoglutarate dehydrogenase complex 2, mitochondrial [Source:UniProtKB/Swiss-Prot;Acc:Q8H107]	160.853	238.906	253.532	150.23	294.129	448.588	362.233	145.018	258.616	218.797	279.158	60.5434	204.947	238.988	289.505	139.537	164.511	309.352	246.036	188.424	264.977	255.937	320.256	118.174	227.585	226.586	152.87	155.828	295.947	234.786	286.026	137.223	223.31	248.256	249.153	127.537	210.952	281.553	302.255	140.375
AT2G29620.6		2	12662741	12665828	-	3087	protein_coding	Dentin sialophosphoprotein [Source:UniProtKB/TrEMBL;Acc:O82393]	86.9663	102.206	42.8009	52.4366	105.517	175.479	129.936	72.1471	57.4703	104.876	101.25	66.5314	114.753	154.567	64.1425	77.503	59.7846	52.2188	32.3569	66.4454	129.932	182.937	132.624	87.7727	94.0215	109.453	53.3377	74.1858	65.5483	89.157	62.5251	171.549	64.9402	81.6984	78.4543	172.305	76.435	90.6705	70.8857	173.958
AT5G59680.1		5	24046512	24051112	+	4600	protein_coding	Probable LRR receptor-like serine/threonine-protein kinase At5g59680 [Source:UniProtKB/Swiss-Prot;Acc:Q9FN93]	374.173	490.715	584.984	381.323	440.638	314.091	409.213	223.314	472.598	361.035	476.294	294.743	387.949	359.748	346.875	210.529	1158.7	1164.61	783.927	1285.06	692.627	739.249	654.005	678.497	442.92	464.923	522.947	307.072	309.783	292.715	256.004	287.893	676.943	742.114	593.745	1079.38	698.516	660.463	677.677	1026.29
AT4G34135.2	UGT73B2	4	16345258	16347434	-	2176	protein_coding	UDP-glucosyl transferase 73B2 [Source:UniProtKB/Swiss-Prot;Acc:Q94C57]	86.7801	106.444	125.618	118.28	157.228	213.35	169.293	115.392	132.844	119.995	134.605	118.287	204.929	136.165	87.6416	151.146	83.259	75.8629	84.4148	94.1664	80.9007	99.446	102.732	74.641	117	126.113	80.9757	153.657	101.236	117.272	120.216	166.26	106.352	77.0941	75.6365	78.5308	71.6018	72.6436	83.5144	85.907
AT5G23030.1	TET12	5	7726702	7728369	+	1667	protein_coding	Tetraspanin-12 [Source:UniProtKB/Swiss-Prot;Acc:Q9FN51]	26.2669	34.9965	31.2463	17.5001	31.7378	99.6762	65.5673	18.6482	39.307	90.738	47.8127	18.5336	62.8554	99.3395	34.0361	34.8886	51.4621	65.0204	52.0234	42.5081	68.5162	132.376	95.8045	21.7405	53.0842	68.2116	35.0217	25.1125	29.5355	40.874	43.9857	37.8479	55.7756	66.3215	76.7302	89.8219	54.1935	98.8258	68.1056	71.0626
AT1G62980.1	EXPA18	1	23331563	23333246	+	1683	protein_coding	Expansin-A18 [Source:UniProtKB/Swiss-Prot;Acc:Q9LQ07]	223.869	352.362	278.102	78.3067	326.588	579.991	389.305	165.97	228.523	397.163	247.838	62.2878	575.36	707.67	196.642	170.61	275.588	397.97	258.304	160.027	573.057	993.12	727.941	204.812	364.698	361.226	201.242	100.556	251.525	303.37	233.365	240.471	357.346	548.441	444.898	564.92	355.216	592.419	443.864	482.39
AT1G28600.1		1	10050957	10053218	-	2261	protein_coding	GDSL esterase/lipase At1g28600 [Source:UniProtKB/Swiss-Prot;Acc:Q94F40]	124.81	104.977	114.225	98.8189	188.639	166.461	141.425	117.83	169.607	98.8045	121.203	87.8025	195.396	142.07	120.758	107.249	145.379	125.116	191.551	100.72	150.193	108.319	174.637	105.058	130.071	113.712	141.916	94.166	155.864	134.101	103.029	130.832	92.6702	63.9385	117.96	44.9087	139.353	58.5141	115.229	33.1035
AT4G10920.1	KELP	4	6697674	6699266	-	1592	protein_coding	Uncharacterized protein At4g10920 [Source:UniProtKB/TrEMBL;Acc:Q0WP62]	271.329	215.704	231.765	277.786	215.859	185.254	200.561	268.593	244.891	244.842	205.344	289.361	243.361	236.505	210.452	292.287	262.259	260	248.282	335.676	255.06	259.17	239.997	332.438	261.015	248.005	276.213	310.864	210.783	203.328	230.467	305.667	258.219	302.447	250.989	418.68	283.696	251.01	206.026	411.424
AT1G76520.1	PILS3	1	28714765	28717910	+	3145	protein_coding	Protein PIN-LIKES 3 [Source:UniProtKB/Swiss-Prot;Acc:Q9C9K5]	528.677	372.437	314.399	476.14	734.593	500.491	608.757	510.855	385.169	379.152	364.907	522.201	698.108	672.642	403.4	673.025	297.851	246.311	245.388	411.686	324.657	294.395	349.058	492.142	584.278	379.754	342.223	526.741	602.678	559.411	453.061	605.507	319.149	158.033	258.433	217.207	315.427	142.336	287.96	250.021
AT3G51480.1	GLR3.6	3	19100676	19104844	+	4168	protein_coding	Glutamate receptor 3.6 [Source:UniProtKB/Swiss-Prot;Acc:Q84W41]	9.47508	1.66048	13.6026	14.389	46.4355	56.836	9.34216	30.569	10.1524	0	21.1443	14.6896	19.1241	16.1418	21.1225	37.4557	32.6428	34.4851	45.7901	0	9.42445	29.1698	53.8344	8.40494	0	8.43264	26.651	22.9771	29.7528	8.9079	44.9497	0	19.8587	33.727	23.9009	22.4226	23.2192	13.3404	20.8161	0
AT5G48175.1		5	19539145	19540623	+	1478	protein_coding	At5g48175 [Source:UniProtKB/TrEMBL;Acc:Q8L9E4]	43.9407	25.0286	52.8183	31.9293	76.0639	44.8485	35.6258	86.4075	45.9752	20.162	27.79	40.9134	66.9615	63.5711	39.6748	62.0338	47.7798	51.2257	32.2999	49.0061	90.9134	73.1327	62.8938	88.3491	38.0001	26.2674	31.3659	43.9748	83.3048	43.4843	20.1528	59.5358	56.609	45.1064	51.8504	55.1456	54.1986	39.432	59.8611	72.8809
AT2G42040.1		2	17543005	17545532	+	2527	protein_coding	Expressed protein [Source:UniProtKB/TrEMBL;Acc:P93743]	184.767	82.4982	124.999	149.271	134.194	74.7566	97.4198	101.714	175.18	117.959	118.974	124.847	132.544	100.499	129.654	121.465	119.164	119.204	134.783	112.743	128.574	82.2284	115.766	112.34	138.009	138.797	152.999	138.124	107.94	109.858	124.434	107.062	100.748	121.607	123.736	109.219	124.839	120.912	116.32	102.202
AT2G43900.2		2	18178588	18184089	-	5501	protein_coding	Endonuclease/exonuclease/phosphatase family protein [Source:TAIR;Acc:AT2G43900]	28.4818	9.95569	19.4132	39.0434	14.5798	0	0	20.3864	28.2258	16.1366	5.56521	52.9241	9.56144	14.9833	19.5073	24.5376	46.2835	14.7797	35.5379	37.8081	4.71607	12.0774	17.9411	20.3882	31.9779	15.6813	28.4728	32.3649	21.5766	19.0742	72.3259	5.38769	28.0015	21.1498	38.2168	14.2647	41.5986	16.177	8.31546	28.4046
AT2G41190.1	AVT1A	2	17167279	17170559	-	3280	protein_coding	Amino acid transporter AVT1A [Source:UniProtKB/Swiss-Prot;Acc:O80668]	33.9829	49.8818	42.8305	47.3063	20.9096	23.9278	28.9892	28.8518	36.0376	59.4944	36.7129	33.2474	21.8586	20.7681	43.0174	27.1278	39.8324	43.3507	41.0289	28.6154	40.4629	37.1751	39.8928	10.8302	40.7828	46.8652	50.5989	61.6634	36.8332	33.1327	32.5425	31.3017	40.5684	47.9633	26.8013	33.6523	26.1244	44.9011	17.7379	25.3914
AT2G28671.1		2	12300203	12302036	+	1833	protein_coding	unknown protein; FUNCTIONS IN: molecular_function unknown; INVOLVED IN: biological_process unknown; LOCATED IN: cellular_component unknown; Has 30201 Blast hits to 17322 proteins in 780 species: Archae - 12; Bacteria - 1396; Metazoa - 17338; Fungi - /.../ Plants - 5037; Viruses - 0; Other Eukaryotes - 2996 (source: NCBI BLink). [Source:TAIR;Acc:AT2G28671]	5560.29	3783.13	5024.36	2329.53	4260.64	3562.81	3756	1644.43	7485.84	3886.94	4400.97	2314.48	5309.46	2319.37	3444.2	1618.88	3404.38	2959.54	2857.09	2915.87	4354.58	3358.47	3265.36	2452.45	5110.78	4026.27	2391.47	4370.36	2005.56	1987.89	2399.58	2723.78	1783.89	1883.37	2162.72	2770.03	2108.54	2086.49	2040.24	2533.81
AT3G16450.1	JAL33	3	5588486	5590055	+	1569	protein_coding	Jacalin-related lectin 33 [Source:UniProtKB/Swiss-Prot;Acc:O04311]	1505.35	1042.7	1361.77	1279.59	1662.24	997.564	3074.63	2170.51	1008.42	1272.15	1713.82	1194.42	1504.66	1351.62	2134.2	1831.44	901.715	1322.97	951.393	1170.04	1241.89	1251.6	1317.02	1478.07	1079.27	1452.55	1584.78	952.053	1310.85	3065.12	1967.18	1589.9	1372.16	1104.43	805.103	1492.38	1211.78	1176.71	1122.95	1195.13
AT1G19490.1		1	6751544	6754073	-	2529	protein_coding	Basic-leucine zipper (BZIP) transcription factor family protein [Source:UniProtKB/TrEMBL;Acc:Q8L5Y2]	14.1252	13.3136	8.77137	19.5471	14.5313	27.9133	18.7147	25.4465	17.9993	19.1579	16.6843	21.4924	21.8603	27.7032	23.5235	19.3792	27.13	10.8373	21.2952	18.4695	8.46049	19.076	12.9684	19.2813	18.6031	22.7949	23.9361	19.8667	23.4904	22.9589	15.0434	12.9618	17.1147	29.1394	21.0748	13.2617	27.0939	31.5793	22.9923	8.77835
AT1G01750.1	ADF11	1	275188	276310	+	1122	protein_coding	actin depolymerizing factor 11 [Source:TAIR;Acc:AT1G01750]	205.857	285.82	235.272	75.3406	254.02	423.359	274.68	144.529	189.546	389.98	210.969	88.1963	332.195	521.349	202.578	148.707	161.374	274.79	190.254	82.4753	301.134	637.676	346.866	124.389	211.184	281.763	156.478	86.0589	177.134	294.288	153.692	157.555	249.601	370.335	314.324	262.942	229.453	369.716	281.779	247.133
AT4G16447.1		4	9278694	9279393	+	699	protein_coding	At4g16447 [Source:UniProtKB/TrEMBL;Acc:Q29Q07]	133.954	124.932	141.183	94.1978	100.08	127.389	77.5462	95.1669	141.474	100.678	104.207	102.899	134.043	130.24	73.8799	115.145	135.993	85.6626	81.5075	147.84	146.107	103.173	122.206	92.5649	111.888	112.184	93.1179	164.322	80.3704	53.0857	70.7757	190.191	132.424	96.2599	99.9447	173.35	130.76	79.7014	91.2434	203.504
AT5G05530.1		5	1635478	1636278	+	800	protein_coding	RING/U-box superfamily protein [Source:UniProtKB/TrEMBL;Acc:Q9FFG2]	18.2906	4.2055	3.95634	58.9147	51.145	7.96625	7.54439	78.471	27.7578	19.14	4.43769	30.8965	62.8998	24.3723	6.44116	59.508	28.5718	8.86293	10.9897	49.1928	52.9346	12.9354	13.0067	71.1327	26.3146	18.8235	11.1402	48.3622	27.9873	16.7662	3.8344	99.1599	46.3708	17.6706	12.5729	104.491	29.0522	11.722	10.6614	78.7767
AT3G25730.1	ARF14	3	9396272	9397766	+	1494	protein_coding	AP2/ERF and B3 domain-containing transcription factor ARF14 [Source:UniProtKB/Swiss-Prot;Acc:Q9LS06]	83.4003	143.376	124.076	50.4503	125.988	216.289	106.812	74.5785	81.9433	73.5962	68.9329	79.9524	127.081	149.039	113.423	105.963	75.803	117.232	81.962	70.2443	146.352	164.414	157.696	65.2637	86.6725	92.0785	82.0502	42.9092	138.401	129.061	106.899	64.9032	115.107	143.801	132.406	46.9599	153.875	154.592	125.826	64.2123
AT5G17390.1		5	5727473	5728688	+	1215	protein_coding	Adenine nucleotide alpha hydrolases-like superfamily protein [Source:UniProtKB/TrEMBL;Acc:Q9LF45]	72.2548	94.5931	80.5784	31.9762	109.152	159.404	96.8005	66.8127	70.3538	124.969	87.7458	37.8514	147.628	178.302	57.3539	49.1303	55.6692	78.7973	79.449	36.1195	100.836	163.839	132.901	60.8481	74.002	100.865	65.6732	30.4157	68.6145	101.389	67.1637	69.4689	81.5094	87.5879	126.164	126.802	65.8287	92.9271	95.1112	101.547
AT4G19120.1	ERD3	4	10460241	10464306	-	4065	protein_coding	Probable methyltransferase PMT21 [Source:UniProtKB/Swiss-Prot;Acc:Q94II3]	116.264	267.569	178.99	40.0989	146.447	239.289	201.918	123.073	171.28	171.431	180.247	99.7952	101.092	206.476	220.842	100.754	105.979	214.787	155.47	57.2174	154.409	229.171	217.386	72.1441	163.204	181.615	198.64	35.5259	219.169	252.192	245.106	80.9204	163.25	296.952	211.447	126.426	125.779	286.338	234.556	102.613
AT3G47800.1		3	17634804	17637204	+	2400	protein_coding	Aldose 1-epimerase [Source:UniProtKB/TrEMBL;Acc:Q9STT3]	284.673	52.5291	136.825	531.332	269.119	82.7257	133.071	638.075	236.775	190.54	177.881	474.707	295.163	176.79	154.714	553.094	381.606	217.714	256.89	495.468	318.88	186.429	204.62	562.228	333.345	186.461	248.966	455.316	425.158	297.814	189.99	469.565	477.398	275.089	218.809	528.863	413.246	303.572	239.182	531.018
AT2G48030.1		2	19647523	19650287	-	2764	protein_coding	At2g48030 [Source:UniProtKB/TrEMBL;Acc:Q9ZU86]	358.744	441.027	394.731	206.791	358.728	397.762	282.599	211.203	407.217	274.26	342.58	233.476	424.91	222.784	322.021	206.712	303.843	212.805	285.51	239.184	392.927	235.933	286.306	248.262	510.241	275.92	269.749	365.972	230.802	184.953	255.754	359.699	267.521	189.024	246.2	317.266	271.907	168.434	312.507	327.709
AT1G77480.2		1	29114449	29117344	-	2895	protein_coding	Eukaryotic aspartyl protease family protein [Source:UniProtKB/TrEMBL;Acc:Q8W4C5]	20.7252	26.6233	14.6161	22.6321	44.5095	29.9075	49.5888	41.5656	40.5057	23.1914	30.0327	11.725	15.0287	24.2385	34.8832	59.4284	25.3257	21.6747	37.0719	17.5447	31.9671	25.103	19.9506	31.3248	23.0355	16.8007	48.7873	34.5027	30.6486	30.6072	56.398	28.0805	25.2251	15.7468	36.3972	43.8631	27.0936	33.4839	30.2999	56.5832
AT1G62640.2	KAS III	1	23192146	23195077	+	2931	protein_coding	3-oxoacyl-[acyl-carrier-protein] synthase III, chloroplastic [Source:UniProtKB/Swiss-Prot;Acc:P49243]	223.9	233.903	180.388	128.619	160.689	174.452	111.381	73.7822	214.774	124.019	152.37	143.552	118.869	144.314	174.356	122.74	152.767	152.706	104.094	91.4395	234.919	121.448	181.576	72.3469	171.801	199.025	128.002	155.825	177.582	90.5931	115.406	130.736	102.654	126.09	144.696	82.6426	122.893	120.657	188.242	64.3421
AT4G09720.6	ATRABG3A	4	6133296	6135183	+	1887	protein_coding	RAB GTPase homolog G3A [Source:UniProtKB/TrEMBL;Acc:F4JKR6]	23.8685	20.1576	10.8586	36.1542	70.0997	50.7919	25.436	43.9061	50.0492	61.4589	43.2817	41.5826	25.9782	52.1886	31.4318	32.3355	42.0344	52.1955	14.1383	25.9726	71.6214	56.7854	33.006	25.6949	69.3841	44.8209	58.4234	23.1129	61.1429	14.1659	29.3221	10.884	15.1795	60.8876	52.1597	29.6935	32.9221	16.5616	19.1402	34.6531
AT1G74270.1	RPL35AC	1	27928171	27929537	-	1366	protein_coding	60S ribosomal protein L35a-3 [Source:UniProtKB/Swiss-Prot;Acc:Q9C912]	532.507	495.721	435.869	399.915	377.027	426.815	315.415	358.364	492.613	574.814	332.371	400.051	310.509	379.582	398.501	301.605	483.125	541.444	433.699	376.102	379.04	504.864	366.845	235.405	530.406	451.509	506.587	341.63	482.041	460.808	384.973	316.449	531.3	601.316	545.369	455.862	534.737	559.382	443.126	446.534
AT5G51460.4	TPPA	5	20900860	20904585	+	3725	protein_coding	Trehalose 6-phosphate phosphatase [Source:UniProtKB/TrEMBL;Acc:A0A178UCG0]	7.52858	0	0	2.0578	0	18.9407	15.9102	36.4692	14.6203	60.4975	0	18.5568	15.0292	32.3242	8.11026	34.8836	16.2735	0	9.46358	25.8602	38.532	0	6.98346	31.3441	3.5427	0	0.92079	37.6466	53.0835	0	5.01656	15.1249	0	0	20.121	29.5866	23.2237	20.1048	3.13667	26.3263
AT5G50300.1	AZG2	5	20466068	20468128	-	2060	protein_coding	Xanthine/uracil permease family protein [Source:TAIR;Acc:AT5G50300]	23.5636	29.9455	21.4314	13.3724	32.7078	42.8682	30.8718	25.4507	28.1354	27.2251	10.0113	30.2957	21.8596	43.856	33.265	27.1297	36.1876	46.3055	56.7956	19.3898	24.4507	46.1967	74.8107	28.9063	26.5841	38.4148	33.1336	13.5907	51.1004	44.6269	40.0917	17.2776	61.2719	88.9391	119.708	27.5399	67.7329	74.5946	91.9128	33.1783
AT5G05360.2		5	1588315	1589283	+	968	protein_coding	unknown protein; INVOLVED IN: biological_process unknown; LOCATED IN: chloroplast; BEST Arabidopsis thaliana protein match is: unknown protein (TAIR:AT2G38450.1); Has 35333 Blast hits to 34131 proteins in 2444 species: Archae - 798; Bacteria - 22429 /.../zoa - 974; Fungi - 991; Plants - 531; Viruses - 0; Other Eukaryotes - 9610 (source: NCBI BLink). [Source:TAIR;Acc:AT5G05360]	79.1255	44.6646	61.4902	83.7961	24.1716	43.8057	34.9459	16.8591	39.8735	62.4372	47.6844	75.1462	28.7208	81.3218	57.8921	54.3356	63.2425	68.9288	39.9965	26.0134	43.5492	29.8008	77.0865	107.055	99.818	35.1683	71.596	14.7338	58.7414	37.4809	20.5261	56.7546	83.6723	72.5621	39.7242	92.2528	29.054	57.8565	60.9997	76.6285
AT2G25710.1	HCS1	2	10952547	10955377	+	2830	protein_coding	Biotin--protein ligase 1, chloroplastic [Source:UniProtKB/Swiss-Prot;Acc:Q9SL92]	31.9039	39.9922	31.2422	79.262	0.906891	48.8418	2.80983	0	83.1158	27.2216	0	37.071	61.4885	38.1168	64.0246	0	58.6915	14.7774	31.5307	37.8859	45.0566	28.082	12.9732	8.45332	27.4292	0	81.0968	16.7409	27.5039	45.9787	1.25652	12.9754	16.1944	33.155	74.8056	15.31	67.7414	0.959299	59.7129	74.9666
AT4G38040.2		4	17867438	17869542	+	2104	protein_coding	Exostosin family protein [Source:UniProtKB/TrEMBL;Acc:Q9SZK4]	12.2292	4.16205	8.7759	18.5214	31.7738	30.9028	14.0399	24.5938	4.49777	15.1242	15.5706	23.4366	10.9305	5.7726	9.73136	19.3801	4.51964	8.86677	14.1945	21.2437	12.2155	7.02581	18.9559	19.2932	8.85558	10.7901	18.4179	35.5577	15.3081	6.37993	0	9.72431	17.1087	24.4308	4.79133	11.2232	13.5473	3.83053	0	20.4719
AT4G39030.1	DTX47	4	18185437	18189224	+	3787	protein_coding	Protein DETOXIFICATION 47, chloroplastic [Source:UniProtKB/Swiss-Prot;Acc:Q945F0]	167.984	270.218	202.497	85.3604	113.627	278.158	187.04	67.0349	183.546	189.574	214.71	90.9323	137.984	131.537	180.986	86.5516	154.786	195.077	210.659	114.467	133.608	159.74	191.491	67.3979	183.507	194.638	192.29	91.9768	142.191	165.679	232.842	100.389	138.822	177.73	253.676	92.8024	170.294	158.615	256.722	94.7172
AT3G02242.1	GLV8	3	420107	420936	+	829	protein_coding	Protein GOLVEN 8 [Source:UniProtKB/Swiss-Prot;Acc:B3H5Q2]	24.9168	7.64232	15.0401	9.3413	27.4985	41.7786	23.7463	15.1117	24.1273	15.0894	18.8174	6.68776	45.1507	52.519	23.197	15.539	16.7653	10.8261	14.0724	12.1178	44.0784	48.3446	32.1144	31.1702	14.7827	30.0534	21.5164	6.33803	30.3945	48.2286	18.1992	28.5616	7.9616	9.82792	8.77719	7.19794	6.78254	14.9344	7.59837	9.46464
AT4G39952.1	PCMP-E98	4	18527637	18530274	+	2637	protein_coding	Pentatricopeptide repeat-containing protein At4g39952, mitochondrial [Source:UniProtKB/Swiss-Prot;Acc:Q3E9N1]	8.50882	6.6472	6.80873	8.22516	12.7356	14.9557	11.2171	14.4298	7.8886	7.05897	5.56327	6.84922	5.4644	4.61382	11.3674	6.45854	9.05884	7.8821	15.7842	4.61414	12.2407	10.0519	10.9688	6.01131	8.87038	6.01451	11.9545	6.26906	6.14581	6.36801	11.2535	8.63101	8.11793	9.42584	7.65372	2.03907	1.93506	7.63464	13.5504	3.90946
AT3G13650.1	DIR7	3	4462841	4463955	+	1114	protein_coding	Dirigent protein 7 [Source:UniProtKB/Swiss-Prot;Acc:Q9LID5]	246.27	583.612	389.485	96.9104	163.495	552.008	378.421	56.6968	290.769	397.118	365.526	113.7	232.356	288.123	348.447	73.685	156.453	241.329	282.546	62.942	161.741	199.999	278.701	47.3699	342.191	273.516	384.433	121.59	158.795	215.35	332.574	90.0059	110.294	153.344	357.89	57.2384	180.046	140.041	273.109	61.03
AT3G55450.2	PBL1	3	20558102	20560096	+	1994	protein_coding	PBS1-like 1 [Source:UniProtKB/TrEMBL;Acc:F4IWV6]	307.102	293.512	293.219	299.653	217.457	240.202	221.169	313.521	204.219	278.247	270.153	279.739	262.368	240.349	233.277	233.904	254.387	246.283	263.976	320.768	291.663	275.623	275.493	293.835	394.336	242.615	272.03	290.992	255.271	251.814	265.508	304.04	265.208	207.128	211.141	289.962	208.075	230.585	185.7	262.571
AT5G66390.1	PER72	5	26515905	26517599	-	1694	protein_coding	Peroxidase [Source:UniProtKB/TrEMBL;Acc:Q0WT45]	4523.05	4712.92	4702.33	1514.75	3554.47	4710.35	3671.81	985.468	6104.05	3311.74	4244.61	1423.04	4016.15	2456.66	3285.29	1173.4	2404.02	2519.96	2304.07	1786.88	2753.41	2511.65	2547.32	1084.67	4780.6	2993.78	2195.63	2749.78	1508.2	1573.53	2262.53	1682.52	1139.93	1462.57	1478.96	1270.12	1335.56	1360.48	1523.4	1210.72
AT5G37370.4	SRL1	5	14812575	14816628	-	4053	protein_coding	Pre-mRNA splicing factor SR-like 1 [Source:UniProtKB/Swiss-Prot;Acc:Q8RWB1]	21.5881	23.3264	21.476	68.9651	48.9777	66.7844	66.4944	79.6865	76.3862	31.2547	55.5988	56.5884	51.9232	26.5649	34.0408	33.5956	83.0811	32.5105	49.663	68.3761	78.8582	17.0513	59.8744	45.8818	60.173	28.731	20.2726	111.949	32.6039	43.4198	12.5629	84.3332	109.772	44.1984	40.2763	93.8972	50.3218	40.2827	63.8912	134.375
AT1G32740.2		1	11844660	11846082	+	1422	protein_coding	SBP (S-ribonuclease binding protein) family protein [Source:UniProtKB/TrEMBL;Acc:Q8LCK5]	0	0	5.87546	9.27319	17.1887	17.9378	24.3903	5.08071	2.24039	0	8.89103	8.75914	2.73331	8.0943	5.66454	7.75503	8.10546	4.92538	11.0251	11.1002	14.0454	11.0123	18.9724	0	10.5965	5.96072	2.76941	5.23733	0	7.68032	5.04581	8.66568	12.5699	12.6809	5.76546	4.08623	7.74314	11.5596	0	0
AT3G52155.1		3	19343537	19345021	+	1484	protein_coding	Uncharacterized protein At3g52155, chloroplastic [Source:UniProtKB/Swiss-Prot;Acc:Q94BY1]	37.2224	15.0428	23.5299	50.5064	19.8832	11.9575	7.50943	30.4713	27.9752	36.2864	12.2226	26.2525	17.7677	25.4504	15.366	37.4866	34.1877	26.596	19.6802	31.4637	27.1276	25.01	27.9662	32.7683	36.1757	30.9467	32.3318	23.0544	40.497	19.218	30.3223	34.6872	25.1192	21.4331	34.6195	28.6136	31.9425	40.5258	23.1775	34.8984
AT1G21000.1		1	7337605	7339452	+	1847	protein_coding	At1g21000/F9H16_1 [Source:UniProtKB/TrEMBL;Acc:Q93V70]	749.688	436.991	668.662	1264.59	1110.67	479.401	821.028	1221.8	849.278	582.7	664.799	1182.14	974.326	643.671	693.286	1256.12	767.55	574.328	623.262	1085.32	810.156	548.177	579.955	1274.78	722.27	755.147	746.088	1103.33	846.942	754.267	704.837	1419.73	821.59	611.256	440.57	1098.65	829.407	595.83	540.447	969.383
AT1G51870.2		1	19262698	19267167	-	4469	protein_coding	protein kinase family protein [Source:TAIR;Acc:AT1G51870]	0	13.2881	23.3291	0	20.0237	28.9157	24.2953	4.24503	5.63797	10.0846	18.9172	1.95793	35.5171	42.6675	25.1789	5.16652	19.0343	64.0431	31.5749	15.6845	66.8889	172.961	132.604	25.2281	9.76166	15.6513	10.1116	0	9.22755	22.9137	18.7399	5.39229	17.1454	99.671	87.9806	39.7543	26.1223	92.4871	56.2372	48.9011
AT4G17500.1	ERF1A	4	9759203	9760391	+	1188	protein_coding	Ethylene-responsive transcription factor 1A [Source:UniProtKB/Swiss-Prot;Acc:O80337]	502.921	396.007	430.22	573.017	688.919	523.156	541.498	622.215	466.801	397.144	465.605	610.818	828.228	469.602	481.299	537.719	495.902	433.423	496.008	619.928	690.591	516.338	588.238	716.904	616.042	381.095	388.812	603.513	555.15	404.731	337.15	672.982	309.594	268.954	348.024	484.328	433.634	325.946	371.682	546.978
AT2G38940.1	PHT1-4	2	16257157	16260253	+	3096	protein_coding	PHT1 [Source:UniProtKB/TrEMBL;Acc:A0A178VRB1]	146.97	594.017	262.106	162.538	294.316	541.327	406.059	262.969	182.281	304.514	324.8	148.52	289.644	496.306	292.862	301.017	65.1251	152.709	171.952	98.8035	251.043	399.648	375.069	237.336	217.957	284.424	182.259	141.146	259.504	431.041	433.619	240.839	77.479	126.756	185.813	102.006	95.7949	110.97	188.06	93.6583
AT3G23340.1	CKL10	3	8350803	8354021	+	3218	protein_coding	Casein kinase 1-like protein 10 [Source:UniProtKB/Swiss-Prot;Acc:Q9LW62]	120.391	94.9004	140.426	86.4353	101.67	89.7172	96.4112	44.9461	124.804	101.836	123.451	69.3288	137.998	68.1187	140.288	96.9013	115.695	89.6527	96.9932	117.306	122.147	91.3311	140.675	74.7681	68.1843	110.287	93.0145	132.823	107.144	70.1835	110.404	94.0062	90.0408	80.3938	85.2901	78.564	112.25	99.6049	109.824	94.5528
AT4G04450.1	WRKY42	4	2218042	2221250	+	3208	protein_coding	WRKY transcription factor 42 [Source:UniProtKB/Swiss-Prot;Acc:Q9XEC3]	34.8741	80.6866	37.0178	14.401	72.684	96.7027	76.7118	40.7211	63.0234	23.1918	34.4835	34.2048	125.693	56.5511	46.2465	28.4216	99.516	81.7735	44.9632	56.3228	129.777	144.616	128.674	96.3544	80.6383	28.8111	18.4076	12.5452	70.5186	58.6525	60.1376	63.7113	93.7099	88.9391	113.962	80.5796	87.0852	96.5904	122.202	67.3325
AT5G60870.1		5	24485655	24487810	-	2155	protein_coding	Regulator of chromosome condensation (RCC1) family protein [Source:TAIR;Acc:AT5G60870]	24.3696	35.0076	16.6068	13.3843	0	15.9477	4.68445	0	20.2072	13.1063	23.3487	24.3779	0	20.7953	26.7369	16.7989	8.12253	4.92573	5.51687	25.8785	9.38241	31.0803	21.9572	0	12.3827	17.94	13.8278	15.6979	42.7483	24.2768	5.02979	8.65318	24.2822	31.5999	37.4165	0	10.6454	27.8415	11.5323	11.6763
AT3G48940.1		3	18142618	18144311	-	1693	protein_coding	Remorin family protein [Source:UniProtKB/TrEMBL;Acc:Q9SMT2]	70.0629	111.534	82.7465	22.7103	22.5069	84.6673	74.3407	18.5898	53.4864	123.942	88.8161	30.9973	91.5963	93.8663	57.2832	16.8113	50.1754	49.2444	41.658	35.2225	62.4291	132.669	84.9789	82.9936	84.4349	102.904	64.8389	27.2939	36.1958	55.2876	45.768	32.6109	32.1915	43.9378	50.1598	26.6064	30.9821	43.7091	48.774	23.1524
AT4G04960.1	LECRK71	4	2532906	2535386	+	2480	protein_coding	L-type lectin-domain containing receptor kinase VII.1 [Source:UniProtKB/Swiss-Prot;Acc:Q9S9U1]	684.972	439.653	554.61	990.21	637.513	367.901	624.528	792.696	736.801	673.614	604.137	1004.61	661.206	556.034	533.368	821.552	708.196	587.211	550.021	1199.82	645.754	451.242	438.781	1306.17	504.612	478.541	522.42	1193.36	478.113	467.529	414.058	1160.02	507.706	358.341	456.452	1197.06	555.372	343.718	477.604	1195.88
AT2G20562.1		2	8850148	8851035	-	887	protein_coding	Putative uncharacterized protein [Source:UniProtKB/TrEMBL;Acc:Q1G309]	29.6243	44.0197	26.9541	5.18206	45.4145	72.6301	37.9069	12.6139	36.3346	56.3704	35.4517	11.5029	62.9315	80.3636	31.2589	16.827	21.2573	49.224	41.4756	23.2765	59.8956	94.9761	49.1196	12.4065	13.9497	33.7042	28.9344	7.38384	45.3688	33.772	21.9886	13.1494	19.5025	53.7068	47.6662	15.403	18.4059	28.705	37.7898	16.1681
AT1G12810.2		1	4367256	4368804	+	1548	protein_coding	Proline-rich family protein [Source:UniProtKB/TrEMBL;Acc:F4IDX2]	4.58916	10.9195	9.87253	3.09903	20.6687	10.955	14.1319	19.4193	12.2331	9.06766	23.3051	5.80175	13.6728	12.7577	8.05902	11.6409	5.36561	21.666	11.7815	15.7693	6.51048	15.9388	16.0033	24.4744	14.9297	8.25536	14.8386	19.9619	8.01753	12.8791	10.2004	23.9463	8.9285	12.019	12.5578	9.21551	20.3344	16.5641	25.5238	10.5873
AT5G51290.2	CERK	5	20843923	20848376	-	4453	protein_coding	Ceramide kinase [Source:UniProtKB/Swiss-Prot;Acc:Q6USK2]	65.1996	57.3432	69.0782	77.1174	30.013	53.8394	41.1351	53.4701	73.234	65.5466	77.8824	61.63	73.7706	46.1427	73.8785	45.2109	82.4165	83.7467	55.24	72.9103	64.9557	46.2316	89.7495	56.524	50.5522	63.7313	71.7379	98.2249	66.5536	58.5973	52.5343	67.9799	50.5025	60.5037	30.6201	47.922	60.9552	57.2808	64.6477	53.7404
AT5G63860.1	UVR8	5	25554416	25559499	-	5083	protein_coding	Ultraviolet-B receptor UVR8 [Source:UniProtKB/Swiss-Prot;Acc:Q9FN03]	304.733	363.379	370.975	459.734	298.121	331.991	338.569	376.733	264.585	291.417	324.838	388.127	301.927	270.013	325.426	343.628	333.064	320.201	304.534	361.882	290.701	256.164	264.305	350.291	308.474	300.307	341.367	399.285	298.636	270.215	325.543	370.284	321.782	307.55	344.651	428.338	312.53	280.979	298.525	457.891
AT5G10720.1	AHK5	5	3385901	3390686	+	4785	protein_coding	Histidine kinase 5 [Source:UniProtKB/Swiss-Prot;Acc:Q3S4A7]	108.946	88.0102	107.858	149.032	87.4024	43.8732	80.3459	138.406	157.915	87.7378	104.607	131.219	107.915	74.9463	133.229	152.407	121.495	134.984	161.84	141.142	140.415	118.685	127.61	168.114	87.8765	90.3402	122.232	136.822	140.54	94.1748	132.365	130.465	174.205	140.413	183.568	155.942	172.21	133.419	215.47	174.154
AT2G46740.1	GULLO5	2	19205157	19207608	-	2451	protein_coding	GulLO5 [Source:UniProtKB/TrEMBL;Acc:A0A178VXG4]	780.726	982.673	708.498	770.556	1282.44	1144.45	1085.43	1179.89	820.13	753.21	823.096	654.565	1728.32	1285.87	687.066	970.247	416.01	440.39	477.967	593.783	817.879	639.566	648.415	902.556	835.397	676.691	560.643	1081.15	952.959	755.064	718.277	1772.47	457.609	522.9	633.182	919.127	373.507	531.071	686.59	902.264
AT2G03370.1		2	1024665	1027114	-	2449	protein_coding	Glycosyltransferase (Fragment) [Source:UniProtKB/TrEMBL;Acc:W8Q3I2]	10.3165	36.6664	33.2035	10.2946	5.44019	23.9221	14.9878	3.39043	19.0898	23.1884	17.7904	6.82747	6.83217	13.862	25.1203	12.9219	7.22194	17.7328	22.0696	7.39305	3.75391	0	18.9618	0	18.5779	31.1087	35.946	5.23202	13.2376	16.6066	18.8542	8.65161	14.3924	21.3213	38.3683	10.2074	7.74198	31.6683	26.199	7.78665
AT5G14750.2	WER	5	4763420	4764834	-	1414	protein_coding	WER1 [Source:UniProtKB/TrEMBL;Acc:A0A384KIP7]	8.38621	8.35304	17.6356	7.21367	5.42568	0	3.75339	5.92639	4.47871	11.088	4.44511	8.75552	5.46677	9.2524	5.66306	5.17026	9.002	6.89542	5.51164	6.4763	9.35955	10.0081	7.98925	2.42534	7.94458	5.9566	9.2341	12.572	16.2148	8.96388	8.83621	2.16709	8.07774	14.2759	9.61235	10.2171	13.5509	9.63998	29.4719	17.4613
AT5G14890.1		5	4817997	4820601	+	2604	protein_coding	NHL domain-containing protein [Source:TAIR;Acc:AT5G14890]	21.5929	12.4953	22.4497	25.7323	11.792	8.97111	12.1743	9.32538	15.7281	26.2138	22.2399	26.3452	9.56474	13.8594	25.1267	32.3032	17.1597	18.7182	28.3799	24.0231	14.0831	17.0524	18.9598	24.1451	23.894	20.3541	12.8999	14.6469	19.3617	16.6003	25.1221	7.56786	19.7965	14.9937	25.89	14.2882	11.6126	14.3845	28.2755	10.7123
AT3G11330.1	PIRL9	3	3551759	3554843	-	3084	protein_coding	Plant intracellular Ras-group-related LRR protein 9 [Source:UniProtKB/Swiss-Prot;Acc:Q8VYG9]	523.643	691.819	693.246	511.154	593.53	784.617	742.595	632.986	507.792	750.224	739.789	539.675	669.431	891.955	655.731	687.254	490.558	622.669	627.219	503.122	608.7	744.395	677.215	588.613	629.37	670.311	567.709	482.9	555.365	721.407	697.385	623.967	481.331	603.278	580.151	515.021	494.436	581.047	581.37	530.155
AT5G57625.1		5	23337832	23338855	+	1023	protein_coding	At5g57625 [Source:UniProtKB/TrEMBL;Acc:Q9FKL1]	558.15	705.909	864.573	136.246	978.901	1460.31	1021.75	449.595	655.427	943.189	709.466	133.716	1818.22	1683.57	593.114	381.475	907.037	1144.45	612.369	436.517	1953.61	3044.11	2081.33	760.027	1057.46	842.576	467.666	247.71	738.397	886.924	435.851	657.506	1013.4	1584.96	1035.74	2156.93	946.873	1696.96	1072.48	1734.21
AT1G56590.1	AP3M	1	21201948	21204856	-	2908	protein_coding	AP-3 complex subunit mu [Source:UniProtKB/Swiss-Prot;Acc:F4I562]	133.43	151.561	166.835	127.614	170.593	168.463	168.528	175.514	143.857	175.435	155.691	162.031	211.785	175.523	148.362	153.757	161.724	200.977	173.457	161.669	177.512	198.663	187.585	158.068	164.652	130.583	161.208	129.708	171.31	171.054	156.922	148.075	165.621	180.607	185.971	191.846	173.218	194.55	162.226	167.578
AT4G34390.2	XLG2	4	16441109	16445017	+	3908	protein_coding	XLG2 [Source:UniProtKB/TrEMBL;Acc:A0A178V358]	43.5586	49.8253	49.5675	65.7846	34.5904	12.9623	40.1778	28.0186	38.343	43.3641	26.7072	39.1629	53.2752	43.8184	31.6789	89.1212	48.9512	26.6026	84.4666	84.8766	61.2435	61.346	61.8138	112.907	31.0627	93.9254	36.7664	53.2712	14.357	16.547	64.9531	97.0532	72.1983	32.1713	42.0738	95.8141	16.4472	25.7388	23.9483	121.292
AT5G44530.2		5	17937622	17941193	+	3571	protein_coding	Subtilase family protein [Source:TAIR;Acc:AT5G44530]	24.6048	19.9346	15.5554	33.9236	18.2008	6.97956	4.6726	12.7343	33.8227	36.3042	34.4951	28.3861	5.46423	20.7585	46.2928	40.0411	19.0315	29.5582	31.5732	16.6081	25.4331	15.0823	29.9118	13.2174	15.0845	31.2955	45.9662	49.0988	13.3254	11.4583	9.99682	5.39284	28.8732	29.8295	45.908	24.4654	9.67501	13.3518	14.5833	8.80066
AT1G28090.5		1	9795763	9799116	+	3353	protein_coding	Polynucleotide adenylyltransferase family protein [Source:UniProtKB/TrEMBL;Acc:F4HUW0]	14.1341	9.15098	14.6144	19.5452	0	10.9662	11.227	0	5.62637	20.1666	4.44937	4.88585	0	25.3916	11.358	24.5463	9.95037	16.7487	19.7198	4.61685	12.2239	11.0461	14.9626	0	12.4047	4.80093	22.0909	12.5459	7.15255	0	28.8213	10.7994	14.4155	3.14888	12.4507	14.2805	0	10.5218	10.4466	12.684
AT5G41800.1		5	16733663	16736093	+	2430	protein_coding	Probable GABA transporter 2 [Source:UniProtKB/Swiss-Prot;Acc:Q8L4X4]	133.479	157.369	148.271	129.665	232.331	175.443	170.384	141.608	192.215	169.387	144.575	129.839	255.506	212.461	145.132	142.126	140.966	108.37	113.542	150.573	201.962	210.726	175.605	177.336	193.003	150.985	124.348	149.573	171.356	168.478	166.926	153.463	117.029	131.677	139.941	152.04	137.412	131.265	126.61	128.63
AT4G29560.1		4	14503873	14506015	-	2142	protein_coding	Fanconi anemia group E protein FANCE protein [Source:UniProtKB/TrEMBL;Acc:Q9SU89]	20.7337	28.283	20.4583	8.2293	5.45106	12.9601	16.8396	9.33174	11.2536	13.1083	18.9101	9.77239	20.4935	8.07889	21.0943	16.7947	13.5697	18.7192	21.298	8.31007	15.0459	11.0467	15.9598	7.22703	14.1777	15.6049	17.4877	7.3182	14.307	21.6768	17.5413	7.55921	12.6143	26.7623	22.9846	15.3002	19.3523	18.1718	28.2025	9.7578
AT3G02190.1	RPL39B	3	405756	406487	-	731	protein_coding	60S ribosomal protein L39-2 [Source:UniProtKB/Swiss-Prot;Acc:Q8L8W6]	91.6263	103.086	84.5736	55.1041	68.9084	90.4504	40.9442	43.614	54.599	115.589	56.4218	60.9355	52.0203	102.935	68.6428	47.8929	69.4028	91.4815	72.6161	55.0757	44.8342	95.436	45.1942	33.8579	84.1351	95.3834	86.3364	42.3353	105.202	111.187	52.2649	57.2851	80.3607	94.8626	85.9845	60.7103	72.7268	95.2147	77.5254	65.9035
AT3G62280.1		3	23049328	23051309	-	1981	protein_coding	GDSL esterase/lipase At3g62280 [Source:UniProtKB/Swiss-Prot;Acc:Q6NLP7]	35.5824	65.871	65.4823	22.6539	69.7703	73.7553	67.4734	51.6895	40.3968	69.562	60.0344	35.0906	91.5553	90.1292	70.4708	38.7684	47.8125	105.409	45.704	33.278	103.165	134.307	151.719	56.829	42.4411	87.2514	71.0025	13.6073	141.375	92.03	94.3688	25.9671	57.5385	147.826	119.963	43.9021	55.1641	109.52	87.0737	55.4345
AT5G35190.1		5	13434181	13435424	+	1243	protein_coding	Proline-rich extensin-like family protein [Source:UniProtKB/TrEMBL;Acc:Q9LHS1]	20.518	38.4114	7.83451	0	71.4645	67.7648	23.4531	16.0885	39.2044	70.5616	17.7818	0	61.4996	126.043	8.9011	18.0952	45.0275	115.254	13.3874	0	82.3947	137.148	63.9081	18.1804	19.4259	60.7936	19.3866	0	35.4931	60.1658	17.662	46.58	35.9121	187.061	96.0955	59.2516	112.276	76.1082	66.2715	42.7029
AT5G39320.1	UGD4	5	15742543	15744946	+	2403	protein_coding	UDP-glucose 6-dehydrogenase 4 [Source:UniProtKB/Swiss-Prot;Acc:Q9FM01]	844.232	1067.36	1053.24	574.015	898.431	1125.53	1023.54	845.76	963.213	1422.75	1060.06	692.799	890.79	1300.76	1089.54	605.906	909.081	1184.23	1026.21	561.414	941.219	1485.17	1171.08	521.622	849.708	1147.38	1046.57	521.705	1100.43	1298.17	1135.35	638.257	1225.3	1543.01	1310.22	967.003	927.95	1537.2	1196.18	764.92
AT5G10560.1	BXL6	5	3336003	3339384	-	3381	protein_coding	Probable beta-D-xylosidase 6 [Source:UniProtKB/Swiss-Prot;Acc:Q9LXA8]	219.427	244.249	298.552	315.62	170.139	196.421	297.221	248.719	261.498	260.176	311.554	352.302	224.037	207.606	285.026	285.462	225.605	297.551	327.543	316.508	228.845	250.324	252.271	276.454	249.291	297.197	334.687	337.459	261.275	250.862	286.263	275.08	277.852	365.154	367.33	359.875	275.742	387.35	310.532	331.396
AT4G37650.1	SHR	4	17691687	17693859	+	2172	protein_coding	SHR [Source:UniProtKB/TrEMBL;Acc:A0A178UYJ6]	177.329	151.351	222.999	204.676	153.591	143.563	159.006	155.269	222.906	183.521	173.54	175.962	157.113	152.321	181.774	134.352	195.476	193.106	218.531	178.178	162.74	163.733	192.498	142.061	197.657	174.153	214.403	239.372	157.475	175.909	177.822	158.704	198.282	165.991	202.975	206.017	145.139	180.656	228.624	212.812
AT1G27180.8		1	9441191	9446223	+	5032	protein_coding	Disease resistance protein (TIR-NBS-LRR class) [Source:UniProtKB/TrEMBL;Acc:F4HR54]	30.384	53.0949	125.208	66.7836	24.6045	0	0	10.1934	55.3253	6.05126	0	0	0	57.627	34.1387	0	103.462	19.7063	37.118	85.7583	7.54605	69.4474	37.8752	69.5552	66.623	77.2059	40.4118	70.9925	28.7711	58.492	88.5307	81.8903	0	21.1482	0	35.6612	60.9466	0	0	42.1196
AT1G25220.1	ASB1	1	8837070	8839609	-	2539	protein_coding	Anthranilate synthase beta subunit 1 [Source:UniProtKB/TrEMBL;Acc:F4IAW5]	375.566	332.133	301.368	168.936	456.25	402.629	367.577	225.308	318.361	288.31	335.682	188.927	433.209	410.377	333.532	165.429	407.355	403.89	415.911	336.612	426.323	418.67	443.284	291.797	320.715	287.611	413.377	173.828	402.09	414.491	395.684	160.239	240.754	226.431	339.987	123.58	320.359	217.465	375.1	120.452
AT3G13190.2		3	4240139	4242008	+	1869	protein_coding	WEB family protein (DUF827) [Source:UniProtKB/TrEMBL;Acc:A0A178VAA6]	0	4.16825	6.83964	8.23708	10.8756	6.97699	9.37001	22.0337	8.97917	11.0898	16.677	19.4988	4.09943	0	9.72139	0	7.21862	10.8365	11.821	7.39443	5.62839	8.01962	9.98099	2.4175	5.30607	9.56514	14.7516	0	13.2272	14.0574	5.03128	4.32717	11.6896	7.90235	5.75723	0	6.77444	16.326	5.24355	13.6192
AT2G27660.1		2	11798417	11800928	-	2511	protein_coding	Cysteine/Histidine-rich C1 domain family protein [Source:UniProtKB/TrEMBL;Acc:Q9ZUW8]	574.512	578.418	579.868	660.125	743.959	645.076	893.753	861.463	424.757	602.02	637.523	640.757	989.072	1039.36	534.199	741.459	728.164	997.079	681.031	996.748	992.221	1134.68	1022.15	1337.33	595.984	616.871	534.355	666.676	608.198	742.658	545.356	952.798	550.116	753.546	653.549	1191.93	577.623	807.659	714.253	1137.34
AT1G50000.1		1	18515059	18517290	-	2231	protein_coding	Methyltransferase [Source:UniProtKB/TrEMBL;Acc:Q6E297]	31.5389	14.2236	17.6757	22.6878	13.539	3.98533	12.2131	16.9188	21.2309	20.1571	18.8843	18.4506	17.7693	12.7326	8.88892	11.6354	15.2733	19.6998	16.5228	18.5183	9.342	3.99775	9.99117	3.64786	12.3394	17.816	14.7937	10.4855	22.2213	14.1101	7.5965	14.1051	16.1304	11.9327	11.5518	9.2015	13.5525	6.76938	17.9486	11.6137
AT4G00755.1		4	325026	327008	+	1982	protein_coding	F-box protein At4g00755 [Source:UniProtKB/Swiss-Prot;Acc:Q8LG03]	26.2841	14.9949	29.2839	6.17587	48.073	39.8715	62.7464	36.453	55.0458	64.526	20.0157	20.4898	58.755	27.7193	44.5784	54.2696	106.566	45.3177	53.6055	48.9711	45.0639	60.1829	16.9642	51.9155	33.6274	95.7772	32.2508	44.9878	81.5165	15.324	23.8677	46.4898	26.9942	33.1464	32.6034	61.2363	21.2899	6.71327	32.4669	18.502
AT1G60730.1		1	22357976	22360277	-	2301	protein_coding	NAD(P)-linked oxidoreductase superfamily protein [Source:TAIR;Acc:AT1G60730]	1588.46	1605.58	1134.54	1187.92	2233.58	2366.33	1656.91	1625.83	1588.11	1496.18	1225.36	1316.94	2322.91	2397.94	1236.7	1448.51	1262.26	922.11	1068.87	1156	1383.55	1222.53	1341.24	1243.92	1809.38	1472.09	1146.45	1256.63	1895.59	1711.5	1396.09	1737.68	1081.39	514.727	1163.36	794.089	1328.7	432.675	1090.62	853.795
AT1G25275.3		1	8860672	8861362	+	690	protein_coding	AT1G25275 protein [Source:UniProtKB/TrEMBL;Acc:B9DG55]	27.0159	10.2582	9.10843	20.8323	43.9831	9.92939	25.7854	36.8673	30.4184	19.0822	17.6923	32.2375	38.3356	19.9539	15.9239	37.5237	18.3596	12.7805	11.6988	29.9231	39.1952	13.7378	28.1226	45.4215	30.2996	10.2753	16.9482	22.2605	28.0592	14.445	10.5039	35.3777	17.6351	7.48691	12.7206	35.0066	16.4908	6.05557	14.29	40.2345
AT1G79450.2	ALIS5	1	29887689	29890179	+	2490	protein_coding	ALA-interacting subunit 5 [Source:UniProtKB/Swiss-Prot;Acc:Q8L8W0]	7.50473	4.16627	11.7175	8.23537	22.6697	28.9061	13.1135	20.3435	26.9532	23.1886	15.5669	8.77902	23.2292	15.0165	14.5869	9.0452	16.2511	8.86642	3.15293	10.165	30.0343	9.02562	16.9654	13.286	5.3084	13.1635	14.746	9.41721	14.2584	17.8824	20.1079	5.40687	4.49801	0	11.5096	6.12423	9.67742	3.83793	0	7.78763
AT4G24340.1		4	12607371	12609252	+	1881	protein_coding	At4g24340 [Source:UniProtKB/TrEMBL;Acc:Q8GW53]	33.5593	35.9124	33.3044	54.6141	56.0753	38.8644	60.0474	66.042	42.556	69.5526	42.2302	48.6501	32.8002	49.7277	60.6822	74.9673	95.4391	112.298	103.941	79.5599	74.8898	87.0816	102.857	48.4944	46.7916	58.3915	59.0909	58.6647	59.8109	57.6156	51.7402	72.5882	95.152	134.789	77.8491	132.814	108.406	121.427	111.539	114.494
AT3G16440.1	ATMLP-300B	3	5585944	5587798	+	1854	protein_coding	Myrosinase-binding protein-like protein-300B [Source:UniProtKB/TrEMBL;Acc:A0A1I9LLA7]	322.558	440.128	426.09	322.53	642.166	613.86	723.374	388.635	294.539	623.959	375.628	294.826	900.639	784.071	351.961	426.537	351.151	415.698	337.024	320.087	617.854	488.465	662.076	780.736	353.15	434.971	461.641	170.755	521.083	468.598	393.718	626.199	354.582	560.547	493.997	571.098	377.484	614.824	508.224	549.197
AT5G20820.1	SAUR76	5	7046747	7047446	-	699	protein_coding	Auxin-responsive protein SAUR76 [Source:UniProtKB/Swiss-Prot;Acc:Q29PU2]	11.7663	5.90893	5.96546	2.07028	25.02	8.95703	7.56548	10.1062	0	6.04071	6.65153	2.88501	9.57447	22.0943	8.03043	12.9376	2.66654	9.84627	6.26981	5.57888	38.8386	20.833	20.0338	8.63939	4.37061	2.33716	7.44943	2.10669	13.8912	15.5373	5.14733	6.5583	13.3313	16.1781	8.73303	11.2832	23.2462	28.5351	17.1752	7.64333
AT1G79820.1	SGB1	1	30022351	30027377	-	5026	protein_coding	Probable plastidic glucose transporter 3 [Source:UniProtKB/Swiss-Prot;Acc:Q2V4B9]	61.1486	75.7481	77.0311	59.6795	59.0097	96.696	67.3905	95.8319	50.6009	68.5632	63.3949	92.7716	43.7218	72.7341	72.9861	76.2283	53.3328	76.8454	88.3219	42.4871	42.2852	83.3072	72.8301	31.3505	62.8756	70.7375	97.6134	56.4736	84.708	89.3175	82.7919	34.5749	74.7392	115.058	93.9087	40.8112	77.4132	98.633	82.618	45.8192
AT3G01850.3		3	299993	301539	-	1546	protein_coding	Ribulose-phosphate 3-epimerase [Source:UniProtKB/TrEMBL;Acc:Q94K13]	62.7724	40.2328	45.2825	91.8536	90.0781	56.78	82.7801	99.7332	75.8185	54.4158	75.5048	74.6277	97.0611	52.1349	51.6534	76.293	60.0669	34.4719	44.812	88.0355	60.5998	29.9378	54.9788	73.1698	100.312	46.1712	69.4431	75.5639	73.4704	65.5401	66.0497	89.1002	60.8347	37.5124	63.6362	86.9651	69.7073	49.4895	55.0846	87.8479
AT4G31890.1		4	15425933	15429225	-	3292	protein_coding	ARM repeat superfamily protein [Source:UniProtKB/TrEMBL;Acc:Q9SZ56]	0	5.81736	5.83752	16.4516	16.3709	11.9643	24.3069	25.4621	0	9.07568	28.9278	19.5653	8.19672	32.2997	29.2269	16.7926	19.9251	15.7641	14.9938	17.5353	0	8.04034	18.9471	4.81048	7.09511	14.43	21.1533	17.764	16.3828	14.0123	35.0222	11.8694	29.7606	16.5007	33.4905	13.255	20.3184	7.6373	20.8537	10.7482
AT1G73100.1	SUVH3	1	27491184	27494182	+	2998	protein_coding	Histone-lysine N-methyltransferase, H3 lysine-9 specific SUVH3 [Source:UniProtKB/Swiss-Prot;Acc:Q9C5P4]	85.0082	74.8065	67.146	94.6035	80.9307	96.7101	91.6289	121.36	96.8767	56.4702	100.131	104.656	71.0392	66.9119	102.283	121.426	75.1579	102.466	127.833	90.4522	81.8869	93.4568	108.701	90.2197	66.507	84.1505	92.9022	74.1968	106.454	99.3759	107.599	75.5424	109.106	87.2431	109.099	84.6333	109.334	86.9003	107.428	80.1053
AT3G48330.3	PIMT1	3	17892969	17894162	-	1193	protein_coding	Protein-L-isoaspartate O-methyltransferase [Source:UniProtKB/TrEMBL;Acc:A0A1I9LP18]	8.34135	14.2281	9.82409	11.3455	19.85	19.926	19.7334	19.4536	2.23397	15.1174	15.5506	8.73672	10.9352	16.2078	8.07906	10.343	8.08282	10.8347	7.8669	16.669	9.33863	14.9876	9.99205	15.8156	6.1679	14.2446	10.1732	15.7307	8.07534	20.5304	5.06723	9.76756	11.6463	11.9397	16.3697	17.3828	11.6167	13.547	7.39495	19.3474
AT3G23510.1		3	8427557	8433340	+	5783	protein_coding	Cyclopropane-fatty-acyl-phospholipid synthase [Source:UniProtKB/TrEMBL;Acc:Q8GZ28]	221.626	213.403	342.078	407.029	86.483	107.688	294.31	338.782	200.755	269.262	425.097	367.182	124.308	127.991	335.488	362.939	273.788	402.981	327.615	431.748	120.613	165.946	126.616	291.842	269.82	331.192	383.267	418.842	156.924	218.913	209.821	352.605	219.317	224.384	275.374	207.931	287.341	289.76	265.479	290.545
AT2G45990.1		2	18919316	18921229	+	1913	protein_coding	AT2G45990 protein [Source:UniProtKB/TrEMBL;Acc:O82790]	147.585	142.203	149.213	123.739	200.43	127.534	147.471	186.975	158.719	196.536	156.637	188.438	192.725	195.596	143.054	173.233	183.331	170.405	131.409	137.946	161.66	131.951	127.879	128.842	157.803	155.66	121.101	159.36	169.77	173.127	141.741	134.515	165.821	178.914	151.104	155.389	179.083	162.392	141.415	143.283
AT5G02480.1		5	547436	549996	+	2560	protein_coding	AT5g02480/T22P11_70 [Source:UniProtKB/TrEMBL;Acc:Q9C5N0]	672.928	591.669	668.334	523.352	801.327	663.027	841.352	544.057	765.086	568.746	796.639	520.475	710.379	660.968	845.183	592.903	768.99	822.691	956.474	646.016	944.294	949.818	1236.52	657.761	679.399	722.791	625.369	507.824	809.01	616.497	810.416	479.066	727.829	783.294	924.281	652.534	910.452	908.722	970.62	691.862
AT5G60700.2		5	24402329	24405600	-	3271	protein_coding	Glycosyltransferase family protein 2 [Source:UniProtKB/TrEMBL;Acc:Q9FF50]	0	18.274	21.3896	5.14001	28.2102	15.9532	31.7745	14.432	16.9107	4.03379	42.2839	0	6.83031	14.9925	28.4247	15.4999	6.34357	19.7055	44.2018	8.30419	14.1289	29.1582	31.9063	4.80658	10.6475	14.4432	28.4998	4.17869	21.5241	43.2884	62.4839	0	15.3384	24.3361	60.2561	8.15525	28.0576	23.844	81.2549	23.4673
AT4G25570.1	ACYB-2	4	13053686	13055626	-	1940	protein_coding	ACYB-2 [Source:UniProtKB/TrEMBL;Acc:A0A178UZ09]	2080.9	2291.03	2213.76	1711.2	1895.4	2224.7	2111.67	1615.39	2186.71	2328.06	2214.78	1728.66	2191.17	2167.35	1929.11	1551.47	1955.74	1937.43	1691.29	2035.6	2068.2	2128.01	1730.68	2013.88	2317.09	2125.5	1867.44	2127.98	1537.95	1691.42	1664.98	1805.02	1581.91	1775.45	1651.6	2381.57	1639.9	1754.77	1710.76	2215.84
AT1G74540.1	CYP98A8	1	28013180	28015049	+	1869	protein_coding	Cytochrome P450 98A8 [Source:UniProtKB/Swiss-Prot;Acc:Q9CA61]	0	0	1.94976	2.05778	3.63197	3.98752	4.6794	4.24066	7.87268	2.01659	2.22446	2.9301	4.09887	0	6.48831	0	1.80821	2.95561	9.46368	2.7707	6.5788	5.01912	1.99526	4.82199	6.19984	3.5978	4.60387	0	4.08353	2.55154	8.77863	0	3.60239	7.87853	7.665	1.02022	1.93531	8.61599	4.18205	4.8754
AT1G76940.1	NSRA	1	28902318	28904420	-	2102	protein_coding	Nuclear speckle RNA-binding protein A [Source:UniProtKB/Swiss-Prot;Acc:A1A6K6]	10.2966	53.3706	11.7302	29.8636	68.8543	54.8174	73.103	39.8239	13.4635	4.03254	43.3569	45.8063	5.46605	76.2681	57.5056	47.8151	23.4516	28.5687	52.0051	32.3556	31.8827	36.0788	16.9692	38.7001	43.3202	59.7474	59.9432	37.6841	36.6058	51.1345	18.8781	74.6631	41.3509	48.2324	53.7494	33.694	37.7442	61.5	60.861	41.8115
AT2G33560.2	BUBR1	2	14213604	14216054	-	2450	protein_coding	BUBR1 [Source:UniProtKB/TrEMBL;Acc:A0A178VU51]	4.68801	0	10.7438	4.11803	16.3187	27.9088	7.49446	6.78053	6.73673	23.1882	26.685	13.6534	4.09933	2.31045	17.8261	0	13.5395	4.92575	23.645	6.46924	9.3837	8.02151	10.9782	10.8737	7.07662	19.1403	19.3571	4.18584	5.09033	10.2205	0	0	12.5922	9.47788	9.59294	0	17.4196	11.518	17.8187	9.73192
AT1G06550.1		1	2003627	2007212	-	3585	protein_coding	3-hydroxyisobutyryl-CoA hydrolase-like protein 5 [Source:UniProtKB/Swiss-Prot;Acc:Q9SHJ8]	623.938	1226.47	799.648	339.7	783.521	1349.62	807.38	395.862	685.112	819.67	780.581	367.769	751.529	848.981	790.156	422.537	511.044	688.627	628.238	387.183	652.354	838.424	787.38	351.438	621.118	759.981	560.322	351.565	606.058	749.737	725.06	409.82	384.153	509.99	553.388	261.294	443.224	512.303	550.025	259.935
AT5G60570.1		5	24347783	24350164	+	2381	protein_coding	F-box/kelch-repeat protein At5g60570 [Source:UniProtKB/Swiss-Prot;Acc:Q9FKJ0]	22.6178	64.8853	118.855	16.4587	104.477	99.693	132.847	102.648	92.2784	45.375	22.2471	88.9275	107.932	114.259	81.9427	28.4218	42.5179	56.1576	60.7384	36.0105	55.4809	73.309	84.7868	59.022	90.3816	156.045	86.5191	80.5007	42.9199	76.5074	120.286	52.915	80.1902	96.8189	81.4048	113.222	132.563	71.7326	118.036	32.2001
AT1G26240.1		1	9077874	9079646	-	1772	protein_coding	Proline-rich extensin-like family protein [Source:UniProtKB/TrEMBL;Acc:Q9C668]	954.381	409.614	568.612	743.996	618.113	321.982	117.013	435.021	845.409	682.597	314.737	712.735	965.994	656.977	117.574	245.486	5014	3613.68	2689.66	3244.08	1723.94	1688.98	1541.48	1154.28	1389.23	825.795	836.28	419.408	892.677	322.879	119.209	289.607	942.633	704.765	927.738	702.005	1137.99	454.061	983.381	669.567
AT3G27070.1	TOM20-1	3	9982959	9984808	-	1849	protein_coding	Translocase outer membrane 20-1 [Source:UniProtKB/TrEMBL;Acc:F4JEW8]	17.4932	18.458	13.8001	4.12999	27.8936	25.8969	16.9442	13.5166	25.614	11.0838	15.541	11.6179	16.4059	15.0686	19.3569	16.8123	29.5509	33.4854	28.29	22.2508	25.1444	28.9164	39.9953	10.993	21.0994	11.8178	18.5323	7.35011	36.1613	15.4367	19.0864	13.0494	23.239	18.3901	24.1255	10.2351	20.3327	18.4719	31.8374	2.8921
AT1G75090.1		1	28187447	28189765	-	2318	protein_coding	DNA glycosylase superfamily protein [Source:UniProtKB/TrEMBL;Acc:Q94CA9]	35.5162	45.0563	37.1739	17.5104	24.4462	26.9088	24.3774	11.0121	19.0604	26.2103	31.124	14.6102	19.132	17.3385	38.8622	15.5087	16.2251	25.6127	22.8452	17.5691	19.6799	21.0363	25.9569	14.5257	29.16	32.231	30.4459	16.7532	35.5493	30.6981	41.5731	9.74306	17.0708	31.6598	28.8085	8.17007	23.2282	17.3151	29.4112	13.6024
AT1G18180.1		1	6255785	6257900	+	2115	protein_coding	Protein of unknown function (DUF1295) [Source:TAIR;Acc:AT1G18180]	17.7001	29.2382	15.6779	15.4584	37.0719	48.8284	21.5833	29.6307	12.3152	28.2237	18.8913	13.6184	42.3678	58.9866	21.033	21.9738	31.5038	39.4022	9.44817	28.6819	22.4607	47.0346	55.9261	25.4697	43.2504	50.0276	24.0103	17.8111	18.2384	37.1393	15.1501	20.5888	21.5389	59.4924	13.4583	35.7612	28.0698	48.2078	30.5293	29.0986
AT1G22860.1	VPS3	1	8083184	8089273	+	6089	protein_coding	Vacuolar sorting protein 39 [Source:TAIR;Acc:AT1G22860]	153.57	113.723	155.421	187.042	154.815	169.514	201.765	202.112	143.292	140.181	136.887	199.817	165.284	110.677	163.313	183.399	179.573	149.765	196.596	180.789	175.329	143.858	197.383	248.476	112.754	112.07	138.75	177.535	174.475	161.586	178.494	184.341	205.842	180.343	186.398	219.114	158.662	195.277	163.354	213.36
AT1G14480.1		1	4956231	4958038	+	1807	protein_coding	Ankyrin repeat family protein [Source:UniProtKB/TrEMBL;Acc:Q9M9R5]	20.6582	24.1557	29.2793	23.673	36.2861	46.8495	34.6481	34.7595	23.5943	16.1316	26.6884	27.3232	17.763	9.23923	29.1809	28.4265	19.8709	20.6886	37.0527	16.6308	12.2064	12.0377	39.9145	13.2782	24.7807	19.1594	29.4838	23.0157	28.5374	20.4296	32.6544	18.378	40.4957	14.2026	24.9295	8.16447	50.3212	18.2178	33.5071	13.6353
AT1G52790.1		1	19662194	19663301	-	1107	protein_coding	2-oxoglutarate (2OG) and Fe(II)-dependent oxygenase superfamily protein [Source:UniProtKB/TrEMBL;Acc:Q9C939]	57.1929	16.7681	42.3446	7.22526	29.717	10.9572	14.1129	5.91561	39.0117	15.1152	32.1977	7.7513	39.6455	5.79354	19.3665	5.17257	21.5098	36.4413	55.8119	22.2433	20.5046	9.9771	14.9953	7.32014	41.3469	13.0164	37.9701	9.44675	24.1419	10.2836	20.3327	9.78139	15.2049	6.38819	54.9714	8.18581	18.3953	7.767	34.9747	12.545
AT5G52110.2	CCB2	5	21171634	21174019	-	2385	protein_coding	Protein COFACTOR ASSEMBLY OF COMPLEX C SUBUNIT B CCB2, chloroplastic [Source:UniProtKB/Swiss-Prot;Acc:Q9FJ81]	21.5266	21.6828	12.7085	36.0429	28.9899	26.9102	29.0547	41.5176	16.8285	30.2439	17.7873	38.0077	20.4977	42.7573	30.7767	23.2615	36.9795	26.5984	27.5779	28.6584	29.0681	42.0904	21.9604	33.865	31.8258	35.8456	28.5893	33.4977	34.5691	38.3526	28.9487	27.0528	43.147	41.1194	42.2333	32.6736	39.6799	53.8169	35.68	42.7812
AT1G67650.1		1	25359612	25362444	-	2832	protein_coding	Signal recognition particle subunit SRP72 [Source:UniProtKB/TrEMBL;Acc:Q9FXD1]	56.6121	47.3957	102.233	68.9077	48.1738	41.8729	71.079	47.5167	72.0603	47.3933	78.9852	55.7281	49.1826	56.5401	62.4897	60.7159	57.9265	42.3652	56.0161	80.3143	64.9164	52.2388	50.8658	79.443	62.0513	66.0717	71.768	84.6637	45.0031	34.413	50.0804	66.93	50.4772	29.8879	48.824	50.9919	41.6061	19.1129	48.0115	39.0545
AT1G36060.1	ERF055	1	13454496	13456336	-	1840	protein_coding	Ethylene-responsive transcription factor ERF055 [Source:UniProtKB/Swiss-Prot;Acc:Q9SKW5]	139.251	99.0499	106.276	228.423	175.224	132.584	135.712	335.845	123.699	197.624	120.118	284.191	180.352	205.497	142.734	304.911	171.761	131.031	165.607	263.229	207.68	287.071	233.452	524.472	96.5321	148.683	162.068	269.811	216.386	256.455	165.568	260.38	414.238	367.991	249.134	896.807	306.749	367.682	264.561	965.2
AT3G47600.1	MYB94	3	17539289	17541307	-	2018	protein_coding	Transcription factor MYB94 [Source:UniProtKB/Swiss-Prot;Acc:Q9SN78]	23.4647	17.495	14.6429	19.5574	11.7908	11.9614	0	13.5636	12.3565	12.0986	7.78381	22.44	8.19841	4.62	10.5364	7.75284	10.8365	27.5846	23.649	21.2521	16.898	17.0511	14.9687	10.8669	11.5036	19.1537	11.9793	18.8326	15.2828	14.0477	12.5631	17.2992	19.7948	22.8888	18.2204	15.3094	31.935	20.1417	26.1854	15.5795
AT3G54590.3	EXT2	3	20206241	20208472	+	2231	protein_coding	Extensin-2 [Source:UniProtKB/Swiss-Prot;Acc:Q9M1G9]	1232.31	2441.26	2153.65	527.603	1951.53	4754.57	2966.58	1378.84	1167.62	1877.58	2213.82	339.263	3810.28	5656.28	1537.1	1344.79	1680.8	3045.37	1463.53	1090.24	4573.39	7328.59	5460.57	1984.82	2544.14	1536.51	1191.52	411.818	1796.09	2472.6	1585	1951.74	2450.88	3823.98	2493.82	4764.65	2090.95	4371.01	2830.51	4236.52
AT4G08850.2	MIK2	4	5637295	5640636	-	3341	protein_coding	MDIS1-interacting receptor like kinase 2 [Source:UniProtKB/Swiss-Prot;Acc:Q8VZG8]	25.5818	32.3797	60.2412	31.8615	61.9131	37.8906	99.962	118.03	46.249	33.28	45.6271	63.6543	46.4442	48.4257	97.4876	114.95	44.4298	139.911	82.8954	91.3253	60.3156	97.567	78.758	136.883	16.8659	62.641	50.5454	118.02	47.1929	44.5401	98.6418	58.2219	32.4956	43.9245	21.033	119.248	52.2432	61.9392	61.4091	30.3321
AT5G17610.1		5	5803892	5805589	+	1697	protein_coding	At5g17610 [Source:UniProtKB/TrEMBL;Acc:Q67Y04]	249.226	150.67	195.534	201.135	193.059	129.517	130.628	206.364	159.703	194.509	147.726	229.064	169.498	219.977	123.599	179.712	184.978	164.49	154.182	193.558	176.474	188.823	138.894	201.996	211.446	170.895	173.887	225.489	159.446	198.915	162.189	207.311	176.464	197.45	158.9	218.83	180.06	181.962	154.275	236.963
AT5G55730.2	FLA1	5	22558148	22560461	-	2313	protein_coding	Fasciclin-like arabinogalactan protein 1 [Source:UniProtKB/Swiss-Prot;Acc:Q9FM65]	59.9962	151.691	146.519	17.5021	69.8029	140.54	133.97	54.2426	67.3621	101.826	120.081	39.0071	36.8942	73.9367	153.135	56.8574	50.5437	144.817	131.62	26.8019	28.1491	97.2558	112.778	12.0831	61.9169	84.9253	164.082	21.9763	103.83	126.487	182.311	19.4687	84.5425	172.201	173.642	24.4994	85.1629	179.51	148.855	31.1394
AT4G14880.2	OASA1	4	8517960	8520463	-	2503	protein_coding	Cysteine synthase 1 [Source:UniProtKB/Swiss-Prot;Acc:P47998]	1985.11	1923.76	2009.88	1500.64	2343.64	2180.65	2602.45	1785.8	2339.29	2533.36	2124.29	1378.48	2187.85	2488.45	1987.86	1612.87	2203.43	1979.09	1565.4	1734.59	2445.44	2238.16	1898.76	1847.9	2288.96	2488.49	1875.42	1718.11	2099.11	2191.99	1712.82	1761.1	1664.21	1625.25	1445.02	1760.54	1654.99	1572.3	1387.16	1570.46
AT2G15280.2	RTNLB10	2	6640154	6642350	+	2196	protein_coding	Reticulon-like protein B10 [Source:UniProtKB/Swiss-Prot;Acc:Q6NPD8]	10.1294	0	3.94254	5.16234	15.2976	9.9604	9.41301	7.60335	11.1374	6.04572	6.66053	7.74583	4.10145	17.3862	7.25917	14.2256	9.85105	16.7428	5.50099	2.78127	4.6567	10.9689	9.99866	4.88527	11.4295	5.9096	12.0454	0	0	3.85891	5.08913	0	6.25703	9.59372	6.75476	5.11744	8.71396	5.8325	7.42783	0
AT4G23910.2		4	12426607	12429461	+	2854	protein_coding	At4g23910 [Source:UniProtKB/TrEMBL;Acc:Q9T0A6]	43.2153	52.0435	37.4828	54.7338	13.4894	46.811	33.9004	32.0942	38.9544	55.4163	44.3975	13.547	54.6882	79.9989	45.957	34.9198	40.2732	37.424	43.2114	28.7473	26.0611	34.8849	46.0008	63.5664	44.816	25.9761	38.9328	35.7094	29.1014	65.639	49.6689	51.1305	25.0151	31.2115	48.2721	34.8063	33.8889	48.6561	45.6753	71.2891
AT5G51960.1		5	21110333	21111424	+	1091	protein_coding	At5g51960 [Source:UniProtKB/TrEMBL;Acc:Q9FJ96]	77.0399	59.0652	65.5711	78.6564	48.2776	50.7599	40.6502	62.3393	58.6176	70.4809	52.1073	67.3504	82.0627	55.8003	64.2627	69.8625	72.0376	57.1104	54.0865	79.9494	57.3661	63.5143	48.0735	44.395	68.2143	66.6704	51.1942	55.8142	67.5351	72.4719	47.572	78.6633	101.362	74.3503	67.893	73.8384	102.67	93.3873	58.9873	56.4104
AT4G36480.1	LCB1	4	17217909	17221625	+	3716	protein_coding	Long chain base biosynthesis protein 1 [Source:UniProtKB/Swiss-Prot;Acc:Q94IB8]	81.232	65.6629	47.6828	23.6508	70.9288	123.63	153.337	85.7161	88.9923	43.3611	104.582	122.263	53.2794	72.6799	108.778	47.7952	102.324	146.802	141.248	114.449	111.066	98.482	88.7558	126.306	40.7913	73.3323	50.5899	44.9359	67.5585	66.25	115.104	105.759	27.9531	124.182	142.593	125.42	129.652	131.781	120.985	106.483
AT4G01600.3		4	693350	694381	+	1031	protein_coding	GEM-like protein 2 [Source:UniProtKB/Swiss-Prot;Acc:Q9M122]	1.80965	0	0	4.14065	5.36092	12.9379	0	16.0009	9.94602	3.02023	6.65145	0	0	0	0.802998	1.29379	6.22129	0	3.9185	4.64931	0	12.8957	0	1.2344	4.37027	3.50518	3.72503	5.2669	9.92051	1.29488	1.28704	2.18616	4.4434	0.809057	2.91107	0	0.968608	0	3.22095	0
AT5G05540.1	SDN2	5	1636282	1638939	+	2657	protein_coding	Small RNA degrading nuclease 2 [Source:UniProtKB/Swiss-Prot;Acc:Q9FFG1]	126.865	84.9375	100.487	149.224	139.746	97.689	122.648	189.084	161.846	99.8168	101.2	176.679	122.972	93.5338	110.261	197.686	148.178	111.326	126.153	161.666	120.225	106.358	125.721	178.57	147.838	113.818	142.78	161.086	169.283	155.73	128.041	162.121	179.128	145.896	126.533	175.516	137.413	146.622	150.703	216.303
AT1G18290.1		1	6297219	6298328	+	1109	protein_coding	DUF4228 domain protein [Source:UniProtKB/TrEMBL;Acc:Q9LE02]	34.3794	57.6957	49.0575	30.9296	29.8064	45.8343	29.1106	22.8473	50.3217	38.3005	55.5502	22.3499	28.7029	47.4433	44.4636	25.8546	44.0554	32.5055	29.1196	42.5796	34.5896	47.9975	28.9694	34.0124	38.8031	46.3738	42.5114	46.1217	26.2941	20.5107	36.6756	34.7027	30.4862	30.1954	24.053	40.8855	34.8477	24.1478	28.474	65.8682
AT1G51980.1		1	19323055	19326918	-	3863	protein_coding	Probable mitochondrial-processing peptidase subunit alpha-1, mitochondrial [Source:UniProtKB/Swiss-Prot;Acc:Q9ZU25]	1836.86	2968.86	2415.13	1542.61	1967.27	3295.04	2553.9	1691.21	1854.76	2410.02	2460.86	1586.06	2243.25	2818.72	2234.44	1669.01	1739.91	2173.44	2205.28	1477.86	1969.46	2716.75	2459.41	1568.02	1968.18	2430.89	2195.11	1453.81	2029.83	2435.31	2336.89	1711.91	1793.99	2336.93	2059.91	1601.05	1582.95	2170.63	2159.94	1488.28
AT4G05450.1	MFDX1	4	2758643	2760912	+	2269	protein_coding	Adrenodoxin-like protein 1, mitochondrial [Source:UniProtKB/Swiss-Prot;Acc:Q9M0V0]	57.7224	86.8988	63.7114	36.0733	28.9268	72.7426	48.8051	28.7809	44.77	73.5818	50.0038	34.0376	45.102	70.5607	59.8536	32.3154	39.594	82.7439	62.9815	41.6396	31.8112	80.0438	55.9296	26.6924	40.5939	54.7694	69.2728	38.7699	42.5369	64.0483	73.2556	29.2632	41.2741	61.8979	59.6132	29.6334	30.9741	66.5557	63.1907	27.15
AT3G02610.2		3	555626	557723	+	2097	protein_coding	Plant stearoyl-acyl-carrier desaturase family protein [Source:UniProtKB/TrEMBL;Acc:A0A178V7P2]	29.9626	45.8603	42.027	22.654	21.7462	27.9074	26.24	9.32098	12.3432	16.1303	37.7993	20.4691	30.063	25.4213	29.16	11.6305	19.8463	27.5837	25.2158	40.6735	22.5082	32.0729	42.9208	36.2749	24.7569	17.9278	37.8071	11.514	6.10231	7.66931	26.4241	18.3936	53.9415	35.5742	41.2678	63.3012	37.7439	58.6049	34.6208	54.4606
AT5G11520.1	ASP3	5	3684946	3687854	-	2908	protein_coding	Aspartate aminotransferase 3, chloroplastic [Source:UniProtKB/Swiss-Prot;Acc:P46644]	1496.29	1476.83	1415.04	1752.4	1867.2	1726.55	1658.68	1990.32	1531.32	1528.54	1503.64	1511.51	2045.38	2007.8	1350.14	1718.39	1484.99	1290.6	1282.97	1581.34	1492.02	1423.12	1401.77	1775.23	1735.55	1699.76	1206.46	1885.69	1597.88	1655.11	1244.63	2167.6	1098.47	1113.75	1170.14	1449.88	1137.98	1108.17	1080.52	1189.17
AT3G52150.1	PSRP2	3	19342014	19343466	+	1452	protein_coding	PSRP2 [Source:UniProtKB/TrEMBL;Acc:A0A178VFQ5]	39.1255	45.1107	19.5976	14.4279	67.8137	48.8284	31.906	80.4258	23.5105	82.655	75.5652	39.8821	36.901	47.4208	27.5045	34.8997	36.904	53.193	34.6431	74.9434	57.0871	75.0546	13.9816	40.0244	32.6582	106.009	80.3427	92.1993	84.0979	51.2272	34.0884	31.4252	79.8728	77.7382	45.1819	48.0224	65.819	89.6682	13.6858	66.9258
AT1G53300.1	TTL1	1	19879405	19882895	+	3490	protein_coding	TPR repeat-containing thioredoxin TTL1 [Source:UniProtKB/Swiss-Prot;Acc:Q9MAH1]	292.45	426.086	359.699	179.895	249.362	356.956	287.824	166.398	325.841	291.443	342.728	177.176	263.648	237.565	387.408	227.329	220.232	313.318	363.098	163.31	270.356	327.798	490.549	153.792	216.515	263.623	291.416	193.257	269.604	286.446	449.825	181.194	249.041	326.531	429.416	153.926	282.509	307.068	439.551	181.89
AT4G24900.2	TTL	4	12814827	12817622	+	2795	protein_coding	TITAN-like protein [Source:UniProtKB/Swiss-Prot;Acc:F4JRR5]	32.8151	13.3347	23.4413	40.1509	18.1317	0	12.1786	17.7988	16.8416	23.1882	15.5662	29.257	23.2296	28.8808	20.2567	18.0909	24.3708	21.6733	19.7041	26.8013	22.5206	13.0348	3.99208	14.4985	62.8044	17.9437	12.9048	21.9758	10.1804	0	18.858	23.7941	34.1784	15.0069	16.3082	20.4158	14.5163	22.0765	18.8672	18.4904
AT5G56540.1	AGP14	5	22893151	22893651	+	500	protein_coding	Arabinogalactan peptide 14 [Source:UniProtKB/Swiss-Prot;Acc:Q9LVC0]	1025.25	928.604	1008.01	922.574	658.323	824.273	789.385	597.276	990.841	1425.92	1001.64	1104.58	697.232	825.106	888.418	543.744	993.971	1191.24	908.425	764.843	817.342	1385.74	761.858	543.425	980.453	1446.88	853.078	1084	631.46	834.559	637.218	499.121	763.087	1047.77	1044.57	588.859	720.634	1032.43	803.625	574.447
AT2G25940.1	ALPHA-VPE	2	11063301	11066184	-	2883	protein_coding	Vacuolar-processing enzyme alpha-isozyme [Source:UniProtKB/Swiss-Prot;Acc:P49047]	150.478	88.2429	107.273	152.292	186.087	106.664	167.552	194.199	130.422	124.018	133.46	130.842	222.71	155.867	120.824	180.883	104.845	73.8895	110.398	152.407	223.616	125.452	157.637	239.991	130.167	142.648	96.7001	180.934	144.893	139.094	145.539	206.386	100.843	73.3035	81.4587	169.373	99.6703	92.9051	103.553	165.705
AT5G42330.1		5	16926608	16927580	+	972	protein_coding	At5g42330 [Source:UniProtKB/TrEMBL;Acc:Q6GKX1]	47.8592	53.703	42.3937	34.0743	26.9898	38.8447	40.4816	20.2737	42.312	31.2357	36.6312	26.1366	30.0777	27.8207	37.9039	21.9856	34.9184	39.3944	43.2183	43.5772	32.5897	25.9223	22.9981	15.8822	41.3148	33.0821	55.6026	32.5526	37.1561	37.3103	47.091	22.8389	48.2597	38.3886	44.3961	20.4714	30.9834	25.2836	40.3371	18.3133
AT5G22040.2		5	7296915	7299148	-	2233	protein_coding	At5g22040 [Source:UniProtKB/TrEMBL;Acc:Q9C584]	53.6487	38.2835	38.9936	54.5305	29.0567	37.8816	23.3965	29.685	42.7389	30.2489	42.265	41.0227	31.4246	61.1835	47.0412	67.1827	48.8233	37.4377	47.319	47.1013	41.3538	43.1655	23.943	62.683	33.6572	31.1825	34.9886	46.0113	35.733	24.2389	42.6369	38.8911	34.2236	40.1784	39.2821	18.3637	43.5443	41.163	34.5001	52.6565
AT5G28850.2	B''BETA	5	10876788	10881485	-	4697	protein_coding	Serine/threonine protein phosphatase 2A regulatory subunit B''beta [Source:UniProtKB/Swiss-Prot;Acc:Q5QIT3]	198.319	177.053	201.455	219.034	203.677	214.356	211.317	256.291	218.52	219.83	239.199	234.728	189.894	215.74	227.286	240.27	204.632	226.607	271.441	212.292	226.82	246.191	255.303	273.092	168.475	195.929	241.925	192.291	212.882	262.471	274.031	252.54	265.086	280.624	258.405	235.551	226.409	248.315	245.13	218.805
AT5G27760.1		5	9830251	9831872	+	1621	protein_coding	Hypoxia-responsive family protein [Source:UniProtKB/TrEMBL;Acc:Q8LG60]	422.31	668.974	440.179	229.633	512.224	882.097	451.381	340.592	406.612	570.02	382.602	298.748	439.001	660.963	384.403	285.904	400.07	342.672	370.201	261.966	415.225	487.84	358.369	290.274	427.388	424.56	365.351	282.011	436.303	456.098	370.573	356.825	331.205	312.662	305.134	315.696	307.001	244.054	315.552	313.351
AT1G69210.1		1	26018438	26020058	-	1620	protein_coding	At1g69210/F4N2_11 [Source:UniProtKB/TrEMBL;Acc:Q94JV0]	19.4814	18.4066	13.7472	9.28126	20.7604	27.8974	21.6074	19.4569	18.9967	25.1964	24.4387	15.5378	6.83433	9.25997	21.0106	7.75692	7.18767	20.6848	24.3911	8.33315	17.7503	11.9935	13.9875	7.29541	31.7307	16.6291	27.7377	13.6309	16.1618	10.2616	16.4583	10.8498	26.8847	28.6371	24.0657	8.17903	23.2328	29.0101	15.8362	8.71058
AT5G13990.1	ATEXO70C2	5	4514568	4516892	-	2324	protein_coding	Exocyst subunit Exo70 family protein [Source:UniProtKB/TrEMBL;Acc:A0A178UPG0]	101.015	163.773	126.538	88.4408	136.372	189.429	211.335	134.927	99.1075	173.442	166.878	127.127	165.305	242.29	137.172	126.596	115.881	163.55	149.127	105.229	170.327	251.19	257.306	143.191	147.178	183.868	123.274	76.294	112.554	142.72	161.451	133.838	120.808	206.78	188.561	256.978	109.335	220.669	191.974	233.417
AT3G22620.1		3	8008534	8009590	+	1056	protein_coding	Bifunctional inhibitor/lipid-transfer protein/seed storage 2S albumin superfamily protein [Source:UniProtKB/TrEMBL;Acc:Q9LJ85]	3144.85	4737.69	3530.22	979.093	2518.4	5896.08	3184.25	601.29	3715.41	3610.07	3229.78	942.293	2834.26	2409.47	2541.02	742.386	1335.88	1758.92	1569.62	941.328	1965.34	1816.72	1763.13	607.736	3527.56	2672.27	1414.77	1889.63	1218.79	1269.27	1737.69	987.951	547.555	706.104	1016.76	636.798	753.312	676.565	1039.19	588.462
AT1G69800.2		1	26274230	26276329	-	2099	protein_coding	Cystathionine beta-synthase (CBS) protein [Source:TAIR;Acc:AT1G69800]	10.3256	0	0	15.4397	58.0498	37.8778	27.1591	45.778	68.5256	42.3452	28.9116	35.125	42.3583	25.4095	55.9253	37.4719	23.4803	27.5847	0	0	0	5.0152	24.9475	42.2574	38.0517	37.113	9.21458	9.41609	30.5681	6.38505	64.0671	4.32467	17.996	0	14.384	53.0717	57.0957	6.71339	30.3727	0
AT3G05050.2		3	1408557	1412160	-	3603	protein_coding	AT3g05050/T12H1_1 [Source:UniProtKB/TrEMBL;Acc:Q9MAB4]	0	39.8944	14.5957	0	80.9362	43.8688	24.3086	16.9739	0	27.2268	28.9271	0	13.6613	16.1507	12.9889	62.0042	42.5623	68.9677	7.89113	11.0755	52.7124	28.1389	11.9669	22.8534	30.1515	56.5073	11.0374	0	34.8065	0	13.7611	16.1869	15.3298	27.5061	33.4934	70.3561	22.2536	43.9226	44.8436	18.5626
AT5G37790.1		5	15008139	15011257	-	3118	protein_coding	Protein kinase superfamily protein [Source:UniProtKB/TrEMBL;Acc:Q8LGB4]	169.795	212.052	176.25	117.25	117.242	160.511	153.391	71.272	181.258	205.705	165.754	153.482	165.309	162.704	217.484	109.807	156.566	206.899	222.478	84.9337	131.701	178.805	206.46	92.6966	159.548	206.591	174.831	116.026	171.8	212.87	236.667	83.1286	229.833	259.594	273.819	70.3713	210.935	266.67	240.096	86.8854
AT5G10280.1	MYB92	5	3232569	3234277	+	1708	protein_coding	Transcription factor MYB92 [Source:UniProtKB/Swiss-Prot;Acc:Q9SBF3]	475.364	490.047	429.752	300.616	409.781	496.378	368.165	262.746	578.236	393.192	431.407	269.168	442.728	366.206	401.086	326.927	437.777	375.342	339.7	437.136	533.932	421.129	477.053	416.825	429.905	332.562	334.601	465.674	270.806	250.403	280.35	468.307	426.335	384.644	436.479	664.53	365.812	370.495	474.815	638.414
AT4G11280.1	ACS6	4	6863979	6866116	+	2137	protein_coding	1-aminocyclopropane-1-carboxylate synthase 6 [Source:UniProtKB/Swiss-Prot;Acc:Q9SAR0]	110.113	212.229	130.633	60.7045	186.139	257.195	119.792	82.2688	124.839	106.879	135.692	72.2761	129.798	159.31	152.476	67.1829	202.52	252.212	278.39	120.987	168.23	176.674	227.46	71.124	102.741	118.728	156.531	39.7376	102.089	142.886	175.572	49.6952	121.581	112.662	172.462	47.9503	160.631	101.477	177.736	37.0532
AT4G27595.1		4	13772085	13777458	-	5373	protein_coding	Plant protein of unknown function (DUF827) [Source:TAIR;Acc:AT4G27595]	57.9244	115.312	97.0567	47.2616	92.0423	110.689	138.185	45.0215	83.5557	57.4871	104.628	64.69	58.7342	53.016	145.499	63.2806	67.1621	113.311	120.833	34.1184	107.535	81.5273	120.602	40.7717	72.8432	101.339	120.314	39.6717	116.119	122.066	150.868	31.2468	76.7834	97.1198	115.599	33.623	76.4249	98.9521	109.126	22.5301
AT3G50310.1	MAPKKK20	3	18648075	18649521	-	1446	protein_coding	MKKK20 [Source:UniProtKB/TrEMBL;Acc:A0A384LB13]	1.87276	1.66762	0.977347	2.05944	8.15497	1.99339	4.68566	7.62633	4.48854	0	1.11175	1.94948	5.46599	5.77752	0	6.4614	3.60849	6.89592	3.152	1.84878	1.87572	3.00688	3.99261	1.20913	0.88419	1.19523	1.84422	1.04671	3.05126	2.55639	3.77475	0	0.899039	1.58102	0.959702	2.04196	2.90337	1.92141	1.04908	0.972535
AT5G38220.1		5	15268674	15271456	+	2782	protein_coding	Alpha/beta-Hydrolases superfamily protein [Source:UniProtKB/TrEMBL;Acc:Q9FF34]	68.5607	34.1489	39.0354	37.0523	74.3923	62.7987	87.0843	73.7604	87.6434	72.5928	60.0498	35.1324	73.7843	78.5308	47.8265	51.6841	41.5516	26.5997	23.6514	41.5756	25.3537	63.2016	58.8728	48.2791	73.4616	65.8688	62.6497	35.5684	50.9666	75.3287	16.3252	64.8599	83.6964	38.6579	47.9384	73.4782	82.2554	53.6875	56.5361	93.5079
AT5G25475.2		5	8867797	8869862	-	2065	protein_coding	AP2/B3-like transcriptional factor family protein [Source:UniProtKB/TrEMBL;Acc:F4JWT6]	48.375	11.7012	25.4944	81.4325	76.8123	30.8898	30.9788	83.7916	38.0413	20.1589	36.667	58.3322	19.1346	21.981	29.1123	38.7798	62.9693	23.6408	39.3585	46.2725	54.2487	40.0125	41.9505	16.9939	38.8189	42.8409	33.2583	29.3436	101.221	15.3761	36.6465	43.3628	85.2174	44.4625	22.1201	14.3074	83.2446	48.2549	49.5253	21.3236
AT2G37710.1	LECRK41	2	15814531	15817088	-	2557	protein_coding	L-type lectin-domain containing receptor kinase IV.1 [Source:UniProtKB/Swiss-Prot;Acc:O80939]	164.449	205.257	195.54	140.863	205.561	245.27	266.429	147.685	201.693	174.456	222.525	141.858	183.059	183.41	255.746	180.842	150.355	208.875	161.78	129.204	182.644	174.887	190.464	135.882	180.936	192.422	192.21	145.242	186.378	171.958	231.371	126.241	167.752	132.776	191.363	93.802	191.572	113.591	192.875	114.332
AT3G46340.1		3	17026658	17031897	+	5239	protein_coding	Putative receptor-like protein kinase At3g46340 [Source:UniProtKB/Swiss-Prot;Acc:Q9SNA3]	4.72871	4.154	4.86257	0	19.106	22.9323	8.41207	2.54658	2.25422	3.0253	14.4649	0	43.7147	20.7609	3.24811	3.87506	5.43609	16.7495	11.0495	1.84555	39.5523	74.3918	51.8506	9.6162	0.887137	7.21902	3.67795	0	12.2947	7.64066	6.25056	4.31507	16.2377	40.0509	22.9587	41.799	18.3829	44.8432	36.4736	42.034
AT2G32620.3	CSLB2	2	13840687	13844425	+	3738	protein_coding	Cellulose synthase-like protein B2 [Source:UniProtKB/Swiss-Prot;Acc:O80899]	12.2704	15.7965	22.3897	19.5398	34.5449	42.8704	43.0174	29.6998	12.3874	22.1843	16.6875	21.5122	47.8159	42.6907	19.4791	11.6263	15.3892	10.8377	9.46806	5.53857	15.0553	29.1364	61.8345	33.6958	14.1849	14.4191	32.2002	8.36129	45.0152	20.3901	23.7826	46.4142	16.2268	29.0944	22.9733	28.5539	18.3839	30.573	39.652	14.6482
AT4G26630.2		4	13430484	13435723	-	5239	protein_coding	DEK domain-containing chromatin associated protein [Source:UniProtKB/TrEMBL;Acc:Q9SUA1]	157.066	276.609	228.488	33.9245	260.254	497.54	138.315	142.62	237.869	267.238	176.924	145.837	47.8123	358.671	190.036	32.2915	242.861	259.127	103.4	109.801	276.919	431.332	161.527	123.775	256.422	166.089	223.406	25.0725	327.969	359.049	236.2	87.3682	103.757	205.689	112.863	51.9903	89.978	292.818	148.974	52.7995
AT1G67470.1		1	25272122	25273860	+	1738	protein_coding	Inactive serine/threonine-protein kinase At1g67470 [Source:UniProtKB/Swiss-Prot;Acc:O64798]	14.0993	17.4857	11.7059	14.4073	28.1333	27.9114	26.2133	16.1109	21.3568	23.1899	25.5785	14.6432	45.0893	25.4032	16.2157	25.8411	31.6265	30.5408	30.7508	43.4172	37.5737	45.1551	30.9306	42.2238	11.5092	13.1809	16.5799	12.5517	20.3988	21.6983	18.8268	24.8569	21.6051	28.3863	23.0044	44.898	31.9337	23.9541	23.0206	44.8247
AT4G02120.5		4	940778	944292	+	3514	protein_coding	CTP synthase family protein [Source:TAIR;Acc:AT4G02120]	39.5183	29.132	33.1497	23.6654	13.6186	10.9656	27.1422	11.8733	23.6156	30.2486	50.0493	20.5088	64.2161	6.92684	12.9759	73.6437	18.9843	27.5856	44.9508	72.9648	13.1563	48.1802	38.9086	71.1342	18.5981	34.7733	12.8917	75.2956	7.14496	0	74.0025	43.2163	18.0105	18.9114	30.6623	73.4583	14.5149	26.8096	47.0554	52.648
AT3G53420.1	PIP2-1	3	19803473	19805730	-	2257	protein_coding	PIP2A [Source:UniProtKB/TrEMBL;Acc:A0A178V8P4]	357.422	212.478	383.741	795.739	262.065	165.463	210.751	622.174	433.502	610.969	441.434	633.072	280.117	511.713	247.978	618.95	522.749	557.6	271.941	770.689	271.25	474.35	186.619	608.729	364.513	648.614	415.651	663.387	229.157	259.293	222.44	656.388	543.365	781.639	328.02	842.078	374.516	623.652	230.509	915.059
AT1G20575.1	DPMS1	1	7126747	7128762	-	2015	protein_coding	Dolichol-phosphate mannosyltransferase subunit 1 [Source:UniProtKB/Swiss-Prot;Acc:Q9LM93]	208.751	189.915	174.777	210.372	224.764	234.14	209.491	247.869	197.799	202.58	194.4	238.904	226.899	214.133	189.1	237.878	184.193	212.758	181.756	239.805	243.845	230.883	189.829	222.496	223.886	209.067	198.78	206.557	217.192	185.984	221.538	235.433	227.632	223.512	205.995	288.306	201.35	213.692	186.853	266.172
AT3G60860.1	BIG2	3	22484397	22491935	+	7538	protein_coding	Brefeldin A-inhibited guanine nucleotide-exchange protein 2 [Source:UniProtKB/Swiss-Prot;Acc:Q9LZX8]	674.124	640.139	742.01	821.772	738.549	773.862	903.495	778.282	829.256	619.268	765.867	690.378	794.928	747.808	828.552	896.206	784.599	839.502	932.1	858.297	927.745	769.27	966.676	994.555	632.763	708.771	692.239	695.131	750.862	758.735	858.358	784.103	874.809	843.6	904.35	941.265	775.829	785.214	870.185	862.591
AT2G20440.3		2	8810647	8813693	-	3046	protein_coding	Ypt/Rab-GAP domain of gyp1p superfamily protein [Source:UniProtKB/TrEMBL;Acc:F4IVD6]	0	3.32764	3.89718	0	19.0772	3.9877	6.54907	3.39325	7.87689	4.03331	8.89874	0	6.8312	24.2375	2.43385	7.75145	6.33203	9.85219	5.52154	0	8.46266	9.03769	2.99252	8.43247	0	4.80091	7.36365	8.36395	0	11.4768	7.51864	7.55963	4.50483	7.08503	6.70426	0	0	7.65228	3.13401	0
AT3G59900.1	ARGOS	3	22129505	22130472	+	967	protein_coding	ARGOS [Source:UniProtKB/TrEMBL;Acc:A0A178VK86]	12.0128	15.0816	5.90336	7.22327	34.2441	23.9083	11.2851	10.1442	11.1549	18.1392	3.33139	8.72628	15.0372	20.85	16.9532	16.8096	27.8045	19.6985	18.085	8.33871	41.0388	52.9067	36.9819	29.2507	7.92214	9.47746	5.55381	9.4437	23.1656	17.9844	12.6932	17.3801	31.323	25.5228	24.0966	54.2172	36.789	44.6054	25.4059	45.396
AT4G38240.2	GNTI	4	17931570	17935325	-	3755	protein_coding	Alpha-1,3-mannosyl-glycoprotein 2-beta-N-acetylglucosaminyltransferase [Source:UniProtKB/Swiss-Prot;Acc:Q9XGM8]	161.898	118.176	130.624	204.744	118.954	81.7447	121.66	149.275	170.961	110.913	129.02	185.584	166.687	136.218	106.25	240.307	173.599	105.417	126.185	241.968	168.24	135.522	109.738	280.856	128.432	146.325	196.117	211.231	142.939	127.57	109.095	235.502	156.712	144.951	179.161	221.383	121.924	178.046	150.539	229.161
AT3G59090.1		3	21839143	21842781	+	3638	protein_coding	AT3g59090/F17J16_140 [Source:UniProtKB/TrEMBL;Acc:Q945Q2]	329.885	214.001	289.737	444.578	298.562	205.347	255.587	356.129	302.351	283.319	294.706	348.493	342.953	273.668	250.525	386.326	303.599	296.54	281.483	448.962	307.15	299.016	302.325	475.352	266.471	305.534	259.76	335.764	271.282	264.22	264.85	435.552	328.564	252.342	290.441	439.803	278.695	296.096	299.292	553.454
AT2G19480.2	NAP1;2	2	8438456	8441384	+	2928	protein_coding	Nucleosome assembly protein 1;2 [Source:UniProtKB/Swiss-Prot;Acc:Q9ZUP3]	109.813	139.127	130.811	127.638	55.3259	86.7199	63.6854	75.4473	122.441	74.6079	108.973	82.93	66.9537	103.95	53.4921	122.753	54.1824	148.76	122.186	87.7808	84.4896	75.2253	131.724	101.425	78.7549	44.2925	157.575	128.69	85.5829	68.9618	80.4044	80.0093	92.6754	82.8741	96.856	124.517	88.0632	77.6902	122.549	15.5794
AT2G26100.1	B3GALT12	2	11115873	11118362	-	2489	protein_coding	Hexosyltransferase (Fragment) [Source:UniProtKB/TrEMBL;Acc:W8PV11]	52.6083	63.2943	51.7151	42.1967	63.5125	64.7929	70.2244	69.5245	51.6932	47.3873	55.6029	52.7041	68.3182	36.9539	63.2324	49.0993	37.9427	72.9032	78.0528	34.1828	46.9564	65.2131	55.8778	50.6851	55.7649	58.6934	59.8812	42.8892	64.2303	76.598	66.5452	29.1847	55.8026	70.9919	69.9841	51.0245	66.7715	71.8898	95.2571	37.9927
AT3G59050.1	PAO3	3	21824696	21827509	-	2813	protein_coding	Polyamine oxidase 3 [Source:UniProtKB/Swiss-Prot;Acc:Q9LYT1]	148.898	186.338	167.567	139.899	188.966	216.334	218.918	179.846	177.804	152.258	171.303	126.061	221.33	240.061	163.073	164.071	155.596	177.34	128.576	137.579	220.042	175.74	224.436	169.84	177.218	157.244	140.824	158.911	164.524	158.116	184.19	223.54	143.26	150.346	167.599	191.763	134.499	154.944	160.864	166.854
AT2G39190.2	ATATH8	2	16349968	16356097	+	6129	protein_coding	Protein kinase superfamily protein [Source:UniProtKB/TrEMBL;Acc:O80962]	123.994	112.124	123.459	195.311	111.944	85.7494	94.3817	153.666	143.195	78.6596	136.87	205.571	127.043	124.546	131.575	164.038	154.984	115.277	153.135	168.843	150.727	78.4323	123.633	132.159	126.895	99.9179	120.425	168.183	140.449	118.394	109.951	150.991	185.884	149.128	161.624	231.395	155.767	150.664	152.063	184.832
AT3G55790.1		3	20708196	20708658	+	462	protein_coding	Transmembrane protein [Source:UniProtKB/TrEMBL;Acc:Q9M045]	50.6031	27.5124	37.6572	98.0777	27.1024	10.9285	29.7228	45.9507	39.8161	90.3481	38.6366	65.9566	26.0642	24.796	9.50252	37.564	91.2867	78.4745	39.7544	108.597	24.459	19.5187	8.02737	36.9449	37.1381	75.8105	40.7455	109.605	19.1626	18.5122	22.449	56.6593	14.9559	9.27656	3.92463	19.5577	27.1259	15.319	9.98831	10.2039
AT5G26260.1		5	9200271	9202461	+	2190	protein_coding	F9D12.8 protein [Source:UniProtKB/TrEMBL;Acc:O81493]	2331.59	2188.81	3027.71	2471.57	2356.92	2604.56	3424.33	4764.77	2121.61	3121.4	2956.65	2671.95	2851.71	3257.31	2970.19	4211.15	2757.49	2675.7	2571.29	2925.58	3091.89	3297.54	2824.19	3712.41	2450.86	2921.46	3328.74	2025.68	4006.14	3931.31	3169.13	3462.37	2883.41	2758.34	2655.68	4651.23	2613.86	2992.24	2648.48	3627.44
AT3G61200.1		3	22657455	22658582	-	1127	protein_coding	AT3g61200/T20K12_100 [Source:UniProtKB/TrEMBL;Acc:Q9M2E4]	319.337	218.782	207.73	348.848	358.481	294.855	266.228	374.409	315.51	294.247	237.608	352.757	374.576	264.16	262.289	329.744	272.518	231.453	192.607	344.741	270.346	242.482	214.922	331.744	337.872	316.053	234.268	373.636	282.769	293.025	212.15	333.603	261.213	245.062	194.778	402.098	291.417	254.277	184.347	385.139
AT3G11402.1		3	3573319	3575803	+	2484	protein_coding	Cysteine/Histidine-rich C1 domain family protein [Source:UniProtKB/TrEMBL;Acc:Q3EB86]	17.9513	33.2439	36.0007	21.5933	38.1965	48.8541	47.6808	44.9818	24.7855	41.3446	27.8148	25.4334	53.2789	81.9051	25.9785	42.6277	54.3377	36.4544	38.6673	59.9908	56.4804	76.3798	71.8005	121.475	20.3974	31.2619	33.1109	29.2592	45.0477	35.6696	25.0183	50.717	48.6968	45.5779	51.6735	119.297	31.929	39.1452	57.3534	112.359
AT1G19397.1		1	6710851	6711787	+	936	protein_coding	unknown protein; Has 30201 Blast hits to 17322 proteins in 780 species: Archae - 12; Bacteria - 1396; Metazoa - 17338; Fungi - 3422; Plants - 5037; Viruses - 0; Other Eukaryotes - 2996 (source: NCBI BLink). [Source:TAIR;Acc:AT1G19397]	63.3663	29.3928	60.2057	79.5348	92.5804	47.8048	68.7652	92.0395	104.563	77.5801	54.3812	85.1108	84.77	67.261	47.5548	76.3105	69.7695	63.0288	55.7708	85.3334	78.1434	64.762	40.0059	85.6343	67.6353	73.1453	61.1994	102.951	80.2073	46.3552	57.3564	89.2398	68.7623	47.2571	56.0171	84.9806	61.0021	53.5688	40.3976	77.9831
AT5G43780.1	APS4	5	17589394	17591737	-	2343	protein_coding	ATP sulfurylase 4, chloroplastic [Source:UniProtKB/Swiss-Prot;Acc:Q9S7D8]	3067.1	1959.8	2555.76	3416.79	2621.69	1752.54	1887.52	2885.49	3264.21	2508.66	2256.77	3521.41	3544.12	2530.36	1936.09	2851.36	3116.84	2959.56	1767.42	3476.13	2443.85	1868.28	1655.02	2769.76	3387.22	2731.26	2085.38	3452.8	2432.27	2868.89	1582.36	3539.95	2660.63	2046.45	1685.18	3155.4	2590.39	2216.73	1741.48	2750.14
AT5G60840.1		5	24473202	24474524	-	1322	protein_coding	Uncharacterized protein At5g60840/mae1_90 [Source:UniProtKB/TrEMBL;Acc:Q8GXK2]	84.0777	56.978	77.7332	57.7874	50.462	49.8087	65.8325	36.3492	53.54	66.5101	101.051	63.9891	61.516	63.7101	75.0755	34.9124	64.5742	75.8392	73.1248	63.0052	65.2852	81.852	59.9715	40.2231	75.6968	65.1514	79.6079	55.6143	62.4398	65.5183	79.975	51.0562	61.748	62.2177	65.5457	70.5861	60.9925	67.8846	82.5773	54.0849
AT2G31750.1	UGT74D1	2	13497118	13500023	+	2905	protein_coding	UDP-glucosyl transferase 74D1 [Source:TAIR;Acc:AT2G31750]	360.861	399.706	359.995	180.098	255.899	308.019	181.631	112.772	256.256	425.482	211.297	182.536	266.438	357.969	296.73	388.912	208.715	234.473	160.056	217.095	232.935	285.963	251.441	173.744	209.805	262.381	268.058	247.906	271.26	283.378	185.784	295.061	248.439	297.312	128.45	205.109	298.05	318.16	221.868	166.612
AT1G61560.2	MLO6	1	22708604	22712210	-	3606	protein_coding	MLO-like protein 6 [Source:UniProtKB/Swiss-Prot;Acc:Q94KB7]	96.1236	111.471	56.5054	4.11469	127.188	129.601	92.6194	74.6531	120.411	104.867	85.6513	67.428	121.595	130.418	50.3012	55.5517	130.266	87.6846	74.1479	128.346	117.543	120.507	124.687	114.432	127.597	88.8246	71.7929	100.365	78.6852	67.582	87.71	82.0728	59.4664	33.0606	59.3781	44.8809	66.7656	33.4757	53.2734	51.7148
AT5G01060.1		5	22686	24934	+	2248	protein_coding	Kinase with tetratricopeptide repeat domain-containing protein [Source:UniProtKB/TrEMBL;Acc:Q9LFD0]	12.206	59.142	37.0889	0	25.3993	66.7852	58.997	16.1078	8.98794	44.3619	23.3521	7.80632	35.5261	83.1546	29.1802	11.6291	25.2892	54.1844	27.592	18.479	38.4956	87.271	44.9043	15.6933	28.3199	43.106	18.4279	7.32329	20.3824	28.0917	27.6324	25.9461	19.7972	58.3922	27.8068	54.0903	18.3866	45.068	24.0848	53.5644
AT2G22930.1	UGT79B8	2	9759595	9761240	+	1645	protein_coding	UDP-glycosyltransferase 79B8 [Source:UniProtKB/Swiss-Prot;Acc:O81010]	80.7521	83.2967	73.1995	21.6146	34.4713	56.8174	58.0596	16.9557	76.3995	77.6335	71.1688	10.7339	60.1209	75.0693	76.1939	25.8423	57.8053	80.784	63.8565	24.9463	61.97	65.2036	75.8379	21.7285	64.606	89.8078	81.0813	27.2005	57.0732	77.8888	86.6618	19.4592	30.5964	84.4286	106.431	34.6992	46.4504	64.2432	98.4295	24.3482
AT1G24735.1		1	8757889	8759448	+	1559	protein_coding	S-adenosyl-L-methionine-dependent methyltransferases superfamily protein [Source:UniProtKB/TrEMBL;Acc:F4IAT4]	10.9831	34.4747	21.7508	11.368	4.48789	24.8953	2.82853	5.90726	9.9964	24.1774	16.6425	4.82926	16.4082	18.5665	24.1592	10.3488	13.3977	10.8326	15.7016	10.2086	13.9348	8.95794	12.0052	6.1291	11.4061	11.7714	21.3475	7.35833	12.0016	23.2075	21.7164	4.3576	4.45996	19.2669	21.2715	6.14577	7.74706	15.6203	10.6554	0
AT3G52920.1		3	19624278	19626347	+	2069	protein_coding	Transcriptional activator (DUF662) [Source:UniProtKB/TrEMBL;Acc:Q8L9S7]	183.676	185.397	148.877	82.4341	119.395	137.521	133.224	50.8031	165.757	172.37	174.48	96.3339	92.9335	91.3572	165.063	91.7696	167.481	192.088	166.94	107.31	164.769	137.136	123.826	72.7341	164.221	195.455	147.72	83.8041	120.651	134.428	104.73	72.5844	128.373	144.287	141.274	109.314	120.988	151.284	119.943	99.9486
AT1G64900.1	CYP89A2	1	24113109	24114984	+	1875	protein_coding	Cytochrome P450 89A2 [Source:UniProtKB/Swiss-Prot;Acc:Q42602]	31.059	88.2193	69.2146	54.5308	15.4362	37.8815	54.2802	53.4328	34.8655	55.4562	55.6117	71.3006	13.6629	42.7132	46.2298	43.9272	23.5073	37.4377	27.6026	25.8596	8.45864	13.0499	12.9691	21.6983	38.0854	57.5668	48.8003	44.9658	26.544	66.3387	32.6052	33.4898	22.5153	20.4835	23.9527	19.384	17.4177	15.3168	26.1369	16.5768
AT1G16810.2		1	5755617	5756895	+	1278	protein_coding	7-dehydrocholesterol reductase-like protein [Source:UniProtKB/TrEMBL;Acc:Q9FZ43]	168.388	115.637	102.393	173.895	195.71	129.379	123.875	202.985	156.969	182.235	130.815	188.505	138.143	143.023	118.857	144.898	162.675	119.147	136.373	159.922	172.941	140.88	106.175	153.015	168.722	147.264	147.114	219.088	136.951	133.347	105.508	146.456	190.207	169.839	131.953	208.224	155.945	160.363	141.669	193.017
AT2G15760.1		2	6865610	6867004	-	1394	protein_coding	At2g15760 [Source:UniProtKB/TrEMBL;Acc:Q9ZQD8]	18.711	15.0134	22.489	11.3285	33.5138	24.9165	27.1832	17.7919	20.1904	23.1867	23.3449	15.5903	27.3307	50.8505	51.0192	19.385	31.5621	35.4643	37.0307	28.6605	30.0005	37.0749	56.8999	25.4051	35.357	21.5013	33.2044	13.6095	29.4763	43.4731	25.1797	12.987	13.4815	11.8647	29.7593	5.10556	18.3885	18.2647	25.193	14.5813
AT1G02440.1	ATARFD1A	1	496586	497555	-	969	protein_coding	ADP-ribosylation factor D1A [Source:UniProtKB/TrEMBL;Acc:F4HXI5]	4.49398	1.69225	2.9932	0	6.23724	4.97469	6.63132	5.04654	4.4067	7.04663	4.43148	0	8.20709	8.15025	4.00837	6.47266	13.2929	10.8294	7.82776	16.7578	19.3601	20.7837	13.0319	11.1572	3.48865	3.48927	6.53134	1.0546	8.88514	3.89509	1.29242	0	5.32078	11.3824	7.77954	5.13447	10.6559	7.91091	6.47259	11.4214
AT1G06640.1		1	2031626	2034112	+	2486	protein_coding	1-aminocyclopropane-1-carboxylate oxidase homolog 2 [Source:UniProtKB/Swiss-Prot;Acc:Q9C5K7]	926.34	1003.71	1091.58	928.745	845.236	775.639	817.458	882.418	834.239	1018.44	1131.36	907.211	740.477	894.295	1025.75	842.281	1123.12	944.839	968.019	1026.59	723.421	785.538	769.986	892.048	996.291	977.712	1266.14	910.435	828.328	890.989	1014.28	961.914	1215.87	1146.93	979.425	1327.87	996.618	1206.22	1135.75	1211.52
AT4G05180.2	PSBQ2	4	2671784	2673243	-	1459	protein_coding	Oxygen-evolving enhancer protein 3-2, chloroplastic [Source:UniProtKB/Swiss-Prot;Acc:Q41932]	58.4691	13.3845	30.4337	102.087	39.7225	4.98176	25.3623	50.761	70.4131	33.2597	51.1009	80.6161	30.0707	19.6759	21.821	34.9055	25.1616	22.6549	28.3271	45.366	21.4911	6.99712	5.99439	21.8806	68.7599	61.783	54.544	96.4574	52.5426	37.1922	29.1102	37.9695	43.0219	38.1718	25.9873	51.1157	40.6569	27.068	28.4968	55.1793
AT5G03380.1	HIPP06	5	832035	834549	-	2514	protein_coding	Heavy metal-associated isoprenylated plant protein 6 [Source:UniProtKB/Swiss-Prot;Acc:Q9LZF1]	1501.9	2236.07	2100.64	2253.53	1578.53	2159.19	2140.76	1679.93	1489.71	1196.82	1711.62	1711.67	1504.32	1707.62	1664.76	2245.54	1574.46	1770.39	1640.97	2160.5	1345.43	1713.16	1691.11	2525.39	1309.62	1428.84	1709.31	1899.3	1046.87	1345.02	1821.8	2169.77	1023.73	1243.04	1285.15	1829.45	896.066	917.582	1107.73	1910.45
AT2G32520.4		2	13805350	13807639	-	2289	protein_coding	alpha/beta-Hydrolases superfamily protein [Source:TAIR;Acc:AT2G32520]	65.4825	16.6821	70.4035	45.3148	29.8895	0	26.2465	20.3333	41.5008	28.2272	58.9177	35.0769	21.8646	18.4914	36.4415	5.16935	25.2487	75.8541	5.51514	60.0956	27.187	31.0619	35.9371	24.1967	36.2399	39.4167	18.4474	37.6885	33.5398	30.6879	45.3261	34.6329	47.6331	41.1334	61.4404	49.014	34.8414	11.5363	16.7964	31.1054
AT2G28550.2	RAP2.7	2	12225656	12228624	-	2968	protein_coding	Related to AP2.7 [Source:UniProtKB/TrEMBL;Acc:F4IIR3]	22.6762	26.5947	29.1892	34.9604	16.3702	8.97321	0	13.5795	36.0523	8.06725	0	23.4773	35.5193	11.5359	17.0485	24.5432	9.96207	0	3.94566	42.4547	10.3549	14.0701	3.9889	58.9323	11.5291	30.0602	20.2342	27.169	39.9297	6.36948	17.5124	9.71166	27.0541	14.1445	20.095	40.7852	16.4483	11.4568	15.6415	28.3346
AT1G64960.2		1	24129836	24134049	+	4213	protein_coding	ARM repeat superfamily protein [Source:TAIR;Acc:AT1G64960]	58.7969	52.2884	79.638	81.1836	41.8979	51.852	64.4461	57.7502	76.7365	41.3489	63.4376	87.1886	36.8811	47.2648	67.4441	89.115	52.611	69.9563	98.6991	73.7864	41.4825	58.3548	86.7253	82.8061	39.0696	55.4467	60.6388	60.5662	42.0913	47.0693	51.1637	78.6862	58.6907	59.5762	74.5496	81.526	65.786	64.7575	89.4574	80.2707
AT1G09155.1	PP2B15	1	2949621	2950989	-	1368	protein_coding	F-box protein PP2-B15 [Source:UniProtKB/Swiss-Prot;Acc:O80494]	55.0027	59.2962	52.8939	49.4614	38.8918	49.8263	45.9732	40.6416	42.5569	59.4726	58.9002	32.1097	49.2003	43.945	45.31	34.8985	42.3182	46.2981	37.7971	45.3302	46.8071	47.0448	40.9429	46.0683	51.2067	40.5179	49.8573	49.236	32.441	38.4097	29.0241	52.0027	38.6	48.364	45.171	61.2985	36.7805	46.2563	48.4023	84.4172
AT5G35740.1		5	13910312	13911225	-	913	protein_coding	At5g35740 [Source:UniProtKB/TrEMBL;Acc:Q9FKH4]	56.4366	64.0303	42.6277	11.378	49.2543	84.6258	41.5486	34.5657	43.2114	71.5044	78.739	25.0573	32.8224	95.2511	63.5327	31.0482	34.7515	86.6529	73.7277	15.7919	56.5397	120.225	80.0816	24.598	57.8043	93.8317	80.8785	4.20904	97.6275	82.6886	89.7518	13.0941	46.299	80.5773	96.8647	11.2747	56.1703	83.3056	83.4281	12.458
AT1G04160.1	XI-B	1	1086170	1096510	+	10340	protein_coding	Myosin-8 [Source:UniProtKB/Swiss-Prot;Acc:F4I460]	66.5048	145.979	104.795	48.2851	113.938	151.577	161.505	66.264	72.2808	98.8388	93.501	49.9979	113.369	144.051	98.3665	49.0736	69.9004	117.253	87.6699	52.556	89.6314	243.613	207.304	70.7295	91.5137	97.7526	85.4012	42.7995	95.6031	153.825	98.4678	72.1799	71.3758	122.142	149.967	95.7674	102.543	155.034	148.569	112.68
AT1G22930.1		1	8117286	8122151	+	4865	protein_coding	T-complex protein 11 [Source:UniProtKB/TrEMBL;Acc:O23129]	892.614	926.997	699.172	1877.42	1227.01	955.282	1889.36	1881.21	1192.94	516.36	861.433	1357.93	1606.37	1040.93	1235.2	2917.51	1164.83	1115.36	1380.26	1522.7	2024.37	885.451	1711.53	3137.76	705.089	890.914	748.743	1528.7	991.898	1208.42	1429.85	3210.8	946.356	801.009	920.325	1435.82	1274.11	905.494	1135.71	1781.85
AT4G25270.1	PCMP-E53	4	12936931	12938910	-	1979	protein_coding	Pentatricopeptide repeat-containing protein At4g25270, chloroplastic [Source:UniProtKB/Swiss-Prot;Acc:Q9SB36]	5.65189	5.824	7.79552	9.25868	11.8083	6.9784	20.5844	10.1792	5.6256	8.06656	13.3478	14.6557	4.09876	5.77115	17.8469	10.3354	11.758	12.8078	15.7751	9.2342	3.76072	13.0533	14.9631	4.81941	8.8596	5.99994	10.1259	11.5011	8.1725	19.1301	18.8003	6.48026	19.8192	13.3855	16.2834	8.16067	8.70866	17.2212	10.4488	6.82874
AT5G19190.1		5	6457026	6458504	+	1478	protein_coding	Uncharacterized protein At5g19190/T24G5_90 [Source:UniProtKB/TrEMBL;Acc:Q8GYS0]	88.8431	43.3782	47.9205	89.6038	62.4888	32.8893	44.06	60.9968	87.4768	97.7864	64.4744	90.6048	50.5623	62.4118	56.6825	68.4947	99.1786	91.6156	80.3596	119.273	60.9289	84.1604	52.909	77.4428	99.8708	72.847	69.1835	84.8038	58.936	61.3826	49.1127	87.6721	100.649	95.733	95.0497	167.472	93.8789	89.4245	72.4487	167.166
AT3G56060.1		3	20803038	20806333	-	3295	protein_coding	AT3g56060/F18O21_20 [Source:UniProtKB/TrEMBL;Acc:Q93ZK1]	22.6632	37.4066	28.2242	13.3684	30.005	39.8801	39.2721	34.794	18.0216	37.3104	26.7011	13.692	53.2798	59.9928	36.5274	24.5438	14.4867	22.6607	33.1406	23.9986	39.5276	56.2709	68.8126	34.89	16.8471	30.0488	35.8757	11.4958	34.7959	52.2409	38.7918	25.9021	22.5407	36.9468	33.4979	14.276	20.3188	27.6982	38.597	13.6748
AT1G27210.1	TOR1L4	1	9455277	9458176	-	2899	protein_coding	TORTIFOLIA1-like protein 4 [Source:UniProtKB/Swiss-Prot;Acc:Q93ZH1]	335.472	467.043	342.46	352.679	297.411	311.073	391.71	303.001	376.323	389.247	312.644	359.03	372.95	370.29	309.321	328.101	417.53	469.967	313.294	461.451	430.227	419.109	323.096	505.086	370.726	353.546	361.441	328.108	272.373	304.443	305.184	348.524	404.932	428.219	411.448	573.018	365.73	372.306	477.535	590.191
AT5G44568.1		5	17961019	17962276	-	1257	protein_coding	Transmembrane protein [Source:UniProtKB/TrEMBL;Acc:Q570K8]	5.44257	5.06116	8.9377	1.03484	8.94308	22.8924	13.2324	7.58313	3.3191	6.04146	9.97893	0	4.10333	4.64928	10.4449	2.58741	0	7.87763	3.91972	0.929518	6.47885	17.8674	14.0202	2.46517	2.62428	4.68105	7.44455	3.15878	16.8935	3.88127	3.85534	1.09227	0.88939	0	3.8786	0	2.90575	4.91203	3.21578	3.82632
AT1G72230.1		1	27188036	27189358	+	1322	protein_coding	At1g72230/T9N14_17 [Source:UniProtKB/TrEMBL;Acc:Q9C7T2]	546.386	942.931	654.969	237.189	437.766	1012.27	536.431	176.803	577.714	679.295	667.617	290.358	412.794	460.687	481.622	192.63	319.846	374.296	423.301	250.922	366.212	392.783	439.61	193.333	579.078	446.6	416.069	350.213	233.33	304.004	305.119	246.293	193.567	230.694	239.697	165.626	233.296	260.131	238.605	135.495
AT5G65580.1		5	26207654	26207962	+	308	protein_coding	At5g65580 [Source:UniProtKB/TrEMBL;Acc:Q9LSL7]	96.4709	69.3139	82.3456	82.7253	73.1161	57.0084	60.2342	73.0087	88.1024	84.3484	69.7877	95.2416	82.4971	77.1623	65.2789	95.2236	66.1076	75.7403	55.0603	97.6222	87.5819	76.9543	70.2648	100.602	109.97	85.681	100.964	93.1771	73.0456	87.6615	72.6142	100.471	99.2619	103.748	64.9322	137.04	100.1	69.1577	80.1846	100.229
AT1G25530.1		1	8964544	8967562	-	3018	protein_coding	Lysine histidine transporter-like 6 [Source:UniProtKB/Swiss-Prot;Acc:Q9C6M2]	140.107	147.359	146.295	100.845	181.534	178.436	158.2	112.784	151.772	162.331	154.588	120.093	132.534	145.481	150.01	122.743	168.1	176.349	193.19	142.251	190.717	153.545	199.544	113.375	197.452	173.793	151.965	109.819	199.966	164.628	143.047	100.497	164.76	201.807	182.095	142.849	169.344	228.94	184.117	132.552
AT2G26870.1	NPC2	2	11456926	11459481	-	2555	protein_coding	Non-specific phospholipase C2 [Source:UniProtKB/Swiss-Prot;Acc:O81020]	17.8802	3.32918	7.79931	18.5202	24.5151	14.9532	10.2949	28.8361	19.1188	16.1327	12.2344	18.5568	25.9596	15.0077	8.11024	23.2557	21.6979	18.7188	17.3499	41.561	20.6756	13.0494	18.9551	44.6053	13.2851	22.785	10.1287	31.3722	27.5624	26.7919	8.77904	36.7321	22.5144	14.182	6.70703	18.3641	21.2884	17.2328	2.09112	25.3512
AT4G31310.2		4	15191220	15192596	+	1376	protein_coding	AIG2-like (avirulence induced gene) family protein [Source:TAIR;Acc:AT4G31310]	80.9487	56.2315	66.0735	139.407	77.3533	22.9079	58.3773	81.9313	90.1693	73.5537	68.8189	131.622	76.5626	45.2131	56.4447	124.157	82.352	100.455	92.7146	149.289	85.645	56.8201	93.9976	130.766	70.31	98.0291	77.8558	107.119	64.2443	110.667	78.9379	95.7213	138.497	92.8067	70.4672	132.051	120.062	117.711	94.5091	166.7
AT4G36480.3	LCB1	4	17217909	17221625	+	3716	protein_coding	Long chain base biosynthesis protein 1 [Source:UniProtKB/Swiss-Prot;Acc:Q94IB8]	43.4681	43.2145	23.3499	42.1572	24.5565	14.9554	11.2185	16.126	29.2941	20.1682	41.1665	20.5437	39.6175	23.0712	17.8609	33.5852	30.7935	17.7346	27.6202	23.9956	6.58981	6.03028	40.8857	30.0653	29.2675	34.8728	21.1532	48.0672	7.16753	26.7506	47.5298	28.0549	28.8589	18.072	25.8354	27.5295	5.80525	16.2291	23.9816	0
AT1G67440.2	emb1688	1	25263757	25265861	-	2104	protein_coding	Minichromosome maintenance (MCM2/3/5) family protein [Source:TAIR;Acc:AT1G67440]	30.0849	19.1495	7.80307	40.1334	21.7826	0	0	13.5676	8.99319	23.1901	17.7941	30.2652	31.4257	9.23716	12.9732	54.2658	35.2442	15.763	30.7519	7.38988	15.0308	16.0562	7.98191	37.3934	20.3638	9.58749	7.36838	24.0564	16.3217	10.2101	18.8241	33.5007	0	18.1331	14.3767	46.9373	29.9981	14.3703	8.36993	7.79647
AT4G29210.2	GGT3	4	14400920	14403519	+	2599	protein_coding	Glutathione hydrolase 3 [Source:UniProtKB/Swiss-Prot;Acc:Q9M0G0]	54.7467	15.7963	28.2301	29.8238	9.09088	5.98193	11.2218	40.7314	16.8921	18.1508	10.0125	31.2909	36.8865	16.1531	17.0443	24.5443	9.05257	33.4982	29.1933	12.9232	23.5243	26.1225	25.9305	36.102	16.8447	21.6292	34.9599	53.3029	16.3695	6.37183	18.7753	28.0641	27.045	33.0254	35.4168	34.6724	15.4812	22.9293	31.3035	32.2265
AT3G01380.2		3	143880	149880	-	6000	protein_coding	Sulfatase and phosphatidylinositolglycan class N domain-containing protein [Source:UniProtKB/TrEMBL;Acc:A0A1I9LQ21]	109.938	107.921	137.953	128.468	86.5062	90.739	79.4032	63.6881	92.5095	106.9	96.8207	61.7025	109.28	77.2465	107.244	47.7877	48.0625	107.397	122.375	72.8721	89.5414	146.866	152.527	81.6361	64.8065	126.51	120.38	121.147	133.399	145.058	142.318	89.4818	156.174	190.566	148.174	79.4952	146.086	169.585	161.299	84.1593
AT1G28380.1	NSL1	1	9963448	9966320	+	2872	protein_coding	NSL1 [Source:UniProtKB/TrEMBL;Acc:A0A178WFB2]	514.573	388.217	397.113	584.11	636.434	429.706	521.777	629.671	550.751	434.614	453.913	546.672	643.459	514.566	468.346	639.435	593.015	540.9	510.512	800.279	687.929	512.446	635.279	783.285	484.995	447.085	320.134	598.843	475.837	484.209	434.257	668.087	353.422	286.167	357.965	532.302	412.183	287.516	400.611	546.952
AT5G58030.1		5	23486777	23488620	-	1843	protein_coding	Trafficking protein particle complex subunit [Source:UniProtKB/TrEMBL;Acc:A0A178UEK1]	224.557	258.897	251.871	127.954	237.01	297.858	237.925	180.062	211.947	300.305	226.536	191.012	217.356	243.248	226.045	135.769	230.513	277.75	235.894	155.655	179.082	314.45	195.903	115.781	225.345	248.791	256.398	138.506	216.555	210.671	201.816	143.384	215.685	279.146	253.492	164.696	202.339	303.501	248.758	185.452
AT5G20930.1	TOUSLED	5	7097868	7103206	+	5338	protein_coding	Serine/threonine-protein kinase TOUSLED [Source:UniProtKB/Swiss-Prot;Acc:Q39238]	145.601	149.56	135.199	178.896	134.635	119.646	146.755	124.776	160.029	146.222	147.984	131.116	142.074	122.265	164.017	167.922	169.403	168.48	151.529	200.252	162.898	150.781	135.613	179.133	139.267	128.714	125.061	152.546	152.625	143.915	157.544	156.435	151.537	152.38	161.683	175.359	143.194	137.42	169.896	169.088
AT3G55230.1	DIR24	3	20471787	20472946	+	1159	protein_coding	Dirigent protein 24 [Source:UniProtKB/Swiss-Prot;Acc:Q9M3C8]	5251.3	3835.88	4672.58	1993.45	3899.87	3913.08	3570.71	1395.76	6972.63	3662.91	4291.27	1850.34	5271.54	2698.88	3064.32	1514.97	2647.78	2418.27	2208.91	2511.53	3806.33	3039.25	2864.53	1978.2	5804.93	3354.21	1932.5	3924.47	1813.29	1673.23	2140.21	2432.42	1305.32	1528.87	1458.81	2054.04	1375.46	1607.49	1674.01	1845.77
AT2G42700.3		2	17778674	17782188	+	3514	protein_coding	FUNCTIONS IN: molecular_function unknown; INVOLVED IN: vesicle-mediated transport, vesicle docking involved in exocytosis; LOCATED IN: cellular_component unknown; EXPRESSED IN: 22 plant structures; EXPRESSED DURING: 14 growth stages; CONTAINS InterP /.../AIN/s: Sec1-like protein (InterPro:IPR001619); Has 30201 Blast hits to 17322 proteins in 780 species: Archae - 12; Bacteria - 1396; Metazoa - 17…	101.175	112.996	57.3838	92.5309	132.822	122.637	128.057	138.36	86.7802	114.961	92.3515	159.498	128.413	147.638	82.8229	182.13	103.277	98.5264	117.595	93.2033	141.247	111.581	69.8002	137.046	134.836	104.663	120.46	131.647	136.247	98.0621	82.5176	71.2027	95.6159	157.868	128.194	160.064	78.3694	114.508	79.2098	65.4884
AT1G80820.2	CCR2	1	30370474	30372799	+	2325	protein_coding	Cinnamoyl-CoA reductase 2 [Source:UniProtKB/Swiss-Prot;Acc:Q9SAH9]	14.1418	27.4475	23.3766	22.6293	46.341	23.9267	43.0305	42.4197	37.1431	35.2921	41.1586	34.2083	49.1838	28.8512	22.7191	19.3781	33.4773	33.4977	35.4987	15.6958	30.0963	51.2221	24.9362	27.6976	15.0656	31.2174	16.5656	39.7246	18.3997	28.0485	15.0319	32.3931	20.7261	21.2473	12.4485	6.11974	15.4817	19.1234	18.7971	14.6395
AT2G01190.1		2	114926	117750	+	2824	protein_coding	Expressed protein [Source:UniProtKB/TrEMBL;Acc:Q9ZU48]	764.127	704.528	864.583	1335.5	851.566	659.054	801.96	1083.14	927.595	719.012	923.526	1020.65	905.716	852.356	771.418	1280.06	943.145	767.522	841.337	1304.81	860.72	672.534	839.584	1529.01	956.321	735.117	830.308	1262.1	717.166	818.836	822.596	1281.59	887.649	706.015	731.817	1443.6	804.009	712.741	864.968	1578.69
AT5G59720.1	HSP18.1	5	24062323	24063300	+	977	protein_coding	18.1 kDa class I heat shock protein [Source:UniProtKB/Swiss-Prot;Acc:P19037]	9.24487	12.5659	10.8203	14.4455	13.52	19.9239	21.6272	16.063	14.5043	18.1394	29.9837	17.4558	8.20199	23.1647	20.9921	11.6371	7.17681	19.6987	23.5909	12.9705	14.9261	15.9745	20.9887	12.1844	21.129	24.886	32.3929	16.7873	12.0905	25.6875	17.765	11.9471	17.0066	18.3387	15.4194	4.09158	8.71307	26.1729	17.9901	4.83052
AT5G23330.1	RIBF1	5	7854056	7855813	+	1757	protein_coding	FAD synthetase 1, chloroplastic [Source:UniProtKB/Swiss-Prot;Acc:Q9FMW8]	63.4689	40.07	50.9043	77.2687	67.868	61.7874	74.0965	86.382	67.2312	70.5633	63.3521	93.4548	68.3313	67.0591	62.3201	86.5953	86.4824	50.2393	75.6088	85.0919	70.2456	63.083	57.9121	71.4759	78.6076	52.4769	71.0683	79.5979	72.042	57.5885	68.0896	81.2251	111.358	56.2473	73.9746	87.8458	96.7875	85.6951	65.1849	100.975
AT4G27870.1		4	13878701	13882905	+	4204	protein_coding	Vacuolar iron transporter (VIT) family protein [Source:TAIR;Acc:AT4G27870]	490.016	602.275	554.265	643.559	588.706	658.063	681.333	870.12	482.456	578.845	556.354	657.677	592.876	592.811	592.817	847.337	694.082	528.105	546.973	854.452	698.83	639.415	615.211	989.121	568.702	574.007	553.493	668.627	665.057	544.983	637.454	874.817	578.292	533.14	617.921	916.485	573.734	589.539	542.845	993.302
AT3G01720.1	SERGT1	3	262142	265962	-	3820	protein_coding	Peptidyl serine alpha-galactosyltransferase [Source:UniProtKB/Swiss-Prot;Acc:Q8VYF9]	706.241	1283.11	910.787	620.866	905.634	1379.98	1189.52	730.999	860.372	941.903	1017.08	595.221	1211.68	1215.44	987.674	737.518	891.91	1065.09	959.095	684.576	1221.92	1592.87	1406.8	845.719	845.728	1030.61	923.818	594.366	919.711	1065.47	1116.86	765.695	934.893	1259.58	1233.62	1272.13	972.328	1315.75	1309.03	1111.06
AT1G05894.1		1	1784736	1786326	+	1590	protein_coding	T20M3.17 protein [Source:UniProtKB/TrEMBL;Acc:Q9MA36]	1.87667	6.6654	3.9053	3.08813	16.324	6.9774	5.61968	9.32453	5.6159	11.0903	12.2314	2.92665	10.9313	15.0157	2.4313	6.46078	2.70882	6.89613	3.94133	2.77215	7.5094	5.01463	10.9773	1.20763	5.30886	7.18136	9.21558	4.18522	4.07462	7.66315	3.76959	4.32516	8.09715	4.73647	7.6724	12.248	2.9032	6.71515	5.23802	8.76227
AT4G17970.1	ALMT12	4	9975365	9978023	+	2658	protein_coding	Aluminum-activated malate transporter 12 [Source:UniProtKB/Swiss-Prot;Acc:O49696]	16.9704	28.2791	22.4024	8.2288	6.36056	20.9359	10.2899	1.69679	11.2555	21.1752	31.1471	2.93216	4.09865	18.4647	17.0394	9.04312	8.14318	22.6602	23.6659	0.923279	11.2862	21.0915	10.9719	3.6127	11.5208	14.4082	22.0874	3.13615	6.13328	21.6737	17.537	5.39883	14.4183	32.2641	23.9394	3.05986	6.77324	22.9478	21.9297	4.87985
AT2G02370.2		2	621180	623285	+	2105	protein_coding	At2g02370/T16F16.16 [Source:UniProtKB/TrEMBL;Acc:Q9ZVQ5]	153.385	48.3817	92.9028	130.799	45.2835	36.876	54.3705	63.5394	98.6959	92.7461	70.0331	72.0968	99.7578	95.9276	65.5913	36.1858	102.789	91.6157	63.0281	102.628	44.058	38.0736	14.9741	94.3782	70.7072	115.846	83.018	96.3187	97.5558	3.83628	76.8127	57.3641	47.6299	60.1261	58.5642	98.031	41.6163	47.1131	32.5474	41.7936
AT5G03560.4		5	901148	902757	-	1609	protein_coding	Tetratricopeptide repeat (TPR)-like superfamily protein [Source:UniProtKB/TrEMBL;Acc:F4KGN4]	2.80853	0.833875	8.79707	3.08927	15.4025	16.9436	27.1783	22.8781	4.48811	0	3.33519	0.974655	19.1311	12.711	9.71959	0	18.0408	2.95539	9.45568	14.7908	2.81334	9.02006	12.9763	33.8599	15.9143	9.56043	8.29951	0	23.3893	21.7311	22.6517	0	22.4743	9.48749	7.67815	16.3362	0	19.2169	25.1816	23.3383
AT1G14380.1	IQD28	1	4918010	4921682	-	3672	protein_coding	At1g14380 [Source:UniProtKB/TrEMBL;Acc:Q8GZ87]	134.185	93.0772	75.8871	221.068	233.742	114.658	233.719	177.386	353.783	124.034	212.508	214.241	192.623	186.876	264.667	276.432	177.516	322.179	251.739	164.278	323.843	238.196	264.261	307.868	109.975	352.336	166.467	281.088	233.457	183.432	197.623	161.855	204.718	278.152	197.114	131.53	182.865	268.257	162.657	174.905
AT1G07160.1		1	2197854	2199773	-	1919	protein_coding	PP2C-type phosphatase AP2C2 [Source:UniProtKB/TrEMBL;Acc:F6LPR6]	3.75072	21.6681	6.83667	7.20645	20.8524	40.8666	13.115	12.7137	13.474	3.02456	10.0069	7.80222	21.8631	32.3458	10.5338	7.75319	14.4427	15.7624	7.09359	6.46914	20.6449	26.0706	26.9463	12.0813	9.73063	5.98167	6.4522	6.27865	13.2357	31.9382	8.79973	7.5706	8.99468	10.2671	16.3076	15.3116	6.77427	17.2759	20.9619	17.5182
AT1G16970.1	KU70	1	5800767	5805811	-	5044	protein_coding	KU70 [Source:UniProtKB/TrEMBL;Acc:A0A178WAS1]	155.787	177.067	163.518	146.028	168.2	204.384	232.837	167.177	145.289	185.543	244.757	156.471	187.163	193.828	198.052	175.683	168.397	220.695	201.206	183.686	175.04	226.078	188.49	178.075	169.349	181.477	175.706	172.442	171.914	184.765	206.493	160.816	184.824	189.469	184.726	187.632	167.389	204.415	172.139	206.083
AT5G16600.1	MYB43	5	5438165	5440433	+	2268	protein_coding	MYB transcription factor [Source:UniProtKB/TrEMBL;Acc:Q9SPG7]	100.913	126.838	92.9477	80.3456	81.4779	99.6612	95.6415	49.9757	71.7479	71.5737	118.935	73.0431	62.8629	69.3576	90.6721	86.5911	73.9052	75.8528	100.042	63.8068	60.9069	91.1497	103.831	69.0083	80.4034	84.7398	102.417	69.1106	69.053	67.7988	97.0217	67.1245	47.6141	55.415	89.3145	39.8307	85.1705	60.6147	79.8455	53.4302
AT2G42360.1	ATL41	2	17640546	17641790	+	1244	protein_coding	E3 ubiquitin-protein ligase ATL41 [Source:UniProtKB/Swiss-Prot;Acc:Q9SLC3]	45.7002	82.6674	53.8616	38.1238	66.0375	132.54	79.7401	54.1931	33.6041	58.4654	55.5683	42.8204	98.3993	108.697	51.7885	55.578	68.4425	78.8059	48.8247	72.1528	68.3508	72.0782	54.9209	73.9324	62.6933	58.4105	59.0827	35.6146	58.8182	97.2885	64.3391	57.4121	65.5402	36.4605	45.1645	59.2514	55.17	34.6816	45.2322	62.1141
AT1G30750.1		1	10904775	10905724	-	949	protein_coding	TPRXL [Source:UniProtKB/TrEMBL;Acc:Q949S2]	1588.93	983.135	1404.63	546.98	1189.1	1025.03	1112.78	345.695	2046.12	1309.01	1393.53	593.18	1269.99	668.467	944.324	457.755	788.093	870.663	742.168	684.805	972.454	875.223	833.665	542.627	1326.13	1027.71	679.587	1139.72	486.166	506.3	784.897	709.51	370.395	513.948	611.263	688.544	484.077	469.615	521.132	647.808
AT5G62310.1	IRE	5	25023155	25028686	+	5531	protein_coding	Probable serine/threonine protein kinase IRE [Source:UniProtKB/Swiss-Prot;Acc:Q9LE81]	56.9241	96.2625	111.664	56.5165	103.852	139.604	163.432	72.1931	92.5524	132.116	126.88	47.0308	121.57	159.074	92.6437	81.3642	81.6524	122.178	107.392	76.5478	171.616	243.511	217.302	93.5838	83.4785	115.747	83.598	49.0757	87.2893	129.738	96.0619	84.0653	94.8215	142.63	159.591	170.175	118.994	115.197	132.069	168.409
AT2G01610.1		2	273895	275002	-	1107	protein_coding	At2g01610 [Source:UniProtKB/TrEMBL;Acc:Q9ZNU5]	98.486	142.152	207.029	25.775	122.835	184.333	184.057	57.5407	35.7833	174.368	196.647	40.8119	95.6765	165.475	248.184	24.5619	43.1551	97.5164	142.448	12.9592	54.2201	86.9937	130.863	13.3625	99.6512	136.737	203.319	18.8682	111.239	269.21	189.709	18.4362	22.4158	54.8309	41.3721	3.06644	21.2959	60.8552	52.7319	0.968617
[truncated: 26,457 more rows]

## Sheet: Supplementary Table 6
Supplementary Table 6. Scaled counts of RNAseq performed using Col-0 plants
[truncated: 27,349 more rows]

## Sheet: Supplementary Table 7
Supplementary Table 7. DEGs obtained from RNAseq performed using Col-0 plants.
[truncated: 4,451 more rows]
[truncated: 30 more columns]
