# Supplementary material for: Coordination of microbe–host homeostasis by crosstalk with plant innate immunity
Source: Nat Plants. 2021 May 24;7(6):814–25. doi: 10.1038/s41477-021-00920-2 (PMC8208891; doi:10.1038/s41477-021-00920-2)
Supplement: Supplementary file 5 — Common SynCom-downregulated and general responsive DEGs from multiple studies. [file 41477_2021_920_MOESM5_ESM.xlsx]

## Sheet: Supplementary Table 8
Supplementary Table 8. List of RNAseq studies used for cross validation.
	Tissue	Treatment	Depth	SynCom size
1	14-day root	SynComs and 1μM flg22 for 14 days	6.7M, pair-end (WT) and 18.1M single end (pWER::FLS2-GFP line)	5+5
2	14-day root	SynCom for 8 days, iron -/+	18.7 and 7.5M paired-end	115
3	19-day root	SynCom and 1μM flg22 for 12 days	4M, single-end	35
1: This study
2: Harbort and Hashimoto et al. 2020
3. Teixeira et al. 2021

## Sheet: Supplementary Table 9
Supplementary Table 9. List of GO terms commonly downregulated by different SynComs.
Cluster	ID	Description	GeneRatio	BgRatio	pvalue	p.adjust	qvalue	geneID	Count
c3 vs I	GO:0006865	amino acid transport	12/44	255/20876	1.27e-13	2.68e-11	1.35e-11	AT2G19190/AT2G43620/AT4G18170/AT4G22470/AT1G66160/AT1G76930/AT4G02330/AT5G06860/AT3G47380/AT2G39530/AT1G02360/AT2G44370	12
c3 vs I	GO:0015849	organic acid transport	12/44	280/20876	3.86e-13	2.71e-11	1.37e-11	AT2G19190/AT2G43620/AT4G18170/AT4G22470/AT1G66160/AT1G76930/AT4G02330/AT5G06860/AT3G47380/AT2G39530/AT1G02360/AT2G44370	12
c3 vs I	GO:0046942	carboxylic acid transport	12/44	280/20876	3.86e-13	2.71e-11	1.37e-11	AT2G19190/AT2G43620/AT4G18170/AT4G22470/AT1G66160/AT1G76930/AT4G02330/AT5G06860/AT3G47380/AT2G39530/AT1G02360/AT2G44370	12
c3 vs I	GO:0015711	organic anion transport	12/44	302/20876	9.42e-13	4.97e-11	2.51e-11	AT2G19190/AT2G43620/AT4G18170/AT4G22470/AT1G66160/AT1G76930/AT4G02330/AT5G06860/AT3G47380/AT2G39530/AT1G02360/AT2G44370	12
c3 vs I	GO:0009753	response to jasmonic acid	10/44	474/20876	4.12e-08	1.74e-06	8.75e-07	AT2G19190/AT1G76930/AT5G13330/AT5G39610/AT5G01540/AT5G06860/AT3G47380/AT3G50760/AT4G18950/AT2G38470	10
c3 vs I	GO:0010200	response to chitin	9/44	421/20876	1.92e-07	6.76e-06	3.41e-06	AT2G19190/AT2G43620/AT1G66160/AT5G01540/AT3G47380/AT4G18950/AT2G38470/AT4G20830/AT1G02360	9
c3 vs I	GO:0010243	response to organonitrogen compound	9/44	443/20876	2.95e-07	8.9e-06	4.48e-06	AT2G19190/AT2G43620/AT1G66160/AT5G01540/AT3G47380/AT4G18950/AT2G38470/AT4G20830/AT1G02360	9
c3 vs I	GO:0009404	toxin metabolic process	7/44	223/20876	3.96e-07	1.04e-05	5.26e-06	AT4G18170/AT1G69920/AT1G02930/AT2G29460/AT5G13330/AT2G38470/AT1G02920	7
c3 vs I	GO:0015824	proline transport	5/44	74/20876	4.76e-07	1.08e-05	5.44e-06	AT2G43620/AT4G22470/AT1G66160/AT4G02330/AT3G47380	5
c3 vs I	GO:0009751	response to salicylic acid	9/44	473/20876	5.11e-07	1.08e-05	5.44e-06	AT2G19190/AT5G24110/AT1G76930/AT5G13330/AT5G01540/AT5G06860/AT3G47380/AT4G18950/AT2G38470	9
c3 vs I	GO:0015804	neutral amino acid transport	5/44	77/20876	5.81e-07	1.08e-05	5.46e-06	AT2G43620/AT4G22470/AT1G66160/AT4G02330/AT3G47380	5
c3 vs I	GO:0050832	defense response to fungus	8/44	351/20876	6.17e-07	1.08e-05	5.46e-06	AT2G19190/AT5G01540/AT5G06860/AT3G47380/AT5G43580/AT2G38470/AT1G02920/AT1G02360	8
c3 vs I	GO:0009407	toxin catabolic process	6/44	211/20876	5.09e-06	7.68e-05	3.87e-05	AT4G18170/AT1G69920/AT1G02930/AT2G29460/AT5G13330/AT1G02920	6
c3 vs I	GO:0002679	respiratory burst involved in defense response	5/44	121/20876	5.46e-06	7.68e-05	3.87e-05	AT2G43620/AT1G66160/AT2G38470/AT4G20830/AT1G02360	5
c3 vs I	GO:0045730	respiratory burst	5/44	121/20876	5.46e-06	7.68e-05	3.87e-05	AT2G43620/AT1G66160/AT2G38470/AT4G20830/AT1G02360	5
c3 vs I	GO:0098754	detoxification	6/44	226/20876	7.54e-06	9.81e-05	4.94e-05	AT4G18170/AT1G69920/AT1G02930/AT2G29460/AT5G13330/AT1G02920	6
c3 vs I	GO:0035556	intracellular signal transduction	8/44	495/20876	7.9e-06	9.81e-05	4.94e-05	AT2G19190/AT1G66160/AT5G39610/AT5G01540/AT5G06860/AT3G47380/AT2G40180/AT2G38470	8
c3 vs I	GO:0010363	regulation of plant-type hypersensitive response	7/44	371/20876	1.15e-05	0.000128	6.46e-05	AT2G19190/AT5G01540/AT5G06860/AT3G47380/AT4G18950/AT2G38470/AT4G20830	7
c3 vs I	GO:0006612	protein targeting to membrane	7/44	374/20876	1.21e-05	0.000128	6.46e-05	AT2G19190/AT5G01540/AT5G06860/AT3G47380/AT4G18950/AT2G38470/AT4G20830	7
c3 vs I	GO:0072657	protein localization to membrane	7/44	377/20876	1.28e-05	0.000128	6.46e-05	AT2G19190/AT5G01540/AT5G06860/AT3G47380/AT4G18950/AT2G38470/AT4G20830	7
c3 vs I	GO:0090150	establishment of protein localization to membrane	7/44	377/20876	1.28e-05	0.000128	6.46e-05	AT2G19190/AT5G01540/AT5G06860/AT3G47380/AT4G18950/AT2G38470/AT4G20830	7
c3 vs I	GO:0080135	regulation of cellular response to stress	7/44	385/20876	1.46e-05	0.00014	7.07e-05	AT2G19190/AT5G01540/AT5G06860/AT3G47380/AT4G18950/AT2G38470/AT4G20830	7
c3 vs I	GO:0043067	regulation of programmed cell death	7/44	396/20876	1.75e-05	0.000156	7.85e-05	AT2G19190/AT5G01540/AT5G06860/AT3G47380/AT4G18950/AT2G38470/AT4G20830	7
c3 vs I	GO:0009626	plant-type hypersensitive response	7/44	400/20876	1.87e-05	0.000156	7.85e-05	AT2G19190/AT5G01540/AT5G06860/AT3G47380/AT4G18950/AT2G38470/AT4G20830	7
c3 vs I	GO:0034050	host programmed cell death induced by symbiont	7/44	401/20876	1.9e-05	0.000156	7.85e-05	AT2G19190/AT5G01540/AT5G06860/AT3G47380/AT4G18950/AT2G38470/AT4G20830	7
c3 vs I	GO:0042742	defense response to bacterium	7/44	402/20876	1.93e-05	0.000156	7.85e-05	AT2G19190/AT1G02930/AT5G01540/AT3G47380/AT2G45220/AT2G38470/AT1G02920	7
c3 vs I	GO:0010941	regulation of cell death	7/44	404/20876	1.99e-05	0.000156	7.85e-05	AT2G19190/AT5G01540/AT5G06860/AT3G47380/AT4G18950/AT2G38470/AT4G20830	7
c3 vs I	GO:0045088	regulation of innate immune response	7/44	419/20876	2.52e-05	0.000189	9.5e-05	AT2G19190/AT5G01540/AT5G06860/AT3G47380/AT4G18950/AT2G38470/AT4G20830	7
c3 vs I	GO:0050776	regulation of immune response	7/44	421/20876	2.6e-05	0.000189	9.5e-05	AT2G19190/AT5G01540/AT5G06860/AT3G47380/AT4G18950/AT2G38470/AT4G20830	7
c3 vs I	GO:0002682	regulation of immune system process	7/44	424/20876	2.72e-05	0.000189	9.5e-05	AT2G19190/AT5G01540/AT5G06860/AT3G47380/AT4G18950/AT2G38470/AT4G20830	7
c3 vs I	GO:0009867	jasmonic acid mediated signaling pathway	6/44	286/20876	2.86e-05	0.000189	9.5e-05	AT2G19190/AT5G01540/AT5G06860/AT3G47380/AT4G18950/AT2G38470	6
c3 vs I	GO:0071395	cellular response to jasmonic acid stimulus	6/44	286/20876	2.86e-05	0.000189	9.5e-05	AT2G19190/AT5G01540/AT5G06860/AT3G47380/AT4G18950/AT2G38470	6
c3 vs I	GO:0009636	response to toxic substance	7/44	430/20876	2.97e-05	0.00019	9.58e-05	AT4G18170/AT1G69920/AT5G24110/AT1G02930/AT2G29460/AT5G13330/AT1G02920	7
c3 vs I	GO:0012501	programmed cell death	7/44	448/20876	3.86e-05	0.000239	0.000121	AT2G19190/AT5G01540/AT5G06860/AT3G47380/AT4G18950/AT2G38470/AT4G20830	7
c3 vs I	GO:0009595	detection of biotic stimulus	4/44	104/20876	6.77e-05	0.000408	0.000206	AT2G19190/AT5G01540/AT3G47380/AT2G38470	4
c3 vs I	GO:0008219	cell death	7/44	496/20876	7.33e-05	0.00043	0.000217	AT2G19190/AT5G01540/AT5G06860/AT3G47380/AT4G18950/AT2G38470/AT4G20830	7
c3 vs I	GO:0009863	salicylic acid mediated signaling pathway	6/44	353/20876	9.2e-05	0.00052	0.000262	AT2G19190/AT5G01540/AT5G06860/AT3G47380/AT4G18950/AT2G38470	6
c3 vs I	GO:0071446	cellular response to salicylic acid stimulus	6/44	355/20876	9.49e-05	0.00052	0.000262	AT2G19190/AT5G01540/AT5G06860/AT3G47380/AT4G18950/AT2G38470	6
c3 vs I	GO:0000165	MAPK cascade	5/44	221/20876	9.86e-05	0.00052	0.000262	AT2G19190/AT5G01540/AT5G06860/AT3G47380/AT2G38470	5
c3 vs I	GO:0023014	signal transduction by protein phosphorylation	5/44	221/20876	9.86e-05	0.00052	0.000262	AT2G19190/AT5G01540/AT5G06860/AT3G47380/AT2G38470	5
c3 vs I	GO:0071236	cellular response to antibiotic	6/44	364/20876	0.000109	0.00056	0.000282	AT2G19190/AT5G01540/AT5G06860/AT3G47380/AT4G18950/AT2G38470	6
c3 vs I	GO:0035690	cellular response to drug	6/44	390/20876	0.000158	0.000796	0.000401	AT2G19190/AT5G01540/AT5G06860/AT3G47380/AT4G18950/AT2G38470	6
c3 vs I	GO:0071407	cellular response to organic cyclic compound	6/44	393/20876	0.000165	0.000811	0.000408	AT2G19190/AT5G01540/AT5G06860/AT3G47380/AT4G18950/AT2G38470	6
c3 vs I	GO:0009738	abscisic acid-activated signaling pathway	5/44	248/20876	0.000169	0.000811	0.000409	AT5G39610/AT5G01540/AT5G06860/AT4G18950/AT2G40180	5
c3 vs I	GO:0009862	systemic acquired resistance, salicylic acid mediated signaling pathway	5/44	251/20876	0.000179	0.000838	0.000422	AT2G19190/AT5G01540/AT5G06860/AT3G47380/AT2G38470	5
c3 vs I	GO:0071215	cellular response to abscisic acid stimulus	5/44	263/20876	0.000222	0.000997	0.000502	AT5G39610/AT5G01540/AT5G06860/AT4G18950/AT2G40180	5
c3 vs I	GO:0097306	cellular response to alcohol	5/44	263/20876	0.000222	0.000997	0.000502	AT5G39610/AT5G01540/AT5G06860/AT4G18950/AT2G40180	5
c3 vs I	GO:0051606	detection of stimulus	4/44	144/20876	0.000238	0.00104569	0.000527	AT2G19190/AT5G01540/AT3G47380/AT2G38470	4
c3 vs I	GO:0031348	negative regulation of defense response	5/44	277/20876	0.000282	0.00121498	0.000612	AT2G19190/AT5G01540/AT5G06860/AT3G47380/AT2G38470	5
c3 vs I	GO:0002252	immune effector process	5/44	280/20876	0.000296	0.00125121	0.00063	AT2G43620/AT1G66160/AT2G38470/AT4G20830/AT1G02360	5
c3 vs I	GO:0009627	systemic acquired resistance	6/44	446/20876	0.000326	0.00134986	0.00068	AT2G19190/AT1G25275/AT5G01540/AT5G06860/AT3G47380/AT2G38470	6
c3 vs I	GO:0043069	negative regulation of programmed cell death	4/44	168/20876	0.000427	0.0017343	0.000874	AT5G01540/AT5G06860/AT2G38470/AT4G20830	4
c3 vs I	GO:0060548	negative regulation of cell death	4/44	172/20876	0.000467	0.00185969	0.000937	AT5G01540/AT5G06860/AT2G38470/AT4G20830	4
c3 vs I	GO:0009611	response to wounding	5/44	335/20876	0.000671	0.00262278	0.00132153	AT1G76930/AT3G50760/AT4G18950/AT5G43580/AT4G20830	5
c3 vs I	GO:0048585	negative regulation of response to stimulus	5/44	367/20876	0.00101045	0.00387647	0.00195322	AT2G19190/AT5G01540/AT5G06860/AT3G47380/AT2G38470	5
c3 vs I	GO:0071456	cellular response to hypoxia	2/44	24/20876	0.00116346	0.00438373	0.00220881	AT1G14550/AT4G31970	2
c3 vs I	GO:0071396	cellular response to lipid	5/44	381/20876	0.00119344	0.00441782	0.00222599	AT5G39610/AT5G01540/AT5G06860/AT4G18950/AT2G40180	5
c3 vs I	GO:0036294	cellular response to decreased oxygen levels	2/44	26/20876	0.00136635	0.00488643	0.00246211	AT1G14550/AT4G31970	2
c3 vs I	GO:0071453	cellular response to oxygen levels	2/44	26/20876	0.00136635	0.00488643	0.00246211	AT1G14550/AT4G31970	2
c3 vs I	GO:0010260	animal organ senescence	2/44	29/20876	0.00170005	0.0059785	0.00301236	AT5G13330/AT5G39610	2
c3 vs I	GO:0009414	response to water deprivation	5/44	418/20876	0.00179518	0.00620955	0.00312878	AT1G02930/AT5G13330/AT5G39610/AT4G18950/AT2G38470	5
c3 vs I	GO:0009415	response to water	5/44	426/20876	0.00195018	0.0066369	0.00334411	AT1G02930/AT5G13330/AT5G39610/AT4G18950/AT2G38470	5
c3 vs I	GO:0042537	benzene-containing compound metabolic process	4/44	261/20876	0.0021885	0.00732975	0.00369321	AT2G19190/AT5G13330/AT3G47380/AT2G38470	4

## Sheet: Supplementary Table 10
Supplementary Table 10. List of DEGs commonly downregulated by SynComs
ID	GeneID	Gene	Chromosome	Start	End	Strand	Length	BioType	Description	kmeans_cluster	Annotation (transcripts)
AT2G04160.1	AT2G04160	AIR3	2	1401268	1407827	-	6559	protein_coding	Subtilisin-like protease SBT5.3 [Source:UniProtKB/Swiss-Prot;Acc:Q9ZSP5]	3
AT1G67270.1	AT1G67270		1	25183019	25185939	-	2920	protein_coding	Zinc-finger domain of monoamine-oxidase A repressor R1 protein [Source:TAIR;Acc:AT1G67270]	3
AT2G19190.1	AT2G19190	SIRK	2	8326049	8329944	-	3895	protein_coding	Senescence-induced receptor-like serine/threonine-protein kinase [Source:UniProtKB/Swiss-Prot;Acc:O64483]	3	defense_GO_annotated
AT2G02010.1	AT2G02010	GAD4	2	474108	476650	-	2542	protein_coding	glutamate decarboxylase 4 [Source:TAIR;Acc:AT2G02010]	3
AT2G43620.1	AT2G43620		2	18093694	18095093	-	1399	protein_coding	Endochitinase At2g43620 [Source:UniProtKB/Swiss-Prot;Acc:O22841]	3	defense_GO_annotated
AT1G14550.1	AT1G14550	PER5	1	4978922	4980466	+	1544	protein_coding	Peroxidase 5 [Source:UniProtKB/Swiss-Prot;Acc:Q9M9Q9]	3	defense_GO_annotated
AT4G18170.1	AT4G18170	WRKY28	4	10061214	10062893	+	1679	protein_coding	WRKY transcription factor [Source:UniProtKB/TrEMBL;Acc:A0A178V3M3]	3
AT1G52343.1	AT1G52343		1	19494127	19495867	-	1740	protein_coding	unknown protein; BEST Arabidopsis thaliana protein match is: unknown protein (TAIR:AT4G32680.1); Has 30201 Blast hits to 17322 proteins in 780 species: Archae - 12; Bacteria - 1396; Metazoa - 17338; Fungi - 3422; Plants - 5037; Viruses - 0; Other Eu /.../es - 2996 (source: NCBI BLink). [Source:TAIR;Acc:AT1G52343]	3
AT1G22360.1	AT1G22360	UGT85A2	1	7894807	7897761	-	2954	protein_coding	UDP-glycosyltransferase 85A2 [Source:UniProtKB/Swiss-Prot;Acc:Q9ZWJ3]	3
AT5G45280.2	AT5G45280	PAE11	5	18345534	18349695	+	4161	protein_coding	Pectin acetylesterase 11 [Source:UniProtKB/Swiss-Prot;Acc:Q9FH82]	3
AT1G69920.1	AT1G69920	GSTU12	1	26334250	26335630	-	1380	protein_coding	Glutathione S-transferase U12 [Source:UniProtKB/Swiss-Prot;Acc:Q6NMS0]	3
AT1G02810.1	AT1G02810	PME7	1	618061	620502	+	2441	protein_coding	Probable pectinesterase/pectinesterase inhibitor 7 [Source:UniProtKB/Swiss-Prot;Acc:Q9SRX4]	3
AT5G24110.1	AT5G24110	WRKY30	5	8153115	8154710	-	1595	protein_coding	Probable WRKY transcription factor 30 [Source:UniProtKB/Swiss-Prot;Acc:Q9FL62]	3	defense_GO_annotated
AT2G25810.1	AT2G25810	TIP4-1	2	11012499	11014171	+	1672	protein_coding	Aquaporin TIP4-1 [Source:UniProtKB/Swiss-Prot;Acc:O82316]	3
AT5G36925.1	AT5G36925		5	14565476	14566439	-	963	protein_coding	Putative uncharacterized protein [Source:UniProtKB/TrEMBL;Acc:Q9FIW0]	3
AT4G22470.1	AT4G22470		4	11840134	11841450	-	1316	protein_coding	Protease inhibitor/seed storage/lipid transfer protein (LTP) family protein [Source:UniProtKB/TrEMBL;Acc:F4JLV4]	3
AT1G25275.1	AT1G25275		1	8860527	8861522	+	995	protein_coding	AT1G25275 protein [Source:UniProtKB/TrEMBL;Acc:B9DG55]	3	defense_GO_annotated
AT1G66160.1	AT1G66160	PUB20	1	24637196	24638608	+	1412	protein_coding	U-box domain-containing protein 20 [Source:UniProtKB/Swiss-Prot;Acc:Q9C8D1]	3	defense_GO_annotated
AT1G33030.1	AT1G33030		1	11964776	11966320	-	1544	protein_coding	At1g33030/F9L11_18 [Source:UniProtKB/TrEMBL;Acc:Q9MAP0]	3
AT1G76930.2	AT1G76930	ATEXT4	1	28895301	28897120	-	1819	protein_coding	extensin 4 [Source:TAIR;Acc:AT1G76930]	3	defense_GO_annotated
AT1G02930.2	AT1G02930	GSTF6	1	661309	662456	-	1147	protein_coding	Glutathione S-transferase F6 [Source:UniProtKB/Swiss-Prot;Acc:P42760]	3	defense_GO_annotated
AT2G29460.1	AT2G29460	GSTU4	2	12626478	12627891	-	1413	protein_coding	Glutathione S-transferase U4 [Source:UniProtKB/Swiss-Prot;Acc:Q9ZW27]	3
AT5G13330.1	AT5G13330	ERF113	5	4271730	4274674	+	2944	protein_coding	Rap2.6L [Source:UniProtKB/TrEMBL;Acc:A0A178UKL8]	3	defense_GO_annotated
AT4G02330.1	AT4G02330	PME41	4	1032350	1035055	+	2705	protein_coding	Probable pectinesterase/pectinesterase inhibitor 41 [Source:UniProtKB/Swiss-Prot;Acc:Q8RXK7]	3
AT5G39610.1	AT5G39610	NAC92	5	15858398	15859911	-	1513	protein_coding	NAC domain-containing protein 92 [Source:UniProtKB/Swiss-Prot;Acc:Q9FKA0]	3	defense_GO_annotated
AT5G01540.1	AT5G01540	LECRK62	5	210979	213472	-	2493	protein_coding	L-type lectin-domain containing receptor kinase VI.2 [Source:UniProtKB/Swiss-Prot;Acc:Q9M021]	3	defense_GO_annotated
AT5G06860.1	AT5G06860	PGIP1	5	2132350	2133587	+	1237	protein_coding	PGIP1 [Source:UniProtKB/TrEMBL;Acc:A0A178UBN4]	3	defense_GO_annotated
AT3G47380.1	AT3G47380	PMEI11	3	17457614	17458599	+	985	protein_coding	Pectinesterase inhibitor 11 [Source:UniProtKB/Swiss-Prot;Acc:Q9STY5]	3	defense_GO_annotated
AT5G42830.1	AT5G42830		5	17176293	17178130	+	1837	protein_coding	HXXXD-type acyl-transferase family protein [Source:UniProtKB/TrEMBL;Acc:Q9FMN6]	3
AT1G21120.1	AT1G21120		1	7395179	7396773	-	1594	protein_coding	O-methyltransferase family protein [Source:TAIR;Acc:AT1G21120]	3
AT3G02242.1	AT3G02242	GLV8	3	420107	420936	+	829	protein_coding	Protein GOLVEN 8 [Source:UniProtKB/Swiss-Prot;Acc:B3H5Q2]	3
AT5G35740.1	AT5G35740		5	13910312	13911225	-	913	protein_coding	At5g35740 [Source:UniProtKB/TrEMBL;Acc:Q9FKH4]	3
AT2G26870.1	AT2G26870	NPC2	2	11456926	11459481	-	2555	protein_coding	Non-specific phospholipase C2 [Source:UniProtKB/Swiss-Prot;Acc:O81020]	3
AT3G50760.1	AT3G50760	GATL2	3	18867834	18869399	+	1565	protein_coding	Probable galacturonosyltransferase-like 2 [Source:UniProtKB/Swiss-Prot;Acc:Q9S7G2]	3	defense_GO_annotated
AT4G18950.2	AT4G18950		4	10375340	10378414	+	3074	protein_coding	AT4g18950/F13C5_120 [Source:UniProtKB/TrEMBL;Acc:Q93Z30]	3	defense_GO_annotated
AT2G45220.1	AT2G45220	PME17	2	18644061	18646606	-	2545	protein_coding	Probable pectinesterase/pectinesterase inhibitor 17 [Source:UniProtKB/Swiss-Prot;Acc:O22149]	3	defense_GO_annotated
AT3G48700.1	AT3G48700	CXE13	3	18038648	18039879	-	1231	protein_coding	Probable carboxylesterase 13 [Source:UniProtKB/Swiss-Prot;Acc:Q9SMM9]	3
AT5G11060.1	AT5G11060	KNAT4	5	3509833	3513741	+	3908	protein_coding	KNAT4 [Source:UniProtKB/TrEMBL;Acc:A0A178UC59]	3
AT5G43580.1	AT5G43580		5	17507801	17508752	-	951	protein_coding	Serine protease inhibitor, potato inhibitor I-type family protein [Source:UniProtKB/TrEMBL;Acc:F4K627]	3	defense_GO_annotated
AT5G38200.2	AT5G38200		5	15256243	15258755	+	2512	protein_coding	Class I glutamine amidotransferase-like superfamily protein [Source:UniProtKB/TrEMBL;Acc:F4KA45]	3
AT1G21130.1	AT1G21130	IGMT4	1	7398814	7400736	-	1922	protein_coding	Indole glucosinolate O-methyltransferase 4 [Source:UniProtKB/Swiss-Prot;Acc:Q9LPU8]	3
AT2G39530.1	AT2G39530		2	16498364	16499524	-	1160	protein_coding	CASP-like protein 4D1 [Source:UniProtKB/Swiss-Prot;Acc:Q8GWD5]	3
AT2G40180.1	AT2G40180	PP2C5	2	16782366	16784147	+	1781	protein_coding	PP2C-type phosphatase AP2C3 [Source:UniProtKB/TrEMBL;Acc:F6LPR7]	3
AT1G53950.1	AT1G53950		1	20147503	20148068	-	565	protein_coding	F15I1.4 protein [Source:UniProtKB/TrEMBL;Acc:Q9SYF2]	3
AT1G30730.1	AT1G30730		1	10900681	10902626	+	1945	protein_coding	Berberine bridge enzyme-like 11 [Source:UniProtKB/Swiss-Prot;Acc:Q9SA88]	3
AT5G13910.1	AT5G13910	LEP	5	4482128	4483247	-	1119	protein_coding	LEP [Source:UniProtKB/TrEMBL;Acc:A0A178UQP2]	3
AT1G21110.1	AT1G21110	IGMT3	1	7389981	7391603	-	1622	protein_coding	Indole glucosinolate O-methyltransferase 3 [Source:UniProtKB/Swiss-Prot;Acc:Q9LPU6]	3
AT4G20000.1	AT4G20000		4	10838310	10839335	+	1025	protein_coding	At4g20000 [Source:UniProtKB/TrEMBL;Acc:O49427]	3
AT2G38470.1	AT2G38470	WRKY33	2	16108235	16110766	+	2531	protein_coding	WRKY33 [Source:UniProtKB/TrEMBL;Acc:A0A384L4W4]	3	defense_GO_annotated
AT1G02920.1	AT1G02920	GSTF7	1	658578	659980	-	1402	protein_coding	Glutathione S-transferase F7 [Source:UniProtKB/Swiss-Prot;Acc:Q9SRY5]	3	defense_GO_annotated
AT4G31970.1	AT4G31970	CYP82C2	4	15462350	15464563	+	2213	protein_coding	Cytochrome P450 82C2 [Source:UniProtKB/Swiss-Prot;Acc:O49394]	3
AT4G20830.2	AT4G20830		4	11155460	11157322	+	1862	protein_coding	Berberine bridge enzyme-like 19 [Source:UniProtKB/Swiss-Prot;Acc:Q9SVG4]	3	defense_GO_annotated
AT1G02360.1	AT1G02360		1	471883	473160	-	1277	protein_coding	Chitinase family protein [Source:TAIR;Acc:AT1G02360]	3	defense_GO_annotated
AT2G32020.1	AT2G32020		2	13630980	13631929	-	949	protein_coding	Acyl-CoA N-acyltransferases (NAT) superfamily protein [Source:UniProtKB/TrEMBL;Acc:Q9SKZ7]	3
AT4G15350.1	AT4G15350	CYP705A2	4	8762832	8764777	+	1945	protein_coding	Cytochrome P450 like protein [Source:UniProtKB/TrEMBL;Acc:O23391]	3
AT1G16160.1	AT1G16160	WAKL5	1	5535766	5538501	+	2735	protein_coding	WAKL5 [Source:UniProtKB/TrEMBL;Acc:A0A178W9G0]	3
AT2G44370.1	AT2G44370		2	18321951	18323121	-	1170	protein_coding	At2g44370 [Source:UniProtKB/TrEMBL;Acc:O64871]	3
AT2G24180.1	AT2G24180	CYP71B6	2	10281718	10283735	+	2017	protein_coding	Cytochrome P450 71B6 [Source:UniProtKB/Swiss-Prot;Acc:O65787]	3

## Sheet: Supplementary Table 11
Supplementary Table 11. List of GO terms that is responsive to SynComs in general.
Cluster	ID	Description	GeneRatio	BgRatio	pvalue	p.adjust	qvalue	geneID	Count
SynCom_response	GO:0010054	trichoblast differentiation	25/130	354/20876	1.784e-19	7.06466e-17	5.33324e-17	AT3G02240/AT4G25220/AT5G22410/AT3G62680/AT5G06640/AT5G04960/AT5G57540/AT5G24313/AT1G54970/AT2G20520/AT4G40090/AT5G67400/AT4G02270/AT4G25820/AT4G25790/AT1G34510/AT3G10710/AT5G05500/AT1G62980/AT4G30320/AT1G21210/AT3G16370/AT4G16370/AT1G49860/AT5G51310	25
SynCom_response	GO:0010053	root epidermal cell differentiation	25/130	365/20876	3.73052e-19	7.38643e-17	5.57614e-17	AT3G02240/AT4G25220/AT5G22410/AT3G62680/AT5G06640/AT5G04960/AT5G57540/AT5G24313/AT1G54970/AT2G20520/AT4G40090/AT5G67400/AT4G02270/AT4G25820/AT4G25790/AT1G34510/AT3G10710/AT5G05500/AT1G62980/AT4G30320/AT1G21210/AT3G16370/AT4G16370/AT1G49860/AT5G51310	25
SynCom_response	GO:0090627	plant epidermal cell differentiation	25/130	375/20876	7.14212e-19	9.4276e-17	7.11706e-17	AT3G02240/AT4G25220/AT5G22410/AT3G62680/AT5G06640/AT5G04960/AT5G57540/AT5G24313/AT1G54970/AT2G20520/AT4G40090/AT5G67400/AT4G02270/AT4G25820/AT4G25790/AT1G34510/AT3G10710/AT5G05500/AT1G62980/AT4G30320/AT1G21210/AT3G16370/AT4G16370/AT1G49860/AT5G51310	25
SynCom_response	GO:0010015	root morphogenesis	25/130	458/20876	8.17763e-17	8.09585e-15	6.1117e-15	AT3G02240/AT4G25220/AT5G22410/AT3G62680/AT5G06640/AT5G04960/AT5G57540/AT5G24313/AT1G54970/AT2G20520/AT4G40090/AT5G67400/AT4G02270/AT4G25820/AT4G25790/AT1G34510/AT3G10710/AT5G05500/AT1G62980/AT4G30320/AT1G21210/AT3G16370/AT4G16370/AT1G49860/AT5G51310	25
SynCom_response	GO:0048764	trichoblast maturation	14/130	323/20876	1.48203e-08	8.71695e-07	6.58058e-07	AT3G02240/AT5G22410/AT3G62680/AT5G57540/AT5G24313/AT4G40090/AT5G05500/AT1G62980/AT4G30320/AT1G21210/AT3G16370/AT4G16370/AT1G49860/AT5G51310	14
SynCom_response	GO:0048765	root hair cell differentiation	14/130	323/20876	1.48203e-08	8.71695e-07	6.58058e-07	AT3G02240/AT5G22410/AT3G62680/AT5G57540/AT5G24313/AT4G40090/AT5G05500/AT1G62980/AT4G30320/AT1G21210/AT3G16370/AT4G16370/AT1G49860/AT5G51310	14
SynCom_response	GO:0048469	cell maturation	14/130	324/20876	1.54088e-08	8.71695e-07	6.58058e-07	AT3G02240/AT5G22410/AT3G62680/AT5G57540/AT5G24313/AT4G40090/AT5G05500/AT1G62980/AT4G30320/AT1G21210/AT3G16370/AT4G16370/AT1G49860/AT5G51310	14
SynCom_response	GO:0010583	response to cyclopentenone	9/130	148/20876	3.76444e-07	1.8634e-05	1.40671e-05	AT1G17180/AT5G16970/AT5G16980/AT1G05680/AT1G49860/AT3G28740/AT1G05560/AT2G34500/AT1G75270	9
SynCom_response	GO:0009636	response to toxic substance	14/130	430/20876	4.99323e-07	2.19702e-05	1.65857e-05	AT1G17180/AT5G16970/AT5G16980/AT2G20560/AT5G05410/AT1G05680/AT1G49860/AT3G28740/AT5G64510/AT2G19310/AT1G05560/AT2G34500/AT1G75270/AT2G47730	14
SynCom_response	GO:0009407	toxin catabolic process	10/130	211/20876	8.34294e-07	3.3038e-05	2.4941e-05	AT1G17180/AT5G16970/AT5G16980/AT1G05680/AT1G49860/AT3G28740/AT1G05560/AT2G34500/AT1G75270/AT2G47730	10
SynCom_response	GO:0009404	toxin metabolic process	10/130	223/20876	1.37843e-06	4.96233e-05	3.74615e-05	AT1G17180/AT5G16970/AT5G16980/AT1G05680/AT1G49860/AT3G28740/AT1G05560/AT2G34500/AT1G75270/AT2G47730	10
SynCom_response	GO:0098754	detoxification	10/130	226/20876	1.55522e-06	5.13224e-05	3.87442e-05	AT1G17180/AT5G16970/AT5G16980/AT1G05680/AT1G49860/AT3G28740/AT1G05560/AT2G34500/AT1G75270/AT2G47730	10
SynCom_response	GO:0001666	response to hypoxia	7/130	100/20876	3.05531e-06	9.30694e-05	7.02597e-05	AT1G14550/AT3G03670/AT5G63790/AT1G73805/AT1G19250/AT1G49860/AT5G26920	7
SynCom_response	GO:0036293	response to decreased oxygen levels	7/130	103/20876	3.72377e-06	0.000104861	7.91611e-05	AT1G14550/AT3G03670/AT5G63790/AT1G73805/AT1G19250/AT1G49860/AT5G26920	7
SynCom_response	GO:0070482	response to oxygen levels	7/130	104/20876	3.97199e-06	0.000104861	7.91611e-05	AT1G14550/AT3G03670/AT5G63790/AT1G73805/AT1G19250/AT1G49860/AT5G26920	7
SynCom_response	GO:0071456	cellular response to hypoxia	4/130	24/20876	1.38506e-05	0.000342802	0.000258787	AT1G14550/AT3G03670/AT1G19250/AT5G26920	4
SynCom_response	GO:0036294	cellular response to decreased oxygen levels	4/130	26/20876	1.92996e-05	0.000424592	0.000320532	AT1G14550/AT3G03670/AT1G19250/AT5G26920	4
SynCom_response	GO:0071453	cellular response to oxygen levels	4/130	26/20876	1.92996e-05	0.000424592	0.000320532	AT1G14550/AT3G03670/AT1G19250/AT5G26920	4
SynCom_response	GO:0015698	inorganic anion transport	9/130	256/20876	3.30176e-05	0.000688156	0.000519501	AT4G08620/AT4G02270/AT1G26250/AT2G03260/AT2G25680/AT1G49860/AT3G01290/AT2G01890/AT1G68880	9
SynCom_response	GO:0046482	para-aminobenzoic acid metabolic process	4/130	38/20876	8.99369e-05	0.00178075	0.00134432	AT2G17500/AT2G37760/AT1G05560/AT5G61820	4
SynCom_response	GO:0048767	root hair elongation	7/130	188/20876	0.000178636	0.00336856	0.00254299	AT3G02240/AT3G62680/AT5G05500/AT1G62980/AT3G16370/AT4G16370/AT5G51310	7
SynCom_response	GO:0080147	root hair cell development	7/130	203/20876	0.000285515	0.00513926	0.00387972	AT3G02240/AT3G62680/AT5G05500/AT1G62980/AT3G16370/AT4G16370/AT5G51310	7
SynCom_response	GO:0042631	cellular response to water deprivation	4/130	66/20876	0.000767648	0.0126662	0.00956193	AT1G05680/AT5G13080/AT4G02380/AT2G34500	4
SynCom_response	GO:0071462	cellular response to water stimulus	4/130	66/20876	0.000767648	0.0126662	0.00956193	AT1G05680/AT5G13080/AT4G02380/AT2G34500	4
SynCom_response	GO:0006979	response to oxidative stress	10/130	486/20876	0.000941989	0.0149211	0.0112642	AT5G16970/AT5G16980/AT2G20560/AT5G05410/AT1G05680/AT4G02380/AT5G64510/AT4G11170/AT2G19310/AT4G01970	10
SynCom_response	GO:0032101	regulation of response to external stimulus	3/130	34/20876	0.00122611	0.0185093	0.013973	AT1G73805/AT5G13080/AT5G26920	3
SynCom_response	GO:0042537	benzene-containing compound metabolic process	7/130	261/20876	0.001262	0.0185093	0.013973	AT2G17500/AT1G73805/AT2G37760/AT3G47480/AT1G05560/AT5G61820/AT5G26920	7
SynCom_response	GO:0031668	cellular response to extracellular stimulus	8/130	349/20876	0.00156293	0.0217292	0.0164038	AT3G62680/AT4G02270/AT1G05680/AT2G03260/AT5G13080/AT4G02380/AT2G34500/AT1G68880	8
SynCom_response	GO:0071496	cellular response to external stimulus	8/130	350/20876	0.00159128	0.0217292	0.0164038	AT3G62680/AT4G02270/AT1G05680/AT2G03260/AT5G13080/AT4G02380/AT2G34500/AT1G68880	8
SynCom_response	GO:0010337	regulation of salicylic acid metabolic process	2/130	10/20876	0.00167596	0.0221227	0.0167008	AT1G73805/AT5G26920	2
SynCom_response	GO:0009991	response to extracellular stimulus	8/130	373/20876	0.00236405	0.0297257	0.0224404	AT3G62680/AT4G02270/AT1G05680/AT2G03260/AT5G13080/AT4G02380/AT2G34500/AT1G68880	8
SynCom_response	GO:0010112	regulation of systemic acquired resistance	2/130	12/20876	0.0024381	0.0297257	0.0224404	AT1G73805/AT5G26920	2
SynCom_response	GO:0009267	cellular response to starvation	7/130	294/20876	0.00247714	0.0297257	0.0224404	AT3G62680/AT4G02270/AT2G03260/AT5G13080/AT4G02380/AT2G34500/AT1G68880	7
SynCom_response	GO:0042594	response to starvation	7/130	302/20876	0.00287555	0.0334916	0.0252834	AT3G62680/AT4G02270/AT2G03260/AT5G13080/AT4G02380/AT2G34500/AT1G68880	7
SynCom_response	GO:0031669	cellular response to nutrient levels	7/130	312/20876	0.00344071	0.0389292	0.0293883	AT3G62680/AT4G02270/AT2G03260/AT5G13080/AT4G02380/AT2G34500/AT1G68880	7
SynCom_response	GO:0000302	response to reactive oxygen species	7/130	318/20876	0.0038183	0.0420013	0.0317075	AT2G20560/AT5G05410/AT1G05680/AT4G02380/AT5G64510/AT4G11170/AT2G19310	7
SynCom_response	GO:0043069	negative regulation of programmed cell death	5/130	168/20876	0.00405687	0.0434194	0.0327781	AT2G41100/AT3G47480/AT3G01290/AT4G02380/AT5G26920	5
SynCom_response	GO:0060548	negative regulation of cell death	5/130	172/20876	0.00448099	0.0466967	0.0352521	AT2G41100/AT3G47480/AT3G01290/AT4G02380/AT5G26920	5

## Sheet: Supplementary Table 12
Supplementary Table 12. List of DEGS commonly responsive to SynComs.
ID	GeneID	Gene	Description	kmeans_cluster	GOID	Term
AT5G38940.1	AT5G38940		RmlC-like cupins superfamily protein [Source:TAIR;Acc:AT5G38940]	1	GO:0006950	response to stress
AT5G39580.1	AT5G39580	PER62	Peroxidase 62 [Source:UniProtKB/Swiss-Prot;Acc:Q9FKA4]	1	GO:0006950;GO:0006979;GO:0050832	response to stress;response to oxidative stress;defense response to fungus
AT4G18940.1	AT4G18940		RNA ligase/cyclic nucleotide phosphodiesterase family protein [Source:UniProtKB/TrEMBL;Acc:O49408]	1	GO:0009187	cyclic nucleotide metabolic process
AT4G28850.1	AT4G28850	XTH26	Probable xyloglucan endotransglucosylase/hydrolase protein 26 [Source:UniProtKB/Swiss-Prot;Acc:Q9SVV2]	1	GO:0010411;GO:0042546	xyloglucan metabolic process;cell wall biogenesis
AT2G18350.1	AT2G18350	ZHD6	Zinc-finger homeodomain protein 6 [Source:UniProtKB/Swiss-Prot;Acc:Q9ZPW7]	1
AT1G13480.1	AT1G13480		At1g13480 [Source:UniProtKB/TrEMBL;Acc:Q56Y29]	1	GO:0008150	biological_process
AT3G27950.1	AT3G27950		GDSL-like Lipase/Acylhydrolase superfamily protein [Source:TAIR;Acc:AT3G27950]	1
AT1G01680.1	AT1G01680	PUB54	U-box domain-containing protein 54 [Source:UniProtKB/Swiss-Prot;Acc:Q9LQ92]	4	GO:0016567	protein ubiquitination
AT1G17180.1	AT1G17180	GSTU25	Glutathione S-transferase U25 [Source:UniProtKB/Swiss-Prot;Acc:Q9SHH7]	8	GO:0006749;GO:0009407;GO:0046256	glutathione metabolic process;toxin catabolic process;2,4,6-trinitrotoluene catabolic process
AT3G02240.1	AT3G02240	RGF7	Root meristem growth factor 7 [Source:UniProtKB/Swiss-Prot;Acc:Q6NNL3]	1	GO:0008284;GO:0030154	positive regulation of cell population proliferation;cell differentiation
AT4G25220.1	AT4G25220	RHS15	Putative glycerol-3-phosphate transporter 2 [Source:UniProtKB/Swiss-Prot;Acc:Q9SB41]	1	GO:0055062	phosphate ion homeostasis
AT1G62510.1	AT1G62510		Bifunctional inhibitor/lipid-transfer protein/seed storage 2S albumin superfamily protein [Source:UniProtKB/TrEMBL;Acc:Q9SXE6]	6	GO:0008150	biological_process
AT5G24140.1	AT5G24140	SQP2	squalene monooxygenase 2 [Source:TAIR;Acc:AT5G24140]	1	GO:0016126	sterol biosynthetic process
AT4G22080.1	AT4G22080	RHS14	Probable pectate lyase 16 [Source:UniProtKB/Swiss-Prot;Acc:O65456]	1	GO:0045490	pectin catabolic process
AT4G13390.1	AT4G13390		Extensin-like protein [Source:UniProtKB/TrEMBL;Acc:Q9T0L0]	1	GO:0009664	plant-type cell wall organization
AT4G07960.2	AT4G07960	CSLC12	CSLC12 [Source:UniProtKB/TrEMBL;Acc:A0A384KRZ4]	1
AT5G22410.1	AT5G22410	PER60	Peroxidase 60 [Source:UniProtKB/Swiss-Prot;Acc:Q9FMR0]	1	GO:0006950;GO:0006979	response to stress;response to oxidative stress
AT5G06630.1	AT5G06630		Proline-rich extensin-like family protein [Source:UniProtKB/TrEMBL;Acc:F4K3X4]	1	GO:0008150	biological_process
AT4G08620.1	AT4G08620	SULTR1;1	Sulfate transporter 1.1 [Source:UniProtKB/Swiss-Prot;Acc:Q9SAY1]	1	GO:0008272;GO:0080160;GO:1902358	sulfate transport;selenate transport;sulfate transmembrane transport
AT3G62680.1	AT3G62680	PRP3	Proline-rich protein 3 [Source:UniProtKB/Swiss-Prot;Acc:Q9LZJ7]	1	GO:0010054;GO:0071365;GO:0071369;GO:0072732	trichoblast differentiation;cellular response to auxin stimulus;cellular response to ethylene stimulus;cellular response to calcium ion starvation
AT5G06640.1	AT5G06640		Proline-rich extensin-like family protein [Source:UniProtKB/TrEMBL;Acc:Q9FG06]	1	GO:0009664	plant-type cell wall organization
AT5G04960.1	AT5G04960	PME46	Pectinesterase [Source:UniProtKB/TrEMBL;Acc:A0A178UR22]	1	GO:0042545;GO:0045490;GO:1902066	cell wall modification;pectin catabolic process;regulation of cell wall pectin metabolic process
AT2G41100.1	AT2G41100	CML12	Calmodulin-like protein 12 [Source:UniProtKB/Swiss-Prot;Acc:P25071]	1	GO:0009266;GO:0009612;GO:0009646;GO:0009652;GO:0071456	response to temperature stimulus;response to mechanical stimulus;response to absence of light;thigmotropism;cellular response to hypoxia
AT5G57540.1	AT5G57540	XTH13	Putative xyloglucan endotransglucosylase/hydrolase protein 13 [Source:UniProtKB/Swiss-Prot;Acc:Q9FKL8]	1	GO:0010411;GO:0042546	xyloglucan metabolic process;cell wall biogenesis
AT5G24313.1	AT5G24313		At5g24313 [Source:UniProtKB/TrEMBL;Acc:Q8L8Z4]	1	GO:0008150	biological_process
AT2G24980.3	AT2G24980		Proline-rich extensin-like family protein [Source:TAIR;Acc:AT2G24980]	1	GO:0009664	plant-type cell wall organization
AT1G54970.1	AT1G54970	PRP1	Proline-rich protein 1 [Source:UniProtKB/Swiss-Prot;Acc:Q9FZ35]	1
AT2G20520.1	AT2G20520	FLA6	Fasciclin-like arabinogalactan protein 6 [Source:UniProtKB/Swiss-Prot;Acc:Q9SIL7]	1	GO:0009834	plant-type secondary cell wall biogenesis
AT4G40090.1	AT4G40090	AGP3	AGP3 [Source:UniProtKB/TrEMBL;Acc:A0A178USX4]	1	GO:0007275	multicellular organism development
AT5G67400.1	AT5G67400	PER73	Peroxidase [Source:UniProtKB/TrEMBL;Acc:A3KPG1]	1	GO:0006979	response to oxidative stress
AT5G26080.1	AT5G26080		Proline-rich family protein [Source:UniProtKB/TrEMBL;Acc:Q3E939]	1	GO:0008150	biological_process
AT1G02430.1	AT1G02430	ATARFD1B	ADP-ribosylation factor D1B [Source:UniProtKB/TrEMBL;Acc:F4HXI4]	1	GO:0006499;GO:0006886;GO:0016192	N-terminal protein myristoylation;intracellular protein transport;vesicle-mediated transport
AT1G79860.1	AT1G79860	ROPGEF12	Rop guanine nucleotide exchange factor 12 [Source:UniProtKB/Swiss-Prot;Acc:Q9CA89]	1	GO:0009793;GO:0009860;GO:0080092	embryo development ending in seed dormancy;pollen tube growth;regulation of pollen tube growth
AT4G02270.1	AT4G02270	RHS13	At4g02270 [Source:UniProtKB/TrEMBL;Acc:O81417]	1	GO:0009832	plant-type cell wall biogenesis
AT3G44310.3	AT3G44310	NIT1	NITI [Source:UniProtKB/TrEMBL;Acc:A0A384KJ08]	8	GO:0009684;GO:0051410	indoleacetic acid biosynthetic process;detoxification of nitrogen compound
AT4G25820.1	AT4G25820	XTH14	Xyloglucan endotransglucosylase/hydrolase [Source:UniProtKB/TrEMBL;Acc:A0A178UTG4]	1	GO:0010411;GO:0042546	xyloglucan metabolic process;cell wall biogenesis
AT4G25790.1	AT4G25790		At4g25790 [Source:UniProtKB/TrEMBL;Acc:Q9SW04]	1	GO:0008150	biological_process
AT1G34510.1	AT1G34510	PER8	Peroxidase [Source:UniProtKB/TrEMBL;Acc:Q0WRX6]	1	GO:0006950;GO:0006979	response to stress;response to oxidative stress
AT4G33720.1	AT4G33720		AT4g33720/T16L1_210 [Source:UniProtKB/TrEMBL;Acc:O81888]	4	GO:0008150	biological_process
AT3G10710.1	AT3G10710	PME24	Putative pectinesterase/pectinesterase inhibitor 24 [Source:UniProtKB/Swiss-Prot;Acc:Q9SG77]	1	GO:0042545;GO:0045490	cell wall modification;pectin catabolic process
AT5G05500.1	AT5G05500		At5g05500 [Source:UniProtKB/TrEMBL;Acc:Q9FFG5]	1	GO:0009826;GO:0048767	unidimensional cell growth;root hair elongation
AT2G16380.1	AT2G16380	SFH7	Phosphatidylinositol/phosphatidylcholine transfer protein SFH7 [Source:UniProtKB/Swiss-Prot;Acc:Q9SIW3]	1
AT5G59680.1	AT5G59680		Probable LRR receptor-like serine/threonine-protein kinase At5g59680 [Source:UniProtKB/Swiss-Prot;Acc:Q9FN93]	5	GO:0006468;GO:0016310	protein phosphorylation;phosphorylation
AT1G62980.1	AT1G62980	EXPA18	Expansin-A18 [Source:UniProtKB/Swiss-Prot;Acc:Q9LQ07]	1	GO:0009664;GO:0009826;GO:0009828	plant-type cell wall organization;unidimensional cell growth;plant-type cell wall loosening
AT1G51870.2	AT1G51870		protein kinase family protein [Source:TAIR;Acc:AT1G51870]	1	GO:0016310	phosphorylation
AT5G57625.1	AT5G57625		At5g57625 [Source:UniProtKB/TrEMBL;Acc:Q9FKL1]	1	GO:0008150	biological_process
AT1G64900.1	AT1G64900	CYP89A2	Cytochrome P450 89A2 [Source:UniProtKB/Swiss-Prot;Acc:Q42602]	6
AT2G36690.1	AT2G36690		2-oxoglutarate (2OG) and Fe(II)-dependent oxygenase superfamily protein [Source:UniProtKB/TrEMBL;Acc:F4INZ9]	4	GO:0009685;GO:0009686;GO:0009737;GO:0055114	gibberellin metabolic process;gibberellin biosynthetic process;response to abscisic acid;oxidation-reduction process
AT5G16170.1	AT5G16170		At5g16170 [Source:UniProtKB/TrEMBL;Acc:Q4V3A2]	1
AT2G39980.1	AT2G39980		At2g39980/T28M21.14 [Source:UniProtKB/TrEMBL;Acc:O04201]	1	GO:0080167	response to karrikin
AT5G49770.1	AT5G49770		Probable leucine-rich repeat receptor-like protein kinase At5g49770 [Source:UniProtKB/Swiss-Prot;Acc:Q9LT96]	1	GO:0006468	protein phosphorylation
AT1G33890.2	AT1G33890	IAN3	Immune-associated nucleotide-binding protein 3 [Source:UniProtKB/Swiss-Prot;Acc:Q9C8U6]	1
AT1G14550.1	AT1G14550	PER5	Peroxidase 5 [Source:UniProtKB/Swiss-Prot;Acc:Q9M9Q9]	3	GO:0006979;GO:0042744;GO:0071456	response to oxidative stress;hydrogen peroxide catabolic process;cellular response to hypoxia
AT5G13320.1	AT5G13320	PBS3	Auxin-responsive GH3 family protein [Source:TAIR;Acc:AT5G13320]	4	GO:0010112;GO:0034052;GO:0044419	regulation of systemic acquired resistance;positive regulation of plant-type hypersensitive response;interspecies interaction between organisms
AT1G33870.1	AT1G33870		AIG1-like protein; 48352-49494 [Source:UniProtKB/TrEMBL;Acc:Q9C8U4]	1
AT1G75160.1	AT1G75160		Protein of unknown function (DUF620) [Source:TAIR;Acc:AT1G75160]	1	GO:0008150	biological_process
AT5G16970.1	AT5G16970	AER	NADPH-dependent oxidoreductase 2-alkenal reductase [Source:UniProtKB/Swiss-Prot;Acc:Q39172]	8	GO:0006979;GO:0046686	response to oxidative stress;response to cadmium ion
AT1G64400.1	AT1G64400	LACS3	Long chain acyl-CoA synthetase 3 [Source:UniProtKB/Swiss-Prot;Acc:Q9C7W4]	1	GO:0006631;GO:0006633	fatty acid metabolic process;fatty acid biosynthetic process
AT4G34380.1	AT4G34380		At4g34380 [Source:UniProtKB/TrEMBL;Acc:Q9SZ03]	1	GO:0008150	biological_process
AT1G64940.1	AT1G64940	CYP89A6	Cytochrome P450, family 87, subfamily A, polypeptide 6 [Source:UniProtKB/TrEMBL;Acc:Q9XIQ2]	8
AT3G03670.1	AT3G03670	PER28	Peroxidase 28 [Source:UniProtKB/Swiss-Prot;Acc:Q9SS67]	5	GO:0006950;GO:0006979;GO:0071456	response to stress;response to oxidative stress;cellular response to hypoxia
AT4G21250.1	AT4G21250		Sulfite exporter TauE/SafE family protein 5 [Source:UniProtKB/Swiss-Prot;Acc:F4JIP9]	1	GO:0016567	protein ubiquitination
AT4G30320.1	AT4G30320		CAP (Cysteine-rich secretory proteins, Antigen 5, and Pathogenesis-related 1 protein) superfamily protein [Source:UniProtKB/TrEMBL;Acc:Q9M0C8]	1	GO:0008150	biological_process
AT1G74010.1	AT1G74010		At1g74010 [Source:UniProtKB/TrEMBL;Acc:Q9C9C2]	8	GO:0009058	biosynthetic process
AT5G19890.1	AT5G19890	PER59	Peroxidase 59 [Source:UniProtKB/Swiss-Prot;Acc:Q39034]	4	GO:0006979	response to oxidative stress
AT4G38340.2	AT4G38340	NLP3	Protein NLP3 [Source:UniProtKB/Swiss-Prot;Acc:Q9SVF1]	1	GO:0006355	regulation of transcription, DNA-templated
AT5G63790.1	AT5G63790	ANAC102	NAC domain containing protein 102 [Source:TAIR;Acc:AT5G63790]	8	GO:0001666;GO:0006355;GO:0019760;GO:0071456	response to hypoxia;regulation of transcription, DNA-templated;glucosinolate metabolic process;cellular response to hypoxia
AT1G28470.1	AT1G28470	NAC010	NAC domain-containing protein 10 [Source:UniProtKB/Swiss-Prot;Acc:F4HY61]	8	GO:0006355;GO:0045893;GO:2000652	regulation of transcription, DNA-templated;positive regulation of transcription, DNA-templated;regulation of secondary cell wall biogenesis
AT3G51340.2	AT3G51340		Eukaryotic aspartyl protease family protein [Source:UniProtKB/TrEMBL;Acc:F4J3B9]	1	GO:0006508;GO:0030163	proteolysis;protein catabolic process
AT3G20380.1	AT3G20380		TRAF-like family protein [Source:UniProtKB/TrEMBL;Acc:Q9LTQ4]	1
AT4G29450.1	AT4G29450		Leucine-rich repeat protein kinase family protein [Source:UniProtKB/TrEMBL;Acc:Q9M0D8]	1	GO:0006468;GO:0016310	protein phosphorylation;phosphorylation
AT2G34810.1	AT2G34810		Berberine bridge enzyme-like 16 [Source:UniProtKB/Swiss-Prot;Acc:O64745]	4	GO:0009611;GO:0009753	response to wounding;response to jasmonic acid
AT2G25410.1	AT2G25410	ATL22	RING-H2 finger protein ATL22 [Source:UniProtKB/Swiss-Prot;Acc:Q9SKK8]	1	GO:0016567	protein ubiquitination
AT2G47710.1	AT2G47710		Adenine nucleotide alpha hydrolases-like superfamily protein [Source:UniProtKB/TrEMBL;Acc:O82240]	8
AT5G04730.1	AT5G04730		Ankyrin-repeat containing protein [Source:UniProtKB/TrEMBL;Acc:F4JXP4]	4	GO:0008150	biological_process
AT1G78230.1	AT1G78230		Outer arm dynein light chain 1 protein [Source:UniProtKB/TrEMBL;Acc:F4IA60]	6	GO:0008150	biological_process
AT2G38490.1	AT2G38490	CIPK22	CBL-interacting serine/threonine-protein kinase 22 [Source:UniProtKB/Swiss-Prot;Acc:O80902]	1	GO:0006468;GO:0007165	protein phosphorylation;signal transduction
AT2G17500.4	AT2G17500	PILS5	Protein PIN-LIKES 5 [Source:UniProtKB/Swiss-Prot;Acc:Q9SHL8]	8	GO:0009733;GO:0010252;GO:0010311;GO:0040009;GO:0055085	response to auxin;auxin homeostasis;lateral root formation;regulation of growth rate;transmembrane transport
AT2G22500.1	AT2G22500	PUMP5	Mitochondrial uncoupling protein 5 [Source:UniProtKB/Swiss-Prot;Acc:Q9SJY5]	1	GO:0006839;GO:0008272;GO:0015709;GO:0015729;GO:0035435;GO:0071422;GO:0071423;GO:0071456;GO:1902600	mitochondrial transport;sulfate transport;thiosulfate transport;oxaloacetate transport;phosphate ion transmembrane transport;succinate transmembrane transport;malate transmembrane transport;cellular response to hypoxia;proton transmembrane transport
AT5G26320.1	AT5G26320		TRAF-like family protein [Source:UniProtKB/TrEMBL;Acc:F4JZS7]	1	GO:0008150	biological_process
AT5G18350.1	AT5G18350		Disease resistance protein (TIR-NBS-LRR class) family [Source:UniProtKB/TrEMBL;Acc:F4JWL7]	1
AT1G73805.1	AT1G73805	SARD1	Protein SAR DEFICIENT 1 [Source:UniProtKB/Swiss-Prot;Acc:Q9C9T2]	1	GO:0002229;GO:0006355;GO:0009617;GO:0010112;GO:0010224;GO:0042742;GO:0071219;GO:0080142;GO:1900426	defense response to oomycetes;regulation of transcription, DNA-templated;response to bacterium;regulation of systemic acquired resistance;response to UV-B;defense response to bacterium;cellular response to molecule of bacterial origin;regulation of salicylic acid biosynthetic process;positive regulation of defense response to bacterium
AT5G26280.1	AT5G26280		TRAF-like family protein [Source:TAIR;Acc:AT5G26280]	4
AT5G16980.3	AT5G16980		Zinc-binding dehydrogenase family protein [Source:UniProtKB/TrEMBL;Acc:F4KFK3]	8	GO:0006979;GO:0055114	response to oxidative stress;oxidation-reduction process
AT1G19250.1	AT1G19250	FMO1	Probable flavin-containing monooxygenase 1 [Source:UniProtKB/Swiss-Prot;Acc:Q9LMA1]	5	GO:0009626;GO:0009627;GO:0009870;GO:0042742;GO:0050832;GO:0051707;GO:0062034;GO:0071456	plant-type hypersensitive response;systemic acquired resistance;defense response signaling pathway, resistance gene-dependent;defense response to bacterium;defense response to fungus;response to other organism;L-pipecolic acid biosynthetic process;cellular response to hypoxia
AT1G21210.1	AT1G21210	WAK4	Wall-associated receptor kinase 4 [Source:UniProtKB/Swiss-Prot;Acc:Q9LMN6]	4	GO:0006468;GO:0007166;GO:0009826;GO:0048527	protein phosphorylation;cell surface receptor signaling pathway;unidimensional cell growth;lateral root development
AT3G53820.1	AT3G53820		C2H2 and C2HC zinc fingers superfamily protein [Source:UniProtKB/TrEMBL;Acc:Q9M344]	4	GO:0006355	regulation of transcription, DNA-templated
AT3G53230.1	AT3G53230	CDC48D	Cell division control protein 48 homolog D [Source:UniProtKB/Swiss-Prot;Acc:Q9SCN8]	8	GO:0016236;GO:0030433;GO:0030970;GO:0045732;GO:0046686;GO:0051228;GO:0071712;GO:0097352	macroautophagy;ubiquitin-dependent ERAD pathway;retrograde protein transport, ER to cytosol;positive regulation of protein catabolic process;response to cadmium ion;mitotic spindle disassembly;ER-associated misfolded protein catabolic process;autophagosome maturation
AT2G20560.1	AT2G20560		At2g20560/T13C7.15 [Source:UniProtKB/TrEMBL;Acc:Q9SIL3]	6	GO:0051085	chaperone cofactor-dependent protein refolding
AT1G53940.2	AT1G53940	GLIP2	GDSL esterase/lipase 2 [Source:UniProtKB/Swiss-Prot;Acc:Q9SYF0]	4	GO:0006629;GO:0009723;GO:0009751;GO:0009753;GO:0009814;GO:0010930;GO:0042742	lipid metabolic process;response to ethylene;response to salicylic acid;response to jasmonic acid;defense response, incompatible interaction;negative regulation of auxin mediated signaling pathway;defense response to bacterium
AT5G39050.1	AT5G39050	PMAT1	Phenolic glucoside malonyltransferase 1 [Source:UniProtKB/Swiss-Prot;Acc:Q940Z5]	8
AT3G49580.1	AT3G49580	LSU1	LSU1 [Source:UniProtKB/TrEMBL;Acc:A0A178VF66]	8	GO:0009651;GO:0010438;GO:0098869	response to salt stress;cellular response to sulfur starvation;cellular oxidant detoxification
AT5G44585.1	AT5G44585		unknown protein; FUNCTIONS IN: molecular_function unknown; INVOLVED IN: biological_process unknown; LOCATED IN: endomembrane system; Has 30201 Blast hits to 17322 proteins in 780 species: Archae - 12; Bacteria - 1396; Metazoa - 17338; Fungi - 3422; /.../ - 5037; Viruses - 0; Other Eukaryotes - 2996 (source: NCBI BLink). [Source:TAIR;Acc:AT5G44585]	1	GO:0008150	biological_process
AT5G05410.1	AT5G05410	DREB2A	Dehydration-responsive element-binding protein 2A [Source:UniProtKB/Swiss-Prot;Acc:O82132]	6	GO:0006355;GO:0006950;GO:0009408;GO:0009414;GO:0010224;GO:0010286;GO:0042542;GO:0045893;GO:0071456	regulation of transcription, DNA-templated;response to stress;response to heat;response to water deprivation;response to UV-B;heat acclimation;response to hydrogen peroxide;positive regulation of transcription, DNA-templated;cellular response to hypoxia
AT1G26250.1	AT1G26250		Proline-rich extensin-like family protein [Source:UniProtKB/TrEMBL;Acc:Q9C669]	1	GO:0009664	plant-type cell wall organization
AT5G56795.1	AT5G56795	MT1B	MT1B [Source:UniProtKB/TrEMBL;Acc:A0A178UJC4]	4	GO:0010038	response to metal ion
AT1G05680.1	AT1G05680	UGT74E2	Glycosyltransferase (Fragment) [Source:UniProtKB/TrEMBL;Acc:A0A0K1SBE8]	8	GO:0010016;GO:0042631;GO:0070301;GO:0071215;GO:0071475;GO:0080024;GO:0080167	shoot system morphogenesis;cellular response to water deprivation;cellular response to hydrogen peroxide;cellular response to abscisic acid stimulus;cellular hyperosmotic salinity response;indolebutyric acid metabolic process;response to karrikin
AT2G38400.1	AT2G38400	AGT3	Alanine:glyoxylate aminotransferase 3 [Source:UniProtKB/TrEMBL;Acc:F4ISY3]	4
AT3G53590.1	AT3G53590		Leucine-rich repeat protein kinase family protein [Source:TAIR;Acc:AT3G53590]	1
AT2G03260.1	AT2G03260	PHO1-H2	Phosphate transporter PHO1 homolog 2 [Source:UniProtKB/Swiss-Prot;Acc:Q6R8G8]	1	GO:0006817;GO:0016036	phosphate ion transport;cellular response to phosphate starvation
AT1G63590.1	AT1G63590	CRRSP5	Putative cysteine-rich repeat secretory protein 5 [Source:UniProtKB/Swiss-Prot;Acc:Q9SH43]	1	GO:0008150	biological_process
AT3G16370.1	AT3G16370	APG	GDSL esterase/lipase APG [Source:UniProtKB/Swiss-Prot;Acc:Q9LU14]	1
AT5G65380.1	AT5G65380	DTX27	Protein DETOXIFICATION 27 [Source:UniProtKB/Swiss-Prot;Acc:Q9FKQ1]	8	GO:0055085	transmembrane transport
AT4G07820.1	AT4G07820		At4g07820 [Source:UniProtKB/TrEMBL;Acc:Q9ZPG2]	1
AT1G11920.1	AT1G11920		Putative pectate lyase 2 [Source:UniProtKB/Swiss-Prot;Acc:O65388]	1	GO:0045490	pectin catabolic process
AT4G15740.1	AT4G15740		Calcium-dependent lipid-binding (CaLB domain) family protein [Source:UniProtKB/TrEMBL;Acc:O23425]	4	GO:0008150	biological_process
AT1G01660.2	AT1G01660		RING/U-box superfamily protein [Source:TAIR;Acc:AT1G01660]	1	GO:0016567	protein ubiquitination
AT2G25680.1	AT2G25680	MOT1	Molybdate transporter 1 [Source:UniProtKB/Swiss-Prot;Acc:Q9SL95]	4	GO:0015689	molybdate ion transport
AT4G16370.1	AT4G16370	ATOPT3	oligopeptide transporter [Source:TAIR;Acc:AT4G16370]	8	GO:0006875;GO:0055072;GO:0055085;GO:1990388	cellular metal ion homeostasis;iron ion homeostasis;transmembrane transport;xylem-to-phloem iron transport
AT4G39675.1	AT4G39675		At4g39675 [Source:UniProtKB/TrEMBL;Acc:Q8LEP7]	4	GO:0008150	biological_process
AT2G37760.2	AT2G37760	AKR4C8	Aldo-keto reductase family 4 member C8 [Source:UniProtKB/Swiss-Prot;Acc:O80944]	8	GO:0009409;GO:0009414;GO:0009651;GO:0046686;GO:0055114	response to cold;response to water deprivation;response to salt stress;response to cadmium ion;oxidation-reduction process
AT1G49860.1	AT1G49860	GSTF14	Glutathione S-transferase F14 [Source:UniProtKB/Swiss-Prot;Acc:Q9C6C8]	1	GO:0006749;GO:0009407	glutathione metabolic process;toxin catabolic process
AT1G63550.1	AT1G63550	CRRSP9	Cysteine-rich repeat secretory protein 9 [Source:UniProtKB/Swiss-Prot;Acc:Q5Q0E2]	1
AT1G49100.1	AT1G49100		Leucine-rich repeat protein kinase family protein [Source:UniProtKB/TrEMBL;Acc:F4I065]	4	GO:0016310	phosphorylation
AT4G08770.1	AT4G08770	PER37	Peroxidase 37 [Source:UniProtKB/Swiss-Prot;Acc:Q9LDN9]	4	GO:0006979;GO:0045926	response to oxidative stress;negative regulation of growth
AT3G47480.1	AT3G47480	CML47	Probable calcium-binding protein CML47 [Source:UniProtKB/Swiss-Prot;Acc:Q9SN89]	5	GO:0008150	biological_process
AT1G13420.1	AT1G13420	SOT8	Cytosolic sulfotransferase 8 [Source:UniProtKB/Swiss-Prot;Acc:Q9FX56]	4	GO:0009735	response to cytokinin
AT5G22560.1	AT5G22560		Emb [Source:UniProtKB/TrEMBL;Acc:Q9FK83]	1	GO:0008150	biological_process
AT3G24420.1	AT3G24420		Alpha/beta-Hydrolases superfamily protein [Source:UniProtKB/TrEMBL;Acc:Q9LK01]	8
AT1G02850.1	AT1G02850	BGLU11	Beta-glucosidase 11 [Source:UniProtKB/Swiss-Prot;Acc:B3H5Q1]	6	GO:0005975	carbohydrate metabolic process
AT4G03330.1	AT4G03330	SYP123	At4g03330 [Source:UniProtKB/TrEMBL;Acc:Q0WPM4]	4	GO:0006886;GO:0006887;GO:0006906;GO:0048278;GO:0061025	intracellular protein transport;exocytosis;vesicle fusion;vesicle docking;membrane fusion
AT3G28740.1	AT3G28740	CYP81D11	Cytochrome P450 81D11 [Source:UniProtKB/Swiss-Prot;Acc:Q9LHA1]	8	GO:0002213	defense response to insect
AT3G01290.1	AT3G01290	HIR3	HIR2 [Source:UniProtKB/TrEMBL;Acc:A0A178V7M0]	1	GO:0002239	response to oomycetes
AT2G44340.1	AT2G44340	VQ18	VQ motif-containing protein 18 [Source:UniProtKB/Swiss-Prot;Acc:O64868]	1	GO:0007165;GO:0071215;GO:0090351	signal transduction;cellular response to abscisic acid stimulus;seedling development
AT1G51620.2	AT1G51620		Protein kinase superfamily protein [Source:UniProtKB/TrEMBL;Acc:Q9C8H4]	1	GO:0006468;GO:0016310	protein phosphorylation;phosphorylation
AT1G29290.1	AT1G29290	CEP14	Precursor of CEP14 [Source:UniProtKB/Swiss-Prot;Acc:Q52K95]	1	GO:0006970;GO:0006995;GO:0010037	response to osmotic stress;cellular response to nitrogen starvation;response to carbon dioxide
AT5G13080.1	AT5G13080	WRKY75	WRKY75 [Source:UniProtKB/TrEMBL;Acc:A0A178UJF4]	8	GO:0000122;GO:0010055;GO:0032107;GO:0043620;GO:0048527	negative regulation of transcription by RNA polymerase II;atrichoblast differentiation;regulation of response to nutrient levels;regulation of DNA-templated transcription in response to stress;lateral root development
AT5G39000.1	AT5G39000		Putative receptor-like protein kinase At5g39000 [Source:UniProtKB/Swiss-Prot;Acc:Q9FID8]	1	GO:0010038;GO:0016310;GO:0046777	response to metal ion;phosphorylation;protein autophosphorylation
AT5G01050.1	AT5G01050	LAC9	Laccase [Source:UniProtKB/TrEMBL;Acc:A0A178U9W8]	1	GO:0006826;GO:0055072	iron ion transport;iron ion homeostasis
AT5G10230.1	AT5G10230	ANNAT7	Annexin D7 [Source:UniProtKB/Swiss-Prot;Acc:Q9LX07]	8	GO:0009408;GO:0009409;GO:0009414;GO:0009651	response to heat;response to cold;response to water deprivation;response to salt stress
AT2G28570.1	AT2G28570		At2g28570 [Source:UniProtKB/TrEMBL;Acc:Q9SK01]	4	GO:0008150	biological_process
AT4G37390.1	AT4G37390	YDK1	Auxin-responsive GH3 family protein [Source:TAIR;Acc:AT4G37390]	4	GO:0009733;GO:0010252	response to auxin;auxin homeostasis
AT4G21990.1	AT4G21990	APR3	5'-adenylylsulfate reductase 3, chloroplastic [Source:UniProtKB/Swiss-Prot;Acc:P92980]	6	GO:0000103;GO:0019419;GO:0045454;GO:0055114	sulfate assimilation;sulfate reduction;cell redox homeostasis;oxidation-reduction process
AT2G25150.1	AT2G25150	SCT	Spermidine coumaroyl-CoA acyltransferase [Source:UniProtKB/Swiss-Prot;Acc:Q8GYW8]	1	GO:0008216	spermidine metabolic process
AT4G02380.3	AT4G02380	SAG21	senescence-associated gene 21 [Source:TAIR;Acc:AT4G02380]	4	GO:0000302;GO:0006950;GO:0006979;GO:0009409;GO:0009414;GO:0009416;GO:0009625;GO:0009646;GO:0009723;GO:0009737;GO:0010150;GO:0042631	response to reactive oxygen species;response to stress;response to oxidative stress;response to cold;response to water deprivation;response to light stimulus;response to insect;response to absence of light;response to ethylene;response to abscisic acid;leaf senescence;cellular response to water deprivation
AT5G64510.1	AT5G64510	TIN1	Tunicamycin induced protein [Source:UniProtKB/TrEMBL;Acc:Q84JN2]	8	GO:0009555	pollen development
AT1G33840.1	AT1G33840		Protein of unknown function (DUF567) [Source:TAIR;Acc:AT1G33840]	1	GO:0008150	biological_process
AT4G11170.1	AT4G11170		Putative disease resistance protein At4g11170 [Source:UniProtKB/Swiss-Prot;Acc:O82500]	5	GO:0007165;GO:0010193	signal transduction;response to ozone
AT2G19310.1	AT2G19310	HSP18.5	18.5 kDa class IV heat shock protein [Source:UniProtKB/Swiss-Prot;Acc:O64564]	6	GO:0000302;GO:0006457;GO:0006979;GO:0009408;GO:0009651;GO:0042542;GO:0051259	response to reactive oxygen species;protein folding;response to oxidative stress;response to heat;response to salt stress;response to hydrogen peroxide;protein complex oligomerization
AT2G18193.1	AT2G18193		AAA-ATPase At2g18193 [Source:UniProtKB/Swiss-Prot;Acc:Q8GW96]	8
AT1G05560.1	AT1G05560	UGT1	UDP-glucosyltransferase 75B1 [Source:TAIR;Acc:AT1G05560]	8	GO:0009751;GO:0046482	response to salicylic acid;para-aminobenzoic acid metabolic process
AT5G44582.1	AT5G44582		unknown protein; FUNCTIONS IN: molecular_function unknown; INVOLVED IN: biological_process unknown; LOCATED IN: endomembrane system; BEST Arabidopsis thaliana protein match is: unknown protein (TAIR:AT5G44580.1); Has 24 Blast hits to 24 proteins in /.../ies: Archae - 0; Bacteria - 0; Metazoa - 0; Fungi - 0; Plants - 24; Viruses - 0; Other Eukaryotes - 0 (source: NCBI BLink). [Source:TAIR;Acc:AT5G…	1	GO:0008150	biological_process
AT5G52710.2	AT5G52710		Copper transport protein family [Source:UniProtKB/TrEMBL;Acc:Q9LTE6]	4
AT2G34500.1	AT2G34500	CYP710A1	CYP710A1 [Source:UniProtKB/TrEMBL;Acc:A0A178VRK5]	8	GO:0016125;GO:0016126;GO:0055114	sterol metabolic process;sterol biosynthetic process;oxidation-reduction process
AT1G75270.1	AT1G75270	DHAR2	Glutathione S-transferase DHAR2 [Source:UniProtKB/Swiss-Prot;Acc:Q9FRL8]	6	GO:0010731;GO:0070301;GO:0080151	protein glutathionylation;cellular response to hydrogen peroxide;positive regulation of salicylic acid mediated signaling pathway
AT2G01890.1	AT2G01890	PAP8	Purple acid phosphatase 8 [Source:UniProtKB/Swiss-Prot;Acc:Q8VYZ2]	8	GO:0016311	dephosphorylation
AT3G26450.1	AT3G26450		Major latex protein, putative [Source:UniProtKB/TrEMBL;Acc:Q9LIN0]	8	GO:0006952	defense response
AT1G68880.1	AT1G68880	BZIP8	Basic leucine zipper 8 [Source:UniProtKB/Swiss-Prot;Acc:Q9CA46]	4	GO:0006355	regulation of transcription, DNA-templated
AT2G45550.1	AT2G45550	CYP76C4	Cytochrome P450 76C4 [Source:UniProtKB/Swiss-Prot;Acc:O64635]	5
AT5G61820.2	AT5G61820		Stress up-regulated Nod 19 protein [Source:UniProtKB/TrEMBL;Acc:Q8VZ21]	8	GO:0008150	biological_process
AT5G61820.1	AT5G61820		Stress up-regulated Nod 19 protein [Source:UniProtKB/TrEMBL;Acc:Q8VZ21]	8	GO:0008150	biological_process
AT2G45360.1	AT2G45360		Ankyrin repeat/KH domain protein (DUF1442) [Source:UniProtKB/TrEMBL;Acc:O22136]	4	GO:0008150	biological_process
AT5G59260.1	AT5G59260	LECRK21	Probable L-type lectin-domain containing receptor kinase II.1 [Source:UniProtKB/Swiss-Prot;Acc:Q9FIF1]	4	GO:0002229;GO:0006468;GO:0006952;GO:0042742	defense response to oomycetes;protein phosphorylation;defense response;defense response to bacterium
AT5G41300.1	AT5G41300	CRRSP59	Cysteine-rich repeat secretory protein 59 [Source:UniProtKB/Swiss-Prot;Acc:Q9FHD3]	4	GO:0008150	biological_process
AT1G76680.1	AT1G76680	OPR1	12-oxophytodienoate reductase 1 [Source:UniProtKB/TrEMBL;Acc:F4I403]	8	GO:0006629;GO:0009611;GO:0009751;GO:0010150;GO:0031407;GO:0031408;GO:0046686;GO:0071456	lipid metabolic process;response to wounding;response to salicylic acid;leaf senescence;oxylipin metabolic process;oxylipin biosynthetic process;response to cadmium ion;cellular response to hypoxia
AT1G76680.2	AT1G76680	OPR1	12-oxophytodienoate reductase 1 [Source:UniProtKB/TrEMBL;Acc:F4I403]	8	GO:0006629;GO:0009611;GO:0009751;GO:0010150;GO:0031407;GO:0031408;GO:0046686;GO:0071456	lipid metabolic process;response to wounding;response to salicylic acid;leaf senescence;oxylipin metabolic process;oxylipin biosynthetic process;response to cadmium ion;cellular response to hypoxia
AT2G44390.1	AT2G44390		Cysteine/Histidine-rich C1 domain family protein [Source:UniProtKB/TrEMBL;Acc:O64873]	1
AT4G34135.1	AT4G34135	UGT73B2	UDP-glucosyl transferase 73B2 [Source:UniProtKB/Swiss-Prot;Acc:Q94C57]	8	GO:0051555;GO:0051707	flavonol biosynthetic process;response to other organism
AT1G09932.1	AT1G09932		Phosphoglycerate mutase family protein [Source:UniProtKB/TrEMBL;Acc:Q8GWG7]	1	GO:0008150	biological_process
AT5G51310.1	AT5G51310		Gibberellin 20-oxidase-like protein [Source:UniProtKB/Swiss-Prot;Acc:F4KBY0]	1	GO:0009686;GO:0048767	gibberellin biosynthetic process;root hair elongation
AT5G06730.1	AT5G06730	PER54	Peroxidase 54 [Source:UniProtKB/Swiss-Prot;Acc:Q9FG34]	1	GO:0006979	response to oxidative stress
AT5G05250.1	AT5G05250		AT5g05250/K18I23_5 [Source:UniProtKB/TrEMBL;Acc:Q9FLC9]	8	GO:0008150	biological_process
AT3G50460.1	AT3G50460	HR2	RPW8-like protein 2 [Source:UniProtKB/Swiss-Prot;Acc:Q9SCS8]	4	GO:0009620;GO:0050832	response to fungus;defense response to fungus
AT4G01970.1	AT4G01970	AtSTS	stachyose synthase [Source:TAIR;Acc:AT4G01970]	1	GO:0006979;GO:0080167	response to oxidative stress;response to karrikin
AT5G65980.1	AT5G65980	PILS7	Protein PIN-LIKES 7 [Source:UniProtKB/Swiss-Prot;Acc:Q9FKY4]	1	GO:0009733;GO:0055085	response to auxin;transmembrane transport
AT4G38060.1	AT4G38060		AT4G38060 protein [Source:UniProtKB/TrEMBL;Acc:Q93VQ7]	8	GO:0008150	biological_process
AT5G26920.1	AT5G26920	CBP60G	Calmodulin-binding protein 60 G [Source:UniProtKB/Swiss-Prot;Acc:F4K2R6]	5	GO:0002237;GO:0009617;GO:0009697;GO:0009816;GO:0010112;GO:0071456;GO:0080142	response to molecule of bacterial origin;response to bacterium;salicylic acid biosynthetic process;defense response to bacterium, incompatible interaction;regulation of systemic acquired resistance;cellular response to hypoxia;regulation of salicylic acid biosynthetic process
AT5G48430.1	AT5G48430		At5g48430 [Source:UniProtKB/TrEMBL;Acc:Q9LV70]	1	GO:0006508;GO:0030163	proteolysis;protein catabolic process
AT5G58750.1	AT5G58750		At5g58750 [Source:UniProtKB/TrEMBL;Acc:Q9LUY6]	1
AT4G25310.1	AT4G25310		2-oxoglutarate (2OG) and Fe(II)-dependent oxygenase superfamily protein [Source:UniProtKB/TrEMBL;Acc:Q9SB32]	1
AT2G47730.1	AT2G47730	GSTF8	Glutathione S-transferase F8, chloroplastic [Source:UniProtKB/Swiss-Prot;Acc:Q96266]	8	GO:0006749;GO:0006952;GO:0009407;GO:0009409;GO:0042742;GO:0071456;GO:0080167	glutathione metabolic process;defense response;toxin catabolic process;response to cold;defense response to bacterium;cellular response to hypoxia;response to karrikin
AT4G26560.1	AT4G26560	CBL7	Calcineurin B-like protein 7 [Source:UniProtKB/Swiss-Prot;Acc:Q9SUA6]	5	GO:0005513;GO:0010446;GO:0032780	detection of calcium ion;response to alkaline pH;negative regulation of ATPase activity
AT5G20470.1	AT5G20470		Myosin [Source:UniProtKB/TrEMBL;Acc:F4K5I9]	4	GO:0008150	biological_process
AT1G64950.1	AT1G64950	CYP89A5	Cytochrome P450, family 89, subfamily A, polypeptide 5 [Source:UniProtKB/TrEMBL;Acc:Q9XIQ1]	8
