# Supplementary material for: Coordination of microbe–host homeostasis by crosstalk with plant innate immunity
Source: Nat Plants. 2021 May 24;7(6):814–25. doi: 10.1038/s41477-021-00920-2 (PMC8208891; doi:10.1038/s41477-021-00920-2)
Supplement: Supplementary file 6 — List of primers used. [file 41477_2021_920_MOESM6_ESM.xlsx]

## Sheet: Supplementary Table 13
Supplementary Table 13. List of primers used in this study.
Primers for 16S amplicon sequncing	Sequences	Notes
799F	AACMGGATTAGATACCCKG
1192R	ACGTCATCCCCACCTTCC
p7_pad_R	CAAGCAGAAGACGGCATACGA
B5-R1	ACGACTGCGACTGGCGAACMGGATTAGATACCC
B5-R2	CAGCCATTTAGTGTCACGTCATCCCCACCTTCC
B5-Index	GGAAGGTGGGGATGACGTGACACTAAATGGCTG
B5-F	AATGATACGGCGACCACCGAGATCTACACGACTGCGACTGGCGAACMGGATTAGATACCCKG
primrs for qRT-PCR
UBQ5 F	GACGCTTCATCTCGTCC
UBQ5 R	GTAAACGTAGGTGAGTCC
SAND F	GTTGGGTCACACCAGATTTTG
SAND R	GCTCCTTGCAAGAACACTTCA
FRK1 F	GCTTGTACCGAGCACACTTCTG
FRK1R	CAGTCACTATGCCATAAACAATCTGTT
PER5 F	TCTCAATGCTTCTTGTTCCG
PER5 R	CTAGATCCAATGCTGCCAGA
MYB15 F	TGACCATCTATTGCCAAGTA
MYB15 R	TAGACTTAGGTGGATGAACT
Chitinase AT2G43620 F	AAACCGTGTCATACGAACCA
Chitinase AT2G43620 R	ATCAATGGTGGTGAATGCAA
Primers for generating DhrcC
KW005	CAAAggatccCGGGAAATGCTTGCCGACTGC	KW005 and KW06 amplify a 1250bp fragment upstream of hrcC gene
KW006	CAAAgtcgacATCAGGCATGGGAAGGTCTCTTGTTAGTGC
KW007	CAAAgtcgacAAGCCATGAAACACCGCTTGCTATACG	KW007 and KW08 amplify a 1520bp fragment downstream of hrcC gene
KW008	CAAAaagcttCCGAGACCAGCCTGCAACGTTTCC
KW009	CAAAgtcgacGTGTAGGCTGGAGCTGCTTC	Optional: KW009 and KW010 amplify the FRT-flanked cassette from pCPP5209
KW010	CAAAgtcgacCATATGAATATCCTCCTTA
