# Supplementary material for: Coordination of microbe–host homeostasis by crosstalk with plant innate immunity
Source: Nat Plants. 2021 May 24;7(6):814–25. doi: 10.1038/s41477-021-00920-2 (PMC8208891; doi:10.1038/s41477-021-00920-2)
Supplement: Source Data Fig. 1 — Statistical source data. [file 41477_2021_920_MOESM7_ESM.xlsx]

## Sheet: Fig1
variable	value	replicate	flg22		treatment	rootlength	replicate	flg22
mock	2.949	1	FALSE		mock	2.853	1	FALSE
mock	2.873	1	FALSE		mock	4.145	1	FALSE
mock	2.592	1	FALSE		mock	2.605	1	FALSE
mock	2.787	1	FALSE		mock	2.914	1	FALSE
mock	1.769	1	FALSE		mock	3.945	1	FALSE
NS1	3.935	1	FALSE		mock	2.162	1	FALSE
NS1	3.817	1	FALSE		mock	2.25	2	FALSE
NS1	3.674	1	FALSE		mock	2.451	2	FALSE
NS1	3.661	1	FALSE		mock	3.958	2	FALSE
S1	1.516	1	FALSE		mock	2.859	2	FALSE
S1	2.793	1	FALSE		mock	4.857	2	FALSE
S1	2.997	1	FALSE		mock	3.625	3	FALSE
S1	3.138	1	FALSE		mock	3.864	3	FALSE
S1	1.932	1	FALSE		mock	3.71	3	FALSE
NS1+S1	4.951	1	FALSE		mock	2.852	3	FALSE
NS1+S1	4.385	1	FALSE		mock	3.311	3	FALSE
NS1+S1	4.052	1	FALSE		mock	3.67	3	FALSE
NS1+S1	3.832	1	FALSE		mock	2.465	3	FALSE
NS1+S1	3.937	1	FALSE		mock	3.452	3	FALSE
NS1+S1	2.919	1	FALSE		mock	2.666	3	FALSE
NS1+S1	3.596	1	FALSE		mock	3.805	4	FALSE
mock	0.289	1	TRUE		mock	2.601	4	FALSE
mock	0.862	1	TRUE		mock	2.213	4	FALSE
mock	0.64	1	TRUE		mock	3.766	4	FALSE
mock	0.753	1	TRUE		mock	4.198	4	FALSE
mock	0.3	1	TRUE		mock	1.993	4	FALSE
mock	0.761	1	TRUE		mock	3.942	4	FALSE
mock	0.642	1	TRUE		NS2	1.795	1	FALSE
mock	0.551	1	TRUE		NS2	2.658	1	FALSE
mock	0.459	1	TRUE		NS2	2.054	1	FALSE
NS1	0.677	1	TRUE		NS2	3.746	1	FALSE
NS1	0.751	1	TRUE		NS2	1.748	1	FALSE
NS1	1.161	1	TRUE		NS2	2.533	1	FALSE
NS1	0.873	1	TRUE		NS2	1.715	2	FALSE
NS1	0.914	1	TRUE		NS2	2.204	2	FALSE
NS1	1.134	1	TRUE		NS2	1.758	2	FALSE
NS1	0.808	1	TRUE		NS2	1.755	2	FALSE
NS1	0.831	1	TRUE		NS2	1.104	2	FALSE
NS1	0.8	1	TRUE		NS2	2.759	3	FALSE
S1	1.76	1	TRUE		NS2	3.718	3	FALSE
S1	3.301	1	TRUE		NS2	2.851	3	FALSE
S1	2.355	1	TRUE		NS2	2.538	3	FALSE
S1	3.087	1	TRUE		NS2	3.911	3	FALSE
S1	2.789	1	TRUE		NS2	3.957	3	FALSE
S1	3.529	1	TRUE		NS2	3.173	3	FALSE
NS1+S1	3.586	1	TRUE		NS2	3.183	3	FALSE
NS1+S1	3.179	1	TRUE		NS2	4.173	3	FALSE
NS1+S1	3.107	1	TRUE		NS2	3.486	4	FALSE
NS1+S1	3.626	1	TRUE		NS2	1.951	4	FALSE
NS1+S1	3.345	1	TRUE		NS2	2.753	4	FALSE
mock	2.139	2	FALSE		NS2	3.097	4	FALSE
mock	2.13	2	FALSE		NS2	1.963	4	FALSE
mock	3.66	2	FALSE		NS2	3.792	4	FALSE
mock	2.654	2	FALSE		NS2	3.589	4	FALSE
mock	3.312	2	FALSE		S2	3.866	1	FALSE
mock	2.458	2	FALSE		S2	4.219	1	FALSE
mock	3.285	2	FALSE		S2	2.864	1	FALSE
mock	2.552	2	FALSE		S2	3.395	1	FALSE
NS1	4.403	2	FALSE		S2	1.982	1	FALSE
NS1	5.336	2	FALSE		S2	3.316	1	FALSE
NS1	4.918	2	FALSE		S2	2.654	2	FALSE
NS1	4.727	2	FALSE		S2	3.05	2	FALSE
NS1	4.383	2	FALSE		S2	3.375	2	FALSE
S1	3.023	2	FALSE		S2	2.233	2	FALSE
S1	3.483	2	FALSE		S2	3.015	2	FALSE
S1	3.597	2	FALSE		S2	2.51	3	FALSE
S1	4.09	2	FALSE		S2	2.834	3	FALSE
NS1+S1	4.645	2	FALSE		S2	4.424	3	FALSE
NS1+S1	4.236	2	FALSE		S2	3.463	3	FALSE
mock	0.771	2	TRUE		S2	3.561	3	FALSE
mock	0.378	2	TRUE		S2	3.57	3	FALSE
mock	0.509	2	TRUE		S2	3.756	3	FALSE
mock	0.723	2	TRUE		S2	4.627	3	FALSE
mock	0.342	2	TRUE		S2	3.242	3	FALSE
mock	1.088	2	TRUE		S2	4.322	4	FALSE
mock	0.81	2	TRUE		S2	2.583	4	FALSE
mock	0.379	2	TRUE		S2	1.962	4	FALSE
mock	0.322	2	TRUE		S2	3.368	4	FALSE
NS1	0.769	2	TRUE		S2	2.847	4	FALSE
NS1	1.102	2	TRUE		S2	2.522	4	FALSE
NS1	1.101	2	TRUE		S2	3.966	4	FALSE
NS1	0.896	2	TRUE		NS2+S2	3.487	1	FALSE
NS1	0.875	2	TRUE		NS2+S2	3.238	1	FALSE
NS1	0.968	2	TRUE		NS2+S2	2.889	1	FALSE
NS1	0.641	2	TRUE		NS2+S2	2.133	1	FALSE
NS1	0.843	2	TRUE		NS2+S2	3.747	1	FALSE
S1	1.718	2	TRUE		NS2+S2	2.152	1	FALSE
S1	2.757	2	TRUE		NS2+S2	3.595	2	FALSE
S1	2.436	2	TRUE		NS2+S2	3.584	2	FALSE
S1	4.543	2	TRUE		NS2+S2	3.203	2	FALSE
S1	1.718	2	TRUE		NS2+S2	3.268	2	FALSE
S1	2.368	2	TRUE		NS2+S2	3.819	2	FALSE
S1	3.968	2	TRUE		NS2+S2	4.036	3	FALSE
S1	2.828	2	TRUE		NS2+S2	3.118	3	FALSE
NS1+S1	3.71	2	TRUE		NS2+S2	2.821	3	FALSE
NS1+S1	4.345	2	TRUE		NS2+S2	3.795	3	FALSE
NS1+S1	4.489	2	TRUE		NS2+S2	4.29	3	FALSE
NS1+S1	4.117	2	TRUE		NS2+S2	2.492	3	FALSE
NS1+S1	3.825	2	TRUE		NS2+S2	4.417	3	FALSE
mock	2.87	3	FALSE		NS2+S2	3.209	3	FALSE
mock	2.454	3	FALSE		NS2+S2	4.518	3	FALSE
mock	3.284	3	FALSE		NS2+S2	2.921	4	FALSE
mock	2.064	3	FALSE		NS2+S2	3.626	4	FALSE
mock	3.014	3	FALSE		NS2+S2	2.626	4	FALSE
mock	1.952	3	FALSE		NS2+S2	3.272	4	FALSE
mock	2.916	3	FALSE		NS2+S2	2.008	4	FALSE
mock	2.909	3	FALSE		NS2+S2	3.213	4	FALSE
mock	2.878	3	FALSE		NS2+S2	2.95	4	FALSE
mock	3.384	3	FALSE		mock	0.707	1	TRUE
mock	3.435	3	FALSE		mock	1.435	1	TRUE
mock	2.869	3	FALSE		mock	0.712	1	TRUE
mock	3.717	3	FALSE		mock	0.541	1	TRUE
mock	3.582	3	FALSE		mock	0.516	1	TRUE
NS1	3.122	3	FALSE		mock	0.759	1	TRUE
NS1	3.328	3	FALSE		mock	0.798	2	TRUE
NS1	4.399	3	FALSE		mock	0.552	2	TRUE
NS1	3.923	3	FALSE		mock	0.616	2	TRUE
NS1	4.027	3	FALSE		mock	1.173	2	TRUE
NS1	4.095	3	FALSE		mock	1.05	2	TRUE
NS1	4.355	3	FALSE		mock	0.329	3	TRUE
NS1	4.338	3	FALSE		mock	0.66	3	TRUE
NS1	2.895	3	FALSE		mock	0.629	3	TRUE
NS1	2.707	3	FALSE		mock	0.368	3	TRUE
NS1	2.272	3	FALSE		mock	0.452	3	TRUE
NS1	4.378	3	FALSE		mock	0.414	3	TRUE
S1	3.662	3	FALSE		mock	0.604	3	TRUE
S1	4.435	3	FALSE		mock	0.547	3	TRUE
S1	4.402	3	FALSE		mock	0.699	3	TRUE
S1	3.228	3	FALSE		mock	0.396	4	TRUE
S1	4.316	3	FALSE		mock	0.756	4	TRUE
S1	3.999	3	FALSE		mock	0.996	4	TRUE
S1	4.259	3	FALSE		mock	0.871	4	TRUE
S1	3.211	3	FALSE		mock	0.949	4	TRUE
S1	3.873	3	FALSE		mock	0.562	4	TRUE
S1	1.932	3	FALSE		mock	0.818	4	TRUE
S1	2.411	3	FALSE		NS2	0.836	1	TRUE
NS1+S1	3.739	3	FALSE		NS2	0.946	1	TRUE
NS1+S1	4.467	3	FALSE		NS2	0.674	1	TRUE
NS1+S1	3.158	3	FALSE		NS2	0.587	1	TRUE
NS1+S1	1.809	3	FALSE		NS2	0.399	1	TRUE
NS1+S1	2.828	3	FALSE		NS2	0.984	1	TRUE
NS1+S1	1.912	3	FALSE		NS2	0.41	2	TRUE
NS1+S1	3.034	3	FALSE		NS2	0.48	2	TRUE
NS1+S1	3.932	3	FALSE		NS2	0.486	2	TRUE
NS1+S1	3.742	3	FALSE		NS2	0.479	2	TRUE
NS1+S1	3.424	3	FALSE		NS2	0.343	2	TRUE
mock	0.241	3	TRUE		NS2	0.814	3	TRUE
mock	0.712	3	TRUE		NS2	0.904	3	TRUE
mock	0.92	3	TRUE		NS2	0.639	3	TRUE
mock	0.752	3	TRUE		NS2	1.007	3	TRUE
mock	0.816	3	TRUE		NS2	0.771	3	TRUE
mock	0.446	3	TRUE		NS2	1.077	3	TRUE
mock	0.509	3	TRUE		NS2	0.808	3	TRUE
mock	0.63	3	TRUE		NS2	0.531	3	TRUE
mock	0.701	3	TRUE		NS2	0.764	3	TRUE
mock	1.113	3	TRUE		NS2	0.437	4	TRUE
mock	0.35	3	TRUE		NS2	0.609	4	TRUE
mock	0.413	3	TRUE		NS2	0.669	4	TRUE
mock	0.806	3	TRUE		NS2	1.013	4	TRUE
mock	0.696	3	TRUE		NS2	0.685	4	TRUE
mock	0.397	3	TRUE		NS2	0.554	4	TRUE
mock	0.365	3	TRUE		NS2	0.587	4	TRUE
mock	0.766	3	TRUE		S2	2.987	1	TRUE
mock	0.292	3	TRUE		S2	2.695	1	TRUE
mock	0.722	3	TRUE		S2	2.002	1	TRUE
NS1	1.122	3	TRUE		S2	2.744	1	TRUE
NS1	1.582	3	TRUE		S2	3.193	1	TRUE
NS1	1.422	3	TRUE		S2	1.695	1	TRUE
NS1	1.308	3	TRUE		S2	2.908	2	TRUE
NS1	0.993	3	TRUE		S2	2.812	2	TRUE
NS1	1.443	3	TRUE		S2	2.569	2	TRUE
NS1	1.176	3	TRUE		S2	1.555	2	TRUE
NS1	1.121	3	TRUE		S2	2.118	2	TRUE
NS1	1.093	3	TRUE		S2	3.678	3	TRUE
NS1	1.232	3	TRUE		S2	3.247	3	TRUE
NS1	1.049	3	TRUE		S2	3.659	3	TRUE
NS1	1.007	3	TRUE		S2	3.379	3	TRUE
NS1	1.044	3	TRUE		S2	3.752	3	TRUE
NS1	1.091	3	TRUE		S2	2.705	3	TRUE
NS1	1.173	3	TRUE		S2	2.13	3	TRUE
NS1	0.916	3	TRUE		S2	3.116	3	TRUE
NS1	1.101	3	TRUE		S2	3.418	3	TRUE
NS1	1.28	3	TRUE		S2	2.899	4	TRUE
S1	3.116	3	TRUE		S2	3.393	4	TRUE
S1	2.576	3	TRUE		S2	3.391	4	TRUE
S1	2.101	3	TRUE		S2	3.146	4	TRUE
S1	2.201	3	TRUE		S2	2.89	4	TRUE
S1	2.611	3	TRUE		S2	3.125	4	TRUE
S1	3.925	3	TRUE		S2	3.362	4	TRUE
S1	2.662	3	TRUE		NS2+S2	2.628	1	TRUE
S1	4.262	3	TRUE		NS2+S2	3.07	1	TRUE
S1	3.118	3	TRUE		NS2+S2	2.818	1	TRUE
NS1+S1	4.771	3	TRUE		NS2+S2	2.075	1	TRUE
NS1+S1	2.095	3	TRUE		NS2+S2	2.944	1	TRUE
NS1+S1	3.384	3	TRUE		NS2+S2	2.465	1	TRUE
NS1+S1	3.263	3	TRUE		NS2+S2	2.651	2	TRUE
NS1+S1	2.919	3	TRUE		NS2+S2	3.931	2	TRUE
NS1+S1	3.821	3	TRUE		NS2+S2	3.246	2	TRUE
NS1+S1	3.785	3	TRUE		NS2+S2	2.508	2	TRUE
NS1+S1	4.816	3	TRUE		NS2+S2	3.975	2	TRUE
NS1+S1	2.136	3	TRUE		NS2+S2	2.424	3	TRUE
					NS2+S2	3.327	3	TRUE
					NS2+S2	3.35	3	TRUE
					NS2+S2	3.759	3	TRUE
					NS2+S2	3.396	3	TRUE
					NS2+S2	3.925	3	TRUE
					NS2+S2	2.959	3	TRUE
					NS2+S2	2.979	3	TRUE
					NS2+S2	3.701	3	TRUE
					NS2+S2	2.757	4	TRUE
					NS2+S2	2.109	4	TRUE
					NS2+S2	2.757	4	TRUE
					NS2+S2	3.613	4	TRUE
					NS2+S2	3.552	4	TRUE
					NS2+S2	3.067	4	TRUE
					NS2+S2	3.118	4	TRUE
