# Supplementary material for: Coordination of microbe–host homeostasis by crosstalk with plant innate immunity
Source: Nat Plants. 2021 May 24;7(6):814–25. doi: 10.1038/s41477-021-00920-2 (PMC8208891; doi:10.1038/s41477-021-00920-2)
Supplement: Source Data Fig. 4 — Statistical source data. [file 41477_2021_920_MOESM8_ESM.xlsx]

## Sheet: Fig4
SynCom	cfu_raw	cfu	Day	compartment	replicate		SynCom	cfu_raw	cfu	Day	compartment	replicate		SynCom	compartment	cfu	cfulog	replicate
mock	2.38889e+09	9.3782	1	root	1		mock	2.67241e+08	8.4269	1	root	1		mock	root	2.06215e+08	8.31432	1
mock	1.99e+09	9.29885	1	root	1		mock	2.8125e+08	8.44909	1	root	1		mock	root	1.8559e+08	8.26855	1
mock	1.96875e+09	9.29419	1	root	1		mock	1.81159e+08	8.25806	1	root	1		mock	root	2.33051e+08	8.36745	1
mock	1.5e+09	9.17609	1	root	1		mock	5.09259e+08	8.70694	1	root	1		mock	root	4.13265e+08	8.61623	1
NS5	2.18182e+08	8.33882	1	root	1		NS6	1.19149e+08	8.07609	1	root	1		NS7	root	1.11399e+08	8.04688	1
NS5	1.3e+08	8.11394	1	root	1		NS6	6.52174e+07	7.81436	1	root	1		NS7	root	7.30769e+07	7.86378	1
NS5	1.25e+08	8.09691	1	root	1		NS6	1.1125e+08	8.0463	1	root	1		NS7	root	2.17391e+08	8.33724	1
NS5	7.13235e+07	7.85323	1	root	1		NS6	9.60526e+07	7.98251	1	root	1		NS7	root	7.42574e+07	7.87074	1
S5	5.15385e+08	8.71213	1	root	1		S6	1.19298e+08	8.07663	1	root	1		S7	root	3.07692e+08	8.48812	1
S5	6.64179e+08	8.82229	1	root	1		S6	1.78205e+08	8.25092	1	root	1		S7	root	3.29861e+08	8.51833	1
S5	4.83607e+08	8.68449	1	root	1		S6	1.3913e+08	8.14342	1	root	1		S7	root	3.17647e+08	8.50194	1
S5	4.90909e+08	8.691	1	root	1		S6	1.36538e+08	8.13526	1	root	1		S7	root	247706422	8.39394	1
mock	2.27723e+08	8.35741	1	shoot	1		mock	3.60697e+07	7.55714	1	shoot	1		mock	leaf	7.83133e+07	7.89384	1
mock	9.375e+07	7.97197	1	shoot	1		mock	3.2e+07	7.50515	1	shoot	1		mock	leaf	1.14525e+08	8.0589	1
mock	1.65254e+08	8.21815	1	shoot	1		mock	2.29508e+07	7.3608	1	shoot	1		mock	leaf	1.81063e+08	8.25783	1
mock	1.80147e+08	8.25563	1	shoot	1		mock	3.28358e+07	7.51635	1	shoot	1		mock	leaf	3.39506e+08	8.53085	1
NS5	7.02247e+06	6.84649	1	shoot	1		NS6	8.46774e+06	6.92777	1	shoot	1		NS7	leaf	2.52976e+07	7.40308	1
NS5	9.31034e+06	6.96897	1	shoot	1		NS6	6.42202e+06	6.80767	1	shoot	1		NS7	leaf	3.86029e+07	7.58662	1
NS5	2.96053e+06	6.47137	1	shoot	1		NS6	7.8e+06	6.89209	1	shoot	1		NS7	leaf	4.58221e+07	7.66108	1
NS5	1.65493e+07	7.21878	1	shoot	1		NS6	8.11538e+06	6.90931	1	shoot	1		NS7	leaf	1.28505e+07	7.10892	1
S5	1.98413e+07	7.29757	1	shoot	1		S6	7.98013e+06	6.90201	1	shoot	1		S7	leaf	1.11111e+07	7.04576	1
S5	1.72727e+07	7.23736	1	shoot	1		S6	9.09091e+06	6.95861	1	shoot	1		S7	leaf	7.6087e+06	6.88131	1
S5	6.68605e+06	6.82517	1	shoot	1		S6	1.30435e+07	7.11539	1	shoot	1		S7	leaf	5.30973e+07	7.72507	1
S5	6.49718e+06	6.81272	1	shoot	1		S6	1.15625e+07	7.06305	1	shoot	1		S7	leaf	7.63359e+06	6.88273	1
mock	8.52941e+09	9.93092	2	root	1		mock	3.16667e+09	9.5006	2	root	1		mock	root	157480315	8.19723	2
mock	7.29167e+09	9.86283	2	root	1		mock	4.96875e+09	9.69625	2	root	1		mock	root	1.56522e+08	8.19457	2
mock	6.31579e+09	9.80043	2	root	1		mock	2.34211e+09	9.36961	2	root	1		mock	root	1.97368e+08	8.29528	2
mock	6.25e+09	9.79588	2	root	1		mock	2.40476e+09	9.38107	2	root	1		mock	root	1.95402e+08	8.29093	2
NS5	2.90909e+09	9.46376	2	root	1		NS6	1.25e+09	9.09691	2	root	1		NS7	root	2.01299e+07	7.30384	2
NS5	1.925e+09	9.28443	2	root	1		NS6	1.74138e+09	9.24089	2	root	1		NS7	root	3.02632e+07	7.48091	2
NS5	1.83898e+09	9.26458	2	root	1		NS6	1.30612e+09	9.11598	2	root	1		NS7	root	3.57843e+07	7.55369	2
NS5	1.59659e+09	9.20319	2	root	1		NS6	8.96552e+08	8.95258	2	root	1		NS7	root	3.07292e+07	7.48755	2
S5	4.67033e+09	9.66935	2	root	1		S6	1.93939e+09	9.28767	2	root	1		S7	root	1.19792e+08	8.07843	2
S5	5.72165e+09	9.75752	2	root	1		S6	2.89773e+09	9.46206	2	root	1		S7	root	100000000	8	2
S5	6.13208e+09	9.78761	2	root	1		S6	2.14516e+09	9.33146	2	root	1		S7	root	1.12903e+08	8.05271	2
S5	6.84615e+09	9.83545	2	root	1		S6	2.5e+09	9.39794	2	root	1		S7	root	1.17021e+08	8.06826	2
mock	2.06349e+09	9.3146	2	shoot	1		mock	6.57025e+08	8.81758	2	shoot	1		mock	leaf	3.55319e+08	8.55062	2
mock	2.02797e+09	9.30706	2	shoot	1		mock	8.07692e+08	8.90725	2	shoot	1		mock	leaf	1.94828e+08	8.28965	2
mock	2.40741e+09	9.38155	2	shoot	1		mock	1.45522e+09	9.16293	2	shoot	1		mock	leaf	3.34158e+08	8.52395	2
mock	1.55738e+09	9.19239	2	shoot	1		mock	1.64773e+09	9.21689	2	shoot	1		mock	leaf	6.56109e+07	7.81698	2
NS5	1.45161e+08	8.16185	2	shoot	1		NS6	1.63793e+08	8.2143	2	shoot	1		NS7	leaf	6.38298e+06	6.80502	2
NS5	3.02817e+08	8.48118	2	shoot	1		NS6	2.59843e+08	8.41471	2	shoot	1		NS7	leaf	1.38075e+07	7.14012	2
NS5	1.08173e+08	8.03412	2	shoot	1		NS6	3.39695e+08	8.53109	2	shoot	1		NS7	leaf	6.09756e+06	6.78516	2
NS5	4.27778e+08	8.63122	2	shoot	1		NS6	2.13376e+08	8.32915	2	shoot	1		NS7	leaf	4.65116e+06	6.66756	2
S5	9.04908e+07	7.9566	2	shoot	1		S6	1.77326e+08	8.24877	2	shoot	1		S7	leaf	1.25786e+07	7.09963	2
S5	2.6087e+08	8.41642	2	shoot	1		S6	2.00599e+08	8.30233	2	shoot	1		S7	leaf	7.88591e+06	6.89685	2
S5	1.33858e+08	8.12665	2	shoot	1		S6	2.71845e+08	8.43432	2	shoot	1		S7	leaf	8.67052e+06	6.93805	2
S5	2.03297e+08	8.30813	2	shoot	1		S6	4.375e+08	8.64098	2	shoot	1		S7	leaf	9.74576e+06	6.98882	2
mock	1.01852e+09	9.00797	1	root	2		mock	6.5e+08	8.81291	1	root	2		mock	root	1111111111	9.04576	3
mock	1.17647e+09	9.07058	1	root	2		mock	4.0625e+08	8.60879	1	root	2		mock	root	1000000000	9	3
mock	9e+08	8.95424	1	root	2		mock	3.68421e+08	8.56634	1	root	2		mock	root	5.33333e+08	8.727	3
mock	7.82051e+08	8.89324	1	root	2		mock	3.84615e+08	8.58503	1	root	2		mock	root	8.87097e+08	8.94797	3
NS5	2.47222e+08	8.39309	1	root	2		NS6	1.00962e+08	8.00416	1	root	2		NS7	root	9.81481e+08	8.99188	3
NS5	2.38462e+08	8.37742	1	root	2		NS6	7.75e+07	7.8893	1	root	2		NS7	root	6.6129e+08	8.82039	3
NS5	1.05556e+08	8.02348	1	root	2		NS6	8.77358e+07	7.94318	1	root	2		NS7	root	6.57895e+08	8.81816	3
NS5	1.65517e+08	8.21884	1	root	2		NS6	1.08163e+08	8.03408	1	root	2		NS7	root	6.03448e+08	8.78064	3
S5	2.26923e+08	8.35588	1	root	2		S6	2.50962e+08	8.39961	1	root	2		S7	root	6.47727e+08	8.81139	3
S5	1.2069e+08	8.08167	1	root	2		S6	5.20833e+08	8.7167	1	root	2		S7	root	9.88095e+08	8.9948	3
S5	1.30682e+08	8.11622	1	root	2		S6	2.93103e+08	8.46702	1	root	2		S7	root	4.59677e+08	8.66245	3
S5	1.52174e+08	8.18234	1	root	2		S6	3.80435e+08	8.58028	1	root	2		S7	root	875000000	8.94201	3
mock	4.12037e+07	7.61494	1	shoot	2		mock	2.67361e+07	7.4271	1	shoot	2		mock	leaf	2042253521	9.31011	3
mock	6.53543e+07	7.81527	1	shoot	2		mock	1.56489e+07	7.19448	1	shoot	2		mock	leaf	500000000	8.69897	3
mock	6.15894e+07	7.78951	1	shoot	2		mock	1.28571e+07	7.10914	1	shoot	2		mock	leaf	3.15789e+08	8.4994	3
mock	3.625e+07	7.55931	1	shoot	2		mock	2.5e+07	7.39794	1	shoot	2		mock	leaf	1408450704	9.14874	3
NS5	1.19643e+07	7.07789	1	shoot	2		NS6	4.73485e+06	6.67531	1	shoot	2		NS7	leaf	5.2459e+08	8.71982	3
NS5	1.90722e+07	7.2804	1	shoot	2		NS6	4.79021e+06	6.68035	1	shoot	2		NS7	leaf	4.80769e+08	8.68194	3
NS5	1.65584e+07	7.21902	1	shoot	2		NS6	2.59259e+06	6.41373	1	shoot	2		NS7	leaf	3.70588e+08	8.56889	3
NS5	1.69318e+07	7.2287	1	shoot	2		NS6	6.91617e+06	6.83987	1	shoot	2		NS7	leaf	475000000	8.67669	3
S5	8.80137e+06	6.94455	1	shoot	2		S6	4.90625e+06	6.69075	1	shoot	2		S7	leaf	1.55063e+08	8.19051	3
S5	4.53237e+06	6.65633	1	shoot	2		S6	5.62092e+06	6.74981	1	shoot	2		S7	leaf	1.4759e+08	8.16906	3
S5	5.06993e+06	6.705	1	shoot	2		S6	8.04348e+06	6.90544	1	shoot	2		S7	leaf	1.26374e+08	8.10166	3
S5	6.49254e+06	6.81241	1	shoot	2		S6	2.10145e+06	6.32252	1	shoot	2		S7	leaf	1.22159e+08	8.08693	3
mock	8.18182e+09	9.91285	2	root	2		mock	2.76667e+09	9.44196	2	root	2		mock	root	7.80702e+08	8.89249	4
mock	8.46154e+09	9.92745	2	root	2		mock	2.2e+09	9.34242	2	root	2		mock	root	2.36486e+08	8.37381	4
mock	8.54839e+09	9.93188	2	root	2		mock	3.56579e+09	9.55216	2	root	2		mock	root	5.42254e+08	8.7342	4
mock	1.06522e+10	10.0274	2	root	2		mock	3.67949e+09	9.56579	2	root	2		mock	root	3.03279e+08	8.48184	4
NS5	8.65854e+09	9.93744	2	root	2		NS6	8.9e+08	8.94939	2	root	2		NS7	root	120000000	8.07918	4
NS5	9.81481e+09	9.99188	2	root	2		NS6	1.1e+09	9.04139	2	root	2		NS7	root	1.42857e+08	8.1549	4
NS5	5e+09	9.69897	2	root	2		NS6	1.22727e+09	9.08894	2	root	2		NS7	root	1.76768e+08	8.2474	4
NS5	7.22222e+09	9.85867	2	root	2		NS6	1.32353e+09	9.12173	2	root	2		NS7	root	1.26667e+08	8.10266	4
S5	1.19565e+10	10.0776	2	root	2		S6	2.13333e+09	9.32906	2	root	2		S7	root	250000000	8.39794	4
S5	1.17925e+10	10.0716	2	root	2		S6	3.35185e+09	9.52528	2	root	2		S7	root	275862069	8.44069	4
S5	5.94828e+09	9.77439	2	root	2		S6	2.39655e+09	9.37959	2	root	2		S7	root	3.83721e+08	8.58402	4
S5	1.5e+10	10.1761	2	root	2		S6	3.98718e+09	9.60067	2	root	2		S7	root	2.69663e+08	8.43082	4
mock	2.18254e+09	9.33896	2	shoot	2		mock	4.56835e+08	8.65976	2	shoot	2		mock	leaf	52500000	7.72016	4
mock	3.19328e+09	9.50424	2	shoot	2		mock	4.37126e+08	8.64061	2	shoot	2		mock	leaf	1.99422e+07	7.29977	4
mock	5.64103e+09	9.75136	2	shoot	2		mock	3.74317e+08	8.57324	2	shoot	2		mock	leaf	5.36723e+07	7.72975	4
mock	4.4086e+09	9.6443	2	shoot	2		mock	8.78205e+08	8.9436	2	shoot	2		mock	leaf	3.23129e+07	7.50938	4
NS5	1.21711e+09	9.08533	2	shoot	2		NS6	2.18254e+08	8.33896	2	shoot	2		NS7	leaf	1.01732e+07	7.00746	4
NS5	8e+08	8.90309	2	shoot	2		NS6	3.66667e+08	8.56427	2	shoot	2		NS7	leaf	1.59524e+07	7.20283	4
NS5	1.90476e+09	9.27984	2	shoot	2		NS6	1.27273e+08	8.10474	2	shoot	2		NS7	leaf	11250000	7.05115	4
NS5	1.4876e+09	9.17249	2	shoot	2		NS6	2.08333e+08	8.31876	2	shoot	2		NS7	leaf	7.69231e+06	6.88606	4
S5	1.99005e+09	9.29886	2	shoot	2		S6	3.31034e+08	8.51987	2	shoot	2		S7	leaf	2.07317e+07	7.31664	4
S5	1.55914e+09	9.19289	2	shoot	2		S6	2.58065e+08	8.41173	2	shoot	2		S7	leaf	1.92469e+07	7.28436	4
S5	1.45604e+09	9.16317	2	shoot	2		S6	1.49701e+08	8.17522	2	shoot	2		S7	leaf	1.79724e+07	7.2546	4
S5	1.46341e+09	9.16537	2	shoot	2		S6	2.27891e+08	8.35773	2	shoot	2		S7	leaf	2.86408e+07	7.45698	4
mock	1.05556e+09	9.02348	1	root	3		mock	3.58696e+08	8.55473	1	root	3		mock	root	5.88889e+08	8.77003	5
mock	4.07407e+08	8.61003	1	root	3		mock	7.07317e+08	8.84961	1	root	3		mock	root	250000000	8.39794	5
mock	4.69697e+08	8.67182	1	root	3		mock	1.4875e+09	9.17246	1	root	3		mock	root	4.71429e+08	8.67342	5
mock	4.72973e+08	8.67484	1	root	3		mock	6.33333e+08	8.80163	1	root	3		mock	root	4.53846e+08	8.65691	5
NS5	1.63265e+08	8.21289	1	root	3		NS6	8.02083e+08	8.90422	1	root	3		NS7	root	1.54472e+08	8.18885	5
NS5	2.33871e+08	8.36898	1	root	3		NS6	5.12346e+08	8.70956	1	root	3		NS7	root	1.17647e+08	8.07058	5
NS5	3.2e+08	8.50515	1	root	3		NS6	1.28049e+09	9.10738	1	root	3		NS7	root	2.02703e+08	8.30686	5
NS5	1.17647e+08	8.07058	1	root	3		NS6	5.54348e+08	8.74378	1	root	3		NS7	root	2.07317e+08	8.31664	5
S5	2.30769e+08	8.36318	1	root	3		S6	7.77778e+08	8.89086	1	root	3		S7	root	1.91919e+08	8.28312	5
S5	4.23729e+08	8.62709	1	root	3		S6	5.45455e+08	8.73676	1	root	3		S7	root	550000000	8.74036	5
S5	4.13043e+08	8.616	1	root	3		S6	6.38462e+08	8.80513	1	root	3		S7	root	250000000	8.39794	5
S5	2.66129e+08	8.42509	1	root	3		S6	4.56897e+08	8.65982	1	root	3		S7	root	2.99107e+08	8.47583	5
mock	1.40288e+08	8.14702	1	shoot	3		mock	1.99187e+07	7.29926	1	shoot	3		mock	leaf	2.12919e+07	7.32821	5
mock	6e+07	7.77815	1	shoot	3		mock	6.06061e+06	6.78252	1	shoot	3		mock	leaf	8.68421e+07	7.93873	5
mock	7.76699e+07	7.89025	1	shoot	3		mock	1.63934e+07	7.21467	1	shoot	3		mock	leaf	1.68269e+07	7.226	5
mock	6.45161e+07	7.80967	1	shoot	3		mock	1.07914e+07	7.03308	1	shoot	3		mock	leaf	410326087	8.61313	5
NS5	1.75573e+07	7.24446	1	shoot	3		NS6	3.59259e+07	7.55541	1	shoot	3		NS7	leaf	8.54701e+06	6.93181	5
NS5	2.28448e+07	7.35879	1	shoot	3		NS6	2.63158e+07	7.42022	1	shoot	3		NS7	leaf	1.54018e+07	7.18757	5
NS5	2.82313e+07	7.45073	1	shoot	3		NS6	2.42718e+06	6.3851	1	shoot	3		NS7	leaf	8.7108e+06	6.94006	5
NS5	2.66871e+07	7.4263	1	shoot	3		NS6	1.02459e+07	7.01055	1	shoot	3		NS7	leaf	7.94393e+06	6.90004	5
S5	1.79293e+07	7.25356	1	shoot	3		S6	2.17514e+07	7.33749	1	shoot	3		S7	leaf	7.07965e+06	6.85001	5
S5	2.62931e+07	7.41984	1	shoot	3		S6	1.56805e+07	7.19536	1	shoot	3		S7	leaf	4.19431e+07	7.62266	5
S5	1.31579e+07	7.11919	1	shoot	3		S6	1.15183e+07	7.06139	1	shoot	3		S7	leaf	1.19658e+07	7.07794	5
S5	2.32804e+07	7.36699	1	shoot	3		S6	2.7551e+07	7.44014	1	shoot	3		S7	leaf	1.02612e+07	7.0112	5
mock	1.27907e+10	10.1069	2	root	3		mock	6.92308e+09	9.8403	2	root	3
mock	1.15278e+10	10.0617	2	root	3		mock	1.02632e+10	10.0113	2	root	3
mock	1.83929e+10	10.2646	2	root	3		mock	5.96154e+09	9.77536	2	root	3
mock	1.16667e+10	10.0669	2	root	3		mock	7.75e+09	9.8893	2	root	3
NS5	5.96491e+09	9.7756	2	root	3		NS6	2.42187e+09	9.38415	2	root	3
NS5	9.32692e+09	9.96974	2	root	3		NS6	1.25e+09	9.09691	2	root	3
NS5	2.45283e+09	9.38967	2	root	3		NS6	1.73684e+09	9.23976	2	root	3
NS5	4.89583e+09	9.68983	2	root	3		NS6	2.08333e+09	9.31876	2	root	3
S5	1.63333e+10	10.2131	2	root	3		S6	3.4375e+09	9.53624	2	root	3
S5	8.75e+09	9.94201	2	root	3		S6	6.33929e+09	9.80204	2	root	3
S5	1.025e+10	10.0107	2	root	3		S6	4.61039e+09	9.66374	2	root	3
S5	1.47619e+10	10.1691	2	root	3		S6	4.375e+09	9.64098	2	root	3
mock	1.91429e+09	9.28201	2	shoot	3		mock	6.04839e+08	8.78164	2	shoot	3
mock	2.30496e+09	9.36266	2	shoot	3		mock	3.68098e+08	8.56596	2	shoot	3
mock	4.17266e+09	9.62041	2	shoot	3		mock	8.20313e+08	8.91398	2	shoot	3
mock	1.6443e+09	9.21598	2	shoot	3		mock	5.3719e+08	8.73013	2	shoot	3
NS5	1.07362e+09	9.03085	2	shoot	3		NS6	2.62295e+08	8.41879	2	shoot	3
NS5	1.86747e+09	9.27125	2	shoot	3		NS6	3.93443e+08	8.59488	2	shoot	3
NS5	1.2987e+09	9.11351	2	shoot	3		NS6	3.49673e+08	8.54366	2	shoot	3
NS5	1.0596e+09	9.02514	2	shoot	3		NS6	2.91892e+08	8.46522	2	shoot	3
S5	1.4574e+09	9.16358	2	shoot	3		S6	2.23077e+08	8.34845	2	shoot	3
S5	1.69811e+09	9.22997	2	shoot	3		S6	1.5493e+08	8.19013	2	shoot	3
S5	1.44737e+09	9.16058	2	shoot	3		S6	3.80319e+08	8.58015	2	shoot	3
S5	8.50515e+08	8.92968	2	shoot	3		S6	1.79739e+08	8.25464	2	shoot	3
mock	1.86538e+08	8.27077	1	root	4		mock	2.29167e+08	8.36015	1	root	4
mock	1.1e+08	8.04139	1	root	4		mock	1.725e+08	8.23679	1	root	4
mock	2.58824e+08	8.413	1	root	4		mock	1.16892e+08	8.06778	1	root	4
mock	3.13636e+08	8.49643	1	root	4		mock	1.67857e+08	8.22494	1	root	4
NS5	1.95e+08	8.29003	1	root	4		NS6	1e+08	8	1	root	4
NS5	8.48485e+07	7.92864	1	root	4		NS6	1.16071e+08	8.06473	1	root	4
NS5	2.09459e+08	8.3211	1	root	4		NS6	1.20192e+08	8.07988	1	root	4
NS5	2.11429e+08	8.32516	1	root	4		NS6	1.28409e+08	8.1086	1	root	4
S5	1.71277e+08	8.2337	1	root	4		S6	1.11111e+08	8.04576	1	root	4
S5	2.65278e+08	8.4237	1	root	4		S6	9.19643e+07	7.96362	1	root	4
S5	2.98333e+08	8.4747	1	root	4		S6	8.62745e+07	7.93588	1	root	4
S5	1.91026e+08	8.28109	1	root	4		S6	7.77778e+07	7.89086	1	root	4
mock	8.06931e+06	6.90684	1	shoot	4		mock	9.6087e+06	6.98266	1	shoot	4
mock	7.41379e+06	6.87004	1	shoot	4		mock	1.11236e+07	7.04625	1	shoot	4
mock	8.65079e+06	6.93706	1	shoot	4		mock	1.09813e+07	7.04065	1	shoot	4
mock	1.08333e+07	7.03476	1	shoot	4		mock	1.20283e+07	7.0802	1	shoot	4
NS5	2.7459e+06	6.43868	1	shoot	4		NS6	3.49206e+06	6.54308	1	shoot	4
NS5	2.95238e+06	6.47017	1	shoot	4		NS6	6.08209e+06	6.78405	1	shoot	4
NS5	1.65289e+06	6.21824	1	shoot	4		NS6	6.07477e+06	6.78353	1	shoot	4
NS5	1.73611e+06	6.23958	1	shoot	4		NS6	5.92593e+06	6.77276	1	shoot	4
S5	2.75281e+06	6.43978	1	shoot	4		S6	1.61538e+06	6.20828	1	shoot	4
S5	3.31288e+06	6.52021	1	shoot	4		S6	1.42857e+06	6.1549	1	shoot	4
S5	4.72973e+06	6.67484	1	shoot	4		S6	2.02206e+06	6.30579	1	shoot	4
S5	4.17808e+06	6.62098	1	shoot	4		S6	1.5528e+06	6.19111	1	shoot	4
mock	6.34615e+09	9.80251	2	root	4		mock	9.83333e+09	9.9927	2	root	4
mock	1.075e+10	10.0314	2	root	4		mock	5.16393e+09	9.71298	2	root	4
mock	9.66667e+09	9.98528	2	root	4		mock	5.4386e+09	9.73549	2	root	4
mock	8.33333e+09	9.92082	2	root	4		mock	5.67568e+09	9.75402	2	root	4
NS5	1.02857e+10	10.0122	2	root	4		NS6	2.76316e+09	9.44141	2	root	4
NS5	3.51351e+09	9.54574	2	root	4		NS6	2.33333e+09	9.36798	2	root	4
NS5	4.125e+09	9.61542	2	root	4		NS6	3.67925e+09	9.56576	2	root	4
NS5	4.44444e+09	9.64782	2	root	4		NS6	3.85714e+09	9.58627	2	root	4
S5	9.58333e+09	9.98152	2	root	4		S6	5.44444e+09	9.73595	2	root	4
S5	6.19565e+09	9.79209	2	root	4		S6	5e+09	9.69897	2	root	4
S5	9.82143e+09	9.99217	2	root	4		S6	8.33333e+09	9.92082	2	root	4
S5	1.06757e+10	10.0284	2	root	4		S6	7.42424e+09	9.87065	2	root	4
mock	1.63043e+09	9.2123	2	shoot	4		mock	2.94737e+08	8.46943	2	shoot	4
mock	2.94118e+09	9.46852	2	shoot	4		mock	3.03419e+08	8.48204	2	shoot	4
mock	7.76699e+08	8.89025	2	shoot	4		mock	3.62205e+08	8.55895	2	shoot	4
mock	1.95946e+09	9.29214	2	shoot	4		mock	2.03704e+08	8.309	2	shoot	4
NS5	1.68367e+08	8.22626	2	shoot	4		NS6	3.9e+08	8.59106	2	shoot	4
NS5	1.08696e+08	8.03621	2	shoot	4		NS6	4.37063e+08	8.64054	2	shoot	4
NS5	2.84884e+08	8.45467	2	shoot	4		NS6	3.85e+08	8.58546	2	shoot	4
NS5	2.06731e+08	8.31541	2	shoot	4		NS6	2.83654e+08	8.45279	2	shoot	4
S5	2.77523e+08	8.4433	2	shoot	4		S6	2.77372e+08	8.44306	2	shoot	4
S5	4.0884e+08	8.61155	2	shoot	4		S6	1.05263e+08	8.02228	2	shoot	4
S5	2.60989e+08	8.41662	2	shoot	4		S6	3.05344e+08	8.48479	2	shoot	4
S5	1.78082e+08	8.25062	2	shoot	4		S6	2.5e+08	8.39794	2	shoot	4
mock	8.75e+07	7.94201	1	root	5
mock	9.74359e+07	7.98872	1	root	5
mock	9.01639e+07	7.95503	1	root	5
mock	9e+07	7.95424	1	root	5
NS5	3.58108e+07	7.55401	1	root	5
NS5	5.57971e+07	7.74661	1	root	5
NS5	3.58491e+07	7.55448	1	root	5
NS5	1.69811e+07	7.22997	1	root	5
S5	9.30769e+07	7.96884	1	root	5
S5	6.875e+07	7.83727	1	root	5
S5	1.29167e+08	8.11115	1	root	5
S5	1.56977e+08	8.19584	1	root	5
mock	1.63158e+07	7.21261	1	shoot	5
mock	1.83544e+07	7.26374	1	shoot	5
mock	1.06132e+07	7.02585	1	shoot	5
mock	1.13636e+07	7.05552	1	shoot	5
NS5	3.55191e+06	6.55046	1	shoot	5
NS5	9.48718e+06	6.97714	1	shoot	5
NS5	5.6338e+06	6.7508	1	shoot	5
NS5	7.5e+06	6.87506	1	shoot	5
S5	1.06145e+07	7.0259	1	shoot	5
S5	6.64336e+06	6.82239	1	shoot	5
S5	3.61842e+06	6.55852	1	shoot	5
S5	4.72973e+06	6.67484	1	shoot	5
mock	4.89796e+09	9.69002	2	root	5
mock	5.80357e+09	9.7637	2	root	5
mock	4.39394e+09	9.64285	2	root	5
mock	6.38889e+09	9.80543	2	root	5
NS5	1.05634e+09	9.0238	2	root	5
NS5	1.63934e+09	9.21467	2	root	5
NS5	1.97368e+09	9.29528	2	root	5
NS5	2.27273e+09	9.35655	2	root	5
S5	4.47761e+09	9.65105	2	root	5
S5	6.30952e+09	9.8	2	root	5
S5	6e+09	9.77815	2	root	5
S5	3.13008e+09	9.49556	2	root	5
mock	1.63415e+09	9.21329	2	shoot	5
mock	2.66892e+09	9.42634	2	shoot	5
mock	2.05479e+09	9.31277	2	shoot	5
mock	2.95302e+09	9.47027	2	shoot	5
NS5	1.1086e+09	9.04477	2	shoot	5
NS5	1.0733e+09	9.03072	2	shoot	5
NS5	1.31737e+09	9.11971	2	shoot	5
NS5	6.66667e+08	8.82391	2	shoot	5
S5	3.37302e+08	8.52802	2	shoot	5
S5	7.58755e+08	8.8801	2	shoot	5
S5	1.20787e+09	9.08202	2	shoot	5
S5	4.70852e+08	8.67288	2	shoot	5
