# Supplementary material for: Coordination of microbe–host homeostasis by crosstalk with plant innate immunity
Source: Nat Plants. 2021 May 24;7(6):814–25. doi: 10.1038/s41477-021-00920-2 (PMC8208891; doi:10.1038/s41477-021-00920-2)
Supplement: Source Data Extended Data Fig. 1 — Statistical source data. [file 41477_2021_920_MOESM9_ESM.xlsx]

## Sheet: EDFig1
variable	value	suppressive
Root456	3.90999	FALSE
Root456	3.74016	FALSE
Root456	3.51713	FALSE
Root456	3.52969	FALSE
Root456	3.36401	FALSE
Root456	4.14581	FALSE
Root456	2.90658	FALSE
Root456	3.76955	FALSE
Root101	7.69995	TRUE
Root101	7.64089	TRUE
Root101	7.64437	TRUE
Root101	7.75964	TRUE
Root101	7.35388	TRUE
Root101	7.16768	TRUE
Root101	7.79867	TRUE
Root101	7.59198	TRUE
Root53	4.96094	FALSE
Root53	5.33219	FALSE
Root53	5.17432	FALSE
Root53	4.654	FALSE
Root53	5.97848	FALSE
Root53	4.42476	FALSE
Root53	4.41481	FALSE
Root53	4.93459	FALSE
Root1464	3.75696	TRUE
Root1464	3.89917	TRUE
Root1464	5	TRUE
Root1464	5.00654	TRUE
Root1464	3.94706	TRUE
Root1464	4.04806	TRUE
Root1464	3.75387	TRUE
Root1464	3.46428	TRUE
Root60	9.15783	FALSE
Root60	8.86434	FALSE
Root60	9.20429	FALSE
Root60	9.1917	FALSE
Root60	9.0563	FALSE
Root60	9.10761	FALSE
Root60	9.23963	FALSE
Root60	8.89734	FALSE
Root553	7.95642	TRUE
Root553	7.51592	TRUE
Root553	7.863	TRUE
Root553	7.68804	TRUE
Root553	7.90638	TRUE
Root553	7.90068	TRUE
Root553	7.77643	TRUE
Root553	7.47197	TRUE
Root231	3.91144	FALSE
Root231	4.24622	FALSE
Root231	4.76188	FALSE
Root231	4.76151	FALSE
Root231	4.2722	FALSE
Root231	4.83494	FALSE
Root231	4.45459	FALSE
Root231	4.31922	FALSE
Root268	5.1867	TRUE
Root268	4.98966	TRUE
Root268	5.0729	TRUE
Root268	5.37519	TRUE
Root268	5.31113	TRUE
Root268	5.1355	TRUE
Root268	4.91709	TRUE
Root268	4.67415	TRUE
Root482	4.77965	FALSE
Root482	4.5967	FALSE
Root482	5.01443	FALSE
Root482	4.90309	FALSE
Root482	4.8445	FALSE
Root482	4.88671	FALSE
Root482	4.45644	FALSE
Root482	4.81201	FALSE
Root1212	5.14688	TRUE
Root1212	4.57667	TRUE
Root1212	4.73476	TRUE
Root1212	4.64014	TRUE
Root1212	4.92567	TRUE
Root1212	4.8702	TRUE
Root1212	4.92581	TRUE
Root1212	4.67235	TRUE
Root1290	3.76629	FALSE
Root1290	3.81201	FALSE
Root1290	4.07447	FALSE
Root1290	3.9431	FALSE
Root1290	3.62215	FALSE
Root1290	4.10313	FALSE
Root1290	3.92131	FALSE
Root487D2Y	3.80811	TRUE
Root487D2Y	3.85877	TRUE
Root487D2Y	4.43573	TRUE
Root487D2Y	4.68194	TRUE
Root487D2Y	4.28727	TRUE
Root487D2Y	3.8593	TRUE
Root487D2Y	3.9633	TRUE
Root487D2Y	4.79511	TRUE
Root1294	2.51689	FALSE
Root1294	2.68682	FALSE
Root1294	2.48337	FALSE
Root1294	2.50515	FALSE
Root1294	2.5526	FALSE
Root1294	2.45284	FALSE
Root1294	3.0661	FALSE
Root241	4.1705	TRUE
Root241	4.49252	TRUE
Root241	4.30042	TRUE
Root241	4.25853	TRUE
Root241	4.69897	TRUE
Root241	5.1347	TRUE
Root241	3.97415	TRUE
Root241	4.10763	TRUE
Root568	2.84076	FALSE
Root568	2.23427	FALSE
Root568	1.86585	FALSE
Root568	2.32522	FALSE
Root568	1.82303	FALSE
Root568	0.712543	FALSE
Root568	1.70745	FALSE
Root568	1.18653	FALSE
Root267	2.67369	TRUE
Root267	2.66324	TRUE
Root267	2.91194	TRUE
Root267	2.84078	TRUE
Root267	3.26799	TRUE
Root267	1.84685	TRUE
Root267	2.92337	TRUE
Root267	2.79953	TRUE
Root434	3.16115	FALSE
Root434	3.2485	FALSE
Root434	2.72623	FALSE
Root434	2.76543	FALSE
Root434	2.98264	FALSE
Root434	2.59023	FALSE
Root434	3.05524	FALSE
Root434	2.97851	FALSE
Root16D2	2.84083	TRUE
Root16D2	3.4094	TRUE
Root16D2	2.76287	TRUE
Root16D2	2.86214	TRUE
Root16D2	3.15749	TRUE
Root16D2	3.3104	TRUE
Root16D2	2.73153	TRUE
Root16D2	3.26146	TRUE
Root9	3.54312	FALSE
Root9	3.33077	FALSE
Root9	3.46651	FALSE
Root9	3.71852	FALSE
Root9	3.69252	FALSE
Root9	3.02137	FALSE
Root9	3.45712	FALSE
Root9	3.73269	FALSE
Root569	3.89481	TRUE
Root569	3.45692	TRUE
Root569	3.9808	TRUE
Root569	4.05679	TRUE
Root569	4.0269	TRUE
Root569	4.33157	TRUE
Root569	4.024	TRUE
Root569	4.05991	TRUE
Root68	3.9224	FALSE
Root68	4.0939	FALSE
Root68	3.78174	FALSE
Root68	4.13104	FALSE
Root68	3.83637	FALSE
Root68	4.03779	FALSE
Root68	3.77815	FALSE
Root68	3.7708	FALSE
Root329	2.95565	TRUE
Root329	3.07065	TRUE
Root329	4.09628	TRUE
Root329	2.95424	TRUE
Root329	2.9064	TRUE
Root329	3.28053	TRUE
Root329	2.95508	TRUE
Root329	3.00873	TRUE
