# Supplementary material for: Coordination of microbe–host homeostasis by crosstalk with plant innate immunity
Source: Nat Plants. 2021 May 24;7(6):814–25. doi: 10.1038/s41477-021-00920-2 (PMC8208891; doi:10.1038/s41477-021-00920-2)
Supplement: Source Data Extended Data Fig. 2 — Statistical source data. [file 41477_2021_920_MOESM10_ESM.xlsx]

## Sheet: EDFig2
2a											2b								2c					2d
treatment	value	replicate	flg22	genotype		treatment	value	replicate	flg22		treatment	replicate	rootlength	atpep1	flg22	genotype	Root342		genotype	shoot_w	root_w	replicate		treatment	value	replicate
atpep1	1.032	1	1	0		101	6.229	1	1		atpep1	1	1.279	TRUE	FALSE	Col-0	FALSE		col-0	0.43	0.0184	R1		mock	4.229	1
atpep1	1.894	1	1	0		101	9.923	1	1		atpep1	1	1.279	TRUE	FALSE	Col-0	FALSE		col-0	0.4	0.0355	R1		mock	3.427	1
atpep1	0.998	1	1	0		101	9.487	1	1		atpep1	1	0.852	TRUE	FALSE	Col-0	FALSE		col-0	0.57	0.0352	R1		mock	3.6	1
atpep1	1.154	1	1	0		101	10.329	1	1		atpep1	1	1.197	TRUE	FALSE	Col-0	FALSE		col-0	0.56	0.0341	R1		mock	3.368	1
atpep1	1.219	1	1	0		101	8.802	1	1		flg22	1	1.135	FALSE	TRUE	pWER	FALSE		col-0	1.04	0.0674	R1		mock	4.504	1
atpep1	1.488	1	1	0		101	9.933	1	1		flg22	1	1.552	FALSE	TRUE	pWER	FALSE		col-0	0.61	0.0391	R1		mock	3.226	1
atpep1	1.09	1	1	0		101	9.818	1	1		flg22	1	2.181	FALSE	TRUE	pWER	FALSE		col-0	0.59	0.0333	R1		mock	4.166	1
atpep1	1.033	1	1	0		101	10.191	1	1		flg22	1	1.317	FALSE	TRUE	pWER	FALSE		col-0	0.4756	0.0079	R2		mock	4.062	1
atpep1	0.543	1	1	0		101	6.054	2	1		flg22	1	1.195	FALSE	TRUE	pWER	FALSE		col-0	0.4219	0.0137	R2		mock	3.761	1
atpep1	1.134	1	1	0		101	4.65	2	1		flg22	1	2.208	FALSE	TRUE	pWER	FALSE		col-0	0.6226	0.0145	R2		mock	3.78	1
atpep1	0.748	1	1	0		101	9.387	2	1		flg22	1	2.037	FALSE	TRUE	pWER	FALSE		col-0	0.3866	0.0074	R2		mock	3.529	1
atpep1	0.986	2	1	0		101	6.229	2	1		R342+flg22_pWER	1	4.072	FALSE	TRUE	pWER	TRUE		col-0	0.6928	0.0186	R2		mock	4.001	1
atpep1	1.173	2	1	0		101	6.319	2	1		R342+flg22_pWER	1	5.076	FALSE	TRUE	pWER	TRUE		col-0	0.3468	0.0056	R2		flg22	0.709	1
atpep1	0.833	2	1	0		101	6.045	2	1		R342+flg22_pWER	1	4.447	FALSE	TRUE	pWER	TRUE		col-0	0.7558	0.0172	R2		flg22	0.92	1
atpep1	1.09	2	1	0		101	8.599	2	1		R342+flg22_pWER	1	3.001	FALSE	TRUE	pWER	TRUE		fls2_SAIL	0.59	0.0293	R1		flg22	1.34	1
atpep1	0.596	2	1	0		101	5.688	2	1		R342+flg22_pWER	1	3.48	FALSE	TRUE	pWER	TRUE		fls2_SAIL	0.37	0.0179	R1		flg22	1.077	1
atpep1	0.897	2	1	0		101	7.513	2	1		R342+flg22_pWER	1	5.771	FALSE	TRUE	pWER	TRUE		fls2_SAIL	0.56	0.0739	R1		flg22	0.793	1
atpep1	0.708	2	1	0		101	6.412	2	1		R342+flg22_pWER	1	4.909	FALSE	TRUE	pWER	TRUE		fls2_SAIL	0.53	0.0348	R1		flg22	0.631	1
atpep1	0.82	2	1	0		101	5.545	3	1		R342+atpep1_Col	1	1.205	TRUE	FALSE	Col-0	TRUE		fls2_SAIL	0.83	0.0333	R1		flg22	1.009	1
atpep1	1.321	2	1	0		101	4.365	3	1		R342+atpep1_Col	1	0.642	TRUE	FALSE	Col-0	TRUE		fls2_SAIL	0.38	0.0431	R1		flg22	1.019	1
atpep1	0.904	2	1	0		101	7.106	3	1		R342+atpep1_Col	1	1.547	TRUE	FALSE	Col-0	TRUE		fls2_SAIL	0.65	0.0412	R1		flg22	1.099	1
atpep1	1.394	3	1	0		101	5.325	3	1		R342+atpep1_Col	1	0.993	TRUE	FALSE	Col-0	TRUE		fls2_SAIL	0.5691	0.0157	R2		flg22	1.226	1
atpep1	0.878	3	1	0		101	4.854	3	1		pWER	1	5.127	FALSE	FALSE	pWER	FALSE		fls2_SAIL	0.3604	0.0116	R2		flg22	0.929	1
atpep1	0.602	3	1	0		101	8.016	3	1		pWER	1	3.174	FALSE	FALSE	pWER	FALSE		fls2_SAIL	0.5441	0.0171	R2		flg22	0.687	1
atpep1	0.373	3	1	0		101	7.614	3	1		pWER	1	4.143	FALSE	FALSE	pWER	FALSE		fls2_SAIL	0.7793	0.0227	R2		flg22	0.658	1
atpep1	0.538	3	1	0		101	7.944	3	1		pWER	1	5.276	FALSE	FALSE	pWER	FALSE		fls2_SAIL	0.5569	0.016	R2		flg22	0.529	1
atpep1	1.086	3	1	0		101	7.872	3	1		Col	1	3.146	FALSE	FALSE	Col-0	FALSE		fls2_SAIL	0.7976	0.0217	R2		NS1	0.942	1
atpep1	1.158	3	1	0		101	4.06	3	1		Col	1	3.248	FALSE	FALSE	Col-0	FALSE		fls2_SAIL	0.5184	0.0263	R2		NS1	1.237	1
atpep1	0.681	3	1	0		101	9.848	4	1		Col	1	3.674	FALSE	FALSE	Col-0	FALSE		WER	1.02	0.0519	R1		NS1	1.79	1
atpep1	0.423	3	1	0		101	6.544	4	1		Col	1	4.834	FALSE	FALSE	Col-0	FALSE		WER	0.78	0.031	R1		NS1	0.984	1
atpep1	0.621	3	1	0		101	5.916	4	1		R342_pWER	1	7.673	FALSE	FALSE	pWER	TRUE		WER	0.92	0.0406	R1		NS1	0.936	1
atpep1	0.566	4	1	0		101	5.181	4	1		R342_pWER	1	5.55	FALSE	FALSE	pWER	TRUE		WER	0.52	0.028	R1		NS1	1.083	1
atpep1	1.081	4	1	0		101	9.773	4	1		R342_pWER	1	8.169	FALSE	FALSE	pWER	TRUE		WER	0.54	0.0243	R1		NS1	1.225	1
atpep1	0.93	4	1	0		101	9.647	4	1		R342_Col	1	4.722	FALSE	FALSE	Col-0	TRUE		WER	0.86	0.0322	R1		NS1	1.216	1
atpep1	0.864	4	1	0		11	5.704	2	1		R342_Col	1	6.274	FALSE	FALSE	Col-0	TRUE		WER	0.71	0.0475	R1		NS1	0.877	1
atpep1	0.605	4	1	0		11	8.073	2	1		R342_Col	1	6.061	FALSE	FALSE	Col-0	TRUE		WER	0.4922	0.0075	R2		NS1	1.268	1
atpep1	0.894	4	1	0		11	6.908	2	1		R342_Col	1	7.073	FALSE	FALSE	Col-0	TRUE		WER	0.4418	0.0088	R2		NS1	1.362	1
atpep1	1.045	4	1	0		11	7.245	2	1		R342_Col	1	5.064	FALSE	FALSE	Col-0	TRUE		WER	0.5433	0.0108	R2		NS1	0.926	1
atpep1	0.559	4	1	0		11	7.191	2	1		flg22	2	1.227	FALSE	TRUE	pWER	FALSE		WER	0.5583	0.0137	R2		NS1+1212	2.254	1
atpep1	1.026	4	1	0		11	7.536	2	1		flg22	2	1.237	FALSE	TRUE	pWER	FALSE		WER	0.8853	0.022	R2		NS1+1212	2.581	1
atpep1	0.896	4	1	0		11	6.691	2	1		flg22	2	1.485	FALSE	TRUE	pWER	FALSE		WER	0.7447	0.013	R2		NS1+1212	2.854	1
mock	8.472	1	0	0		11	5.163	2	1		flg22	2	1.457	FALSE	TRUE	pWER	FALSE		WER	0.652	0.0167	R2		NS1+1212	2.546	1
mock	6.605	1	0	0		11	7.193	2	1		flg22	2	1.091	FALSE	TRUE	pWER	FALSE							NS1+1212	2.788	1
mock	7.847	1	0	0		11	5.568	2	1		flg22	2	2.355	FALSE	TRUE	pWER	FALSE							NS1+1212	3.02	1
mock	7.477	1	0	0		11	4.443	3	1		flg22	2	1.979	FALSE	TRUE	pWER	FALSE							NS1+1212	4.108	1
mock	6.208	1	0	0		11	3.019	3	1		flg22	2	1.187	FALSE	TRUE	pWER	FALSE							NS1+1212	3.813	1
mock	8.531	1	0	0		11	5.691	3	1		atpep1	2	0.58	TRUE	FALSE	Col-0	FALSE							NS1+1212	3.804	1
mock	7.042	1	0	0		11	5.725	3	1		atpep1	2	0.943	TRUE	FALSE	Col-0	FALSE							NS1+1212	3.305	1
mock	5.099	1	0	0		11	4.807	3	1		atpep1	2	1.549	TRUE	FALSE	Col-0	FALSE							NS1+1212	2.184	1
mock	6.497	1	0	0		11	5.968	3	1		atpep1	2	1.438	TRUE	FALSE	Col-0	FALSE							NS1+1212	2.149	1
mock	4.971	1	0	0		11	5.732	3	1		atpep1	2	0.831	TRUE	FALSE	Col-0	FALSE							NS1+179	3.379	1
mock	7.403	1	0	0		11	4.304	3	1		atpep1	2	0.833	TRUE	FALSE	Col-0	FALSE							NS1+179	2.908	1
mock	5.824	2	0	0		11	7.159	4	1		atpep1	2	0.886	TRUE	FALSE	Col-0	FALSE							NS1+179	2.996	1
mock	7.785	2	0	0		11	9.932	4	1		R342+atpep1_Col	2	1.668	TRUE	FALSE	Col-0	TRUE							NS1+179	3.051	1
mock	5.723	2	0	0		11	10.257	4	1		R342+atpep1_Col	2	1.295	TRUE	FALSE	Col-0	TRUE							NS1+179	2.736	1
mock	4.661	2	0	0		11	6.391	4	1		R342+atpep1_Col	2	0.98	TRUE	FALSE	Col-0	TRUE							NS1+179	2.856	1
mock	3.551	2	0	0		11	9.908	4	1		R342+atpep1_Col	2	1.077	TRUE	FALSE	Col-0	TRUE							NS1+179	2.844	1
mock	5.781	2	0	0		11	8.56	4	1		R342+atpep1_Col	2	0.879	TRUE	FALSE	Col-0	TRUE							NS1+179	3.444	1
mock	7.109	2	0	0		11	8.159	4	1		R342+atpep1_Col	2	0.871	TRUE	FALSE	Col-0	TRUE							NS1+179	2.682	1
mock	5.967	2	0	0		11	10.112	4	1		R342+atpep1_Col	2	0.718	TRUE	FALSE	Col-0	TRUE							NS1+179	2.447	1
mock	4.91	2	0	0		11	7.729	4	1		R342+atpep1_Col	2	0.921	TRUE	FALSE	Col-0	TRUE							NS1+179	2.781	1
mock	5.91	2	0	0		11	8.519	4	1		R342+atpep1_Col	2	0.76	TRUE	FALSE	Col-0	TRUE							NS1+179	2.684	1
mock	8.027	3	0	0		1212	10.162	1	1		R342+flg22_pWER	2	2.708	FALSE	TRUE	pWER	TRUE							NS1+179	2.547	1
mock	5.885	3	0	0		1212	10.467	1	1		R342+flg22_pWER	2	2.972	FALSE	TRUE	pWER	TRUE							NS1+342	3.46	1
mock	4.226	3	0	0		1212	10.419	1	1		R342+flg22_pWER	2	3.398	FALSE	TRUE	pWER	TRUE							NS1+342	4.105	1
mock	6.732	3	0	0		1212	10.184	1	1		R342+flg22_pWER	2	3.311	FALSE	TRUE	pWER	TRUE							NS1+342	4.467	1
mock	5.158	3	0	0		1212	9.894	1	1		R342+flg22_pWER	2	3.267	FALSE	TRUE	pWER	TRUE							NS1+342	4.655	1
mock	5.825	3	0	0		1212	8.749	1	1		R342+flg22_pWER	2	2.794	FALSE	TRUE	pWER	TRUE							NS1+342	4.225	1
mock	8.179	4	0	0		1212	10.497	1	1		R342+flg22_pWER	2	2.62	FALSE	TRUE	pWER	TRUE							NS1+342	4.43	1
mock	6.912	4	0	0		1212	10.562	1	1		R342+flg22_pWER	2	2.118	FALSE	TRUE	pWER	TRUE							NS1+342	3.008	1
mock	5.828	4	0	0		1212	10.434	1	1		R342+flg22_pWER	2	2.226	FALSE	TRUE	pWER	TRUE							NS1+342	3.706	1
mock	3.454	4	0	0		1212	9.742	2	1		pWER	2	3.448	FALSE	FALSE	pWER	FALSE							NS1+342	3.877	1
mock	4.369	4	0	0		1212	9.142	2	1		pWER	2	4.48	FALSE	FALSE	pWER	FALSE							NS1+342	4.456	1
mock	6.774	4	0	0		1212	7.22	2	1		pWER	2	4.749	FALSE	FALSE	pWER	FALSE							NS1+342	3.293	1
mock	3.745	4	0	0		1212	9.172	2	1		pWER	2	4.573	FALSE	FALSE	pWER	FALSE							NS1+342	4.009	1
mock	4.478	4	0	0		1212	10.475	2	1		pWER	2	4.661	FALSE	FALSE	pWER	FALSE							NS1+342	3.901	1
mock	7.145	4	0	0		1212	7.373	2	1		Col	2	3.42	FALSE	FALSE	Col-0	FALSE							NS1+342	3.093	1
mock	6.413	4	0	0		1212	8.52	2	1		Col	2	2.53	FALSE	FALSE	Col-0	FALSE							NS1+16D2	3.035	1
pepr1pepr2	8.583	1	1	1		1212	7.697	2	1		R342_pWER	2	4.182	FALSE	FALSE	pWER	TRUE							NS1+16D2	2.295	1
pepr1pepr2	7.146	1	1	1		1212	10.442	2	1		R342_pWER	2	4.46	FALSE	FALSE	pWER	TRUE							NS1+16D2	2.712	1
pepr1pepr2	10.227	1	1	1		1212	9.594	3	1		R342_pWER	2	4.749	FALSE	FALSE	pWER	TRUE							NS1+16D2	1.762	1
pepr1pepr2	10.345	1	1	1		1212	8.871	3	1		R342_pWER	2	3.847	FALSE	FALSE	pWER	TRUE							NS1+16D2	1.944	1
pepr1pepr2	10.48	1	1	1		1212	10.142	3	1		R342_pWER	2	4.17	FALSE	FALSE	pWER	TRUE							NS1+16D2	1.751	1
pepr1pepr2	4.165	1	1	1		1212	10.082	3	1		R342_Col	2	4.904	FALSE	FALSE	Col-0	TRUE							NS1+553	3.092	1
pepr1pepr2	10.716	1	1	1		1212	7.342	3	1		R342_Col	2	4.548	FALSE	FALSE	Col-0	TRUE							NS1+553	4.042	1
pepr1pepr2	5.859	1	1	1		1212	9.035	3	1		R342_Col	2	2.788	FALSE	FALSE	Col-0	TRUE							NS1+553	3.554	1
pepr1pepr2	9.766	1	1	1		1212	8.086	3	1		R342_Col	2	3.639	FALSE	FALSE	Col-0	TRUE							NS1+553	3.944	1
pepr1pepr2	6.72	3	1	1		1212	9.112	3	1															NS1+553	3.643	1
pepr1pepr2	4.631	3	1	1		1212	7.565	3	1															NS1+553	3.585	1
pepr1pepr2	7.678	3	1	1		1212	9.298	3	1															NS1+553	4.085	1
pepr1pepr2	6.912	3	1	1		1212	9.039	4	1															NS1+553	4.193	1
pepr1pepr2	7.022	3	1	1		1212	9.886	4	1															NS1+553	3.843	1
pepr1pepr2	4.868	3	1	1		1212	8.058	4	1															NS1+553	3.836	1
pepr1pepr2	7.305	3	1	1		1212	9.94	4	1															NS1+553	3.901	1
pepr1pepr2	6.317	3	1	1		1212	9.369	4	1															NS1+553	3.08	1
pepr1pepr2	6.414	3	1	1		1212	7.411	4	1															NS1+342+16D2	4.031	1
pepr1pepr2	6.133	3	1	1		1212	9.842	4	1															NS1+342+16D2	3.689	1
pepr1pepr2	8.823	4	1	1		1212	7.141	4	1															NS1+342+16D2	4.38	1
pepr1pepr2	5.294	4	1	1		1212	9.563	4	1															NS1+342+16D2	4.854	1
pepr1pepr2	6.825	4	1	1		1290	0.598	2	1															NS1+342+16D2	5.316	1
pepr1pepr2	7.152	4	1	1		1290	1.299	2	1															NS1+342+16D2	4.439	1
pepr1pepr2	8.763	4	1	1		1290	1.029	2	1															NS1+342+16D2	3.898	1
pepr1pepr2	9.395	4	1	1		1290	1.033	2	1															NS1+342+16D2	4.456	1
pepr1pepr2	8.804	4	1	1		1290	1.081	2	1															NS1+342+16D2	3.46	1
pepr1pepr2	9.546	4	1	1		1290	1.095	2	1															NS1+342+16D2	3.9	1
pepr1pepr2	7.288	4	1	1		1290	1.011	2	1															NS1+342+16D2	3.374	1
pepr1pepr2	8.94	4	1	1		1290	0.955	2	1															NS1+342+16D2	3.149	1
						1290	1.089	2	1															NS1+553+1212	4.481	1
						1290	1.058	2	1															NS1+553+1212	4.91	1
						1290	0.957	2	1															NS1+553+1212	4.687	1
						1290	0.782	3	1															NS1+553+1212	4.164	1
						1290	0.756	3	1															NS1+553+1212	4.467	1
						1290	0.81	3	1															NS1+553+1212	3.716	1
						1290	0.897	3	1															NS1+553+1212	4.291	1
						1290	0.986	3	1															NS1+553+1212	4.038	1
						1290	1.744	3	1															NS1+553+1212	5.196	1
						1290	0.861	3	1															NS1+553+1212	3.754	1
						1290	0.961	3	1															NS1+553+1212	3.691	1
						1290	0.755	3	1															NS1+553+1212	3.578	1
						1290	0.959	3	1															NS1+553+1212	3.882	1
						1290	0.735	4	1															NS1+553+1212+16D2	4.159	1
						1290	1.118	4	1															NS1+553+1212+16D2	4.672	1
						1290	0.679	4	1															NS1+553+1212+16D2	4.416	1
						1290	0.595	4	1															NS1+553+1212+16D2	3.863	1
						1290	0.892	4	1															NS1+553+1212+16D2	3.456	1
						1290	1.363	4	1															NS1+553+1212+16D2	3.92	1
						1290	0.475	4	1															NS1+553+1212+16D2	4.194	1
						1290	0.765	4	1															NS1+553+1212+16D2	4.584	1
						1290	0.864	4	1															NS1+553+1212+16D2	3.785	1
						1290	0.503	4	1															NS1+553+1212+16D2	3.354	1
						1295	9.436	1	1															NS1+553+1212+16D2	3.011	1
						1295	8.598	1	1															NS1+553+1212+16D2+179	2.151	1
						1295	10.241	1	1															NS1+553+1212+16D2+179	3.174	1
						1295	10.423	1	1															NS1+553+1212+16D2+179	3.512	1
						1295	10.303	1	1															NS1+553+1212+16D2+179	3.739	1
						1295	10.225	1	1															NS1+553+1212+16D2+179	3.412	1
						1295	9.805	1	1															NS1+553+1212+16D2+179	3.74	1
						1295	10.141	1	1															NS1+553+1212+16D2+179	3.439	1
						1295	7.635	1	1															NS1+553+1212+16D2+179	3.899	1
						1295	8.995	1	1															NS1+553+1212+16D2+179	3.82	1
						1295	9.806	1	1															NS1+553+1212+16D2+179	3.46	1
						1295	8.403	1	1															NS1+553+1212+16D2+179	3.428	1
						1295	9.712	2	1															NS1+S1	4.569	1
						1295	10.307	2	1															NS1+S1	4.619	1
						1295	7.863	2	1															NS1+S1	4.721	1
						1295	10.02	2	1															NS1+S1	4.581	1
						1295	9.992	2	1															NS1+S1	4.382	1
						1295	9.983	2	1															NS1+S1	3.404	1
						1295	10.223	2	1															NS1+S1	4.436	1
						1295	7.518	2	1															NS1+S1	3.616	1
						1295	9.998	2	1															NS1+S1	3.873	1
						1295	7.112	2	1															NS1+S1	3.801	1
						1295	9.646	3	1															NS1+S1	4.161	1
						1295	7.474	3	1															mock	4.82	2
						1295	9.786	3	1															mock	5.077	2
						1295	8.846	3	1															mock	3.748	2
						1295	10.203	3	1															mock	4.409	2
						1295	6.324	3	1															mock	4.197	2
						1295	7.613	3	1															mock	4.396	2
						1295	8.159	3	1															mock	4.925	2
						1295	5.596	3	1															mock	5.071	2
						1295	5.829	3	1															mock	4.579	2
						1295	6.902	3	1															mock	4.089	2
						1295	9.437	4	1															flg22	0.527	2
						1295	9.166	4	1															flg22	0.514	2
						1295	8.509	4	1															flg22	0.543	2
						1295	9.922	4	1															flg22	1.195	2
						1295	4.876	4	1															flg22	0.81	2
						1295	9.346	4	1															flg22	1.042	2
						1295	8.344	4	1															flg22	0.934	2
						1295	9.41	4	1															flg22	0.956	2
						1295	8.061	4	1															flg22	0.939	2
						1295	9.142	4	1															flg22	1.058	2
						16D2	8.702	1	1															flg22	0.579	2
						16D2	7.925	1	1															flg22	0.874	2
						16D2	10.114	1	1															flg22	0.845	2
						16D2	10.897	1	1															NS1	0.696	2
						16D2	10.151	1	1															NS1	0.879	2
						16D2	10.253	1	1															NS1	1.023	2
						16D2	10.575	1	1															NS1	0.966	2
						16D2	10.487	1	1															NS1	1.359	2
						16D2	7.674	1	1															NS1	0.884	2
						16D2	10.25	1	1															NS1	0.844	2
						16D2	8.59	1	1															NS1	1.268	2
						16D2	10.583	1	1															NS1	1.018	2
						16D2	9.587	2	1															NS1	0.965	2
						16D2	8.313	2	1															NS1	1.046	2
						16D2	9.807	2	1															NS1	0.97	2
						16D2	8.787	2	1															NS1+1212	2.368	2
						16D2	7.147	2	1															NS1+1212	3.64	2
						16D2	9.972	2	1															NS1+1212	3.181	2
						16D2	9.817	3	1															NS1+1212	3.002	2
						16D2	8.715	3	1															NS1+1212	2.976	2
						16D2	4.351	3	1															NS1+1212	2.722	2
						16D2	5.096	3	1															NS1+1212	2.601	2
						16D2	6.605	3	1															NS1+1212	2.377	2
						16D2	5.166	3	1															NS1+1212	2.33	2
						16D2	5.424	3	1															NS1+1212	2.741	2
						16D2	4.486	3	1															NS1+179	4.243	2
						16D2	5.872	3	1															NS1+179	3.496	2
						16D2	8.224	3	1															NS1+179	4.582	2
						16D2	8.496	4	1															NS1+179	4.344	2
						16D2	9.636	4	1															NS1+179	3.365	2
						16D2	8.332	4	1															NS1+179	4.224	2
						16D2	10.226	4	1															NS1+179	4.4	2
						16D2	7.688	4	1															NS1+179	4.139	2
						16D2	8.037	4	1															NS1+179	3.892	2
						16D2	10.239	4	1															NS1+179	4.188	2
						16D2	8.98	4	1															NS1+179	4.962	2
						16D2	6.779	4	1															NS1+179	4.662	2
						16D2	9.635	4	1															NS1+342	3.891	2
						179	7.021	1	1															NS1+342	4.524	2
						179	5.393	1	1															NS1+342	4.804	2
						179	5.975	1	1															NS1+342	5.474	2
						179	8.482	1	1															NS1+342	4.08	2
						179	5.657	1	1															NS1+342	4.58	2
						179	7.859	1	1															NS1+342	4.153	2
						179	6.588	1	1															NS1+342	3.782	2
						179	4.491	1	1															NS1+342	4.141	2
						179	6.217	1	1															NS1+342	3.113	2
						179	6.418	1	1															NS1+16D2	2.712	2
						179	3.505	2	1															NS1+16D2	3.855	2
						179	3.616	2	1															NS1+16D2	3.54	2
						179	3.29	2	1															NS1+16D2	3.468	2
						179	4.28	2	1															NS1+16D2	2.444	2
						179	3.956	2	1															NS1+16D2	2.69	2
						179	4.403	2	1															NS1+16D2	2.869	2
						179	5.205	2	1															NS1+16D2	3.167	2
						179	3.567	2	1															NS1+16D2	2.484	2
						179	6.207	2	1															NS1+16D2	2.917	2
						179	4.945	2	1															NS1+16D2	2.433	2
						179	5.521	3	1															NS1+553	3.02	2
						179	3.822	3	1															NS1+553	2.858	2
						179	5.842	4	1															NS1+553	3.382	2
						179	5.301	4	1															NS1+553	3.371	2
						179	6.459	4	1															NS1+553	3.252	2
						179	4.651	4	1															NS1+553	3.891	2
						179	4.056	4	1															NS1+553	4.192	2
						179	6.692	4	1															NS1+553	4.359	2
						179	5.232	4	1															NS1+553	4.2	2
						231	0.726	1	1															NS1+553	3.507	2
						231	1.069	1	1															NS1+342+16D2	4.871	2
						231	0.915	1	1															NS1+342+16D2	4.698	2
						231	0.731	1	1															NS1+342+16D2	5.059	2
						231	0.984	1	1															NS1+342+16D2	5.257	2
						231	1.474	1	1															NS1+342+16D2	5.568	2
						231	1.02	1	1															NS1+342+16D2	5.865	2
						231	0.706	1	1															NS1+342+16D2	5.053	2
						231	1.667	1	1															NS1+342+16D2	5.1	2
						231	1.371	1	1															NS1+342+16D2	5.512	2
						231	1.116	1	1															NS1+342+16D2	4.935	2
						231	1.046	2	1															NS1+553+1212	3.835	2
						231	0.901	2	1															NS1+553+1212	4.305	2
						231	0.822	2	1															NS1+553+1212	4.133	2
						231	0.811	2	1															NS1+553+1212	4.86	2
						231	2.116	2	1															NS1+553+1212	5.175	2
						231	1.092	2	1															NS1+553+1212	4.244	2
						231	1.837	2	1															NS1+553+1212	4.202	2
						231	1.537	2	1															NS1+553+1212	4.188	2
						231	1.197	2	1															NS1+553+1212	3.671	2
						231	1.178	2	1															NS1+553+1212	3.836	2
						231	1.26	3	1															NS1+553+1212	3.671	2
						231	1.436	3	1															NS1+553+1212+16D2	3.707	2
						231	1.124	3	1															NS1+553+1212+16D2	4.386	2
						231	1.419	3	1															NS1+553+1212+16D2	4.393	2
						231	0.47	3	1															NS1+553+1212+16D2	4.515	2
						231	0.96	3	1															NS1+553+1212+16D2	4.339	2
						231	1.167	3	1															NS1+553+1212+16D2	4.494	2
						231	1.595	3	1															NS1+553+1212+16D2	5.004	2
						231	1.069	3	1															NS1+553+1212+16D2	4.939	2
						231	0.832	3	1															NS1+553+1212+16D2	5.304	2
						231	1.371	4	1															NS1+553+1212+16D2	5.691	2
						231	1.164	4	1															NS1+553+1212+16D2+179	4.695	2
						231	1.58	4	1															NS1+553+1212+16D2+179	4.572	2
						231	1.026	4	1															NS1+553+1212+16D2+179	4.53	2
						231	0.684	4	1															NS1+553+1212+16D2+179	4.322	2
						231	1.054	4	1															NS1+553+1212+16D2+179	5.399	2
						231	0.836	4	1															NS1+553+1212+16D2+179	5.859	2
						231	2.128	4	1															NS1+553+1212+16D2+179	5.781	2
						231	1.176	4	1															NS1+553+1212+16D2+179	5.687	2
						231	0.558	4	1															NS1+553+1212+16D2+179	5.264	2
						241	3.705	1	1															NS1+553+1212+16D2+179	4.923	2
						241	5.091	1	1															NS1+553+1212+16D2+179	4.59	2
						241	4.364	1	1															NS1+S1	4.683	2
						241	4.457	1	1															NS1+S1	4.554	2
						241	5.181	1	1															NS1+S1	5.43	2
						241	4.388	1	1															NS1+S1	6.187	2
						241	4.652	1	1															NS1+S1	5.591	2
						241	5.081	1	1															NS1+S1	5.06	2
						241	5.372	1	1															NS1+S1	5.607	2
						241	4.872	1	1															NS1+S1	5.051	2
						241	6.028	2	1															NS1+S1	5.271	2
						241	3.481	2	1															NS1+S1	4.508	2
						241	5.304	2	1															NS1+S1	5.501	2
						241	4.577	2	1															mock	4.811	3
						241	3.285	2	1															mock	5.289	3
						241	4.76	2	1															mock	5.787	3
						241	3.434	2	1															mock	3.394	3
						241	8.472	2	1															mock	4.483	3
						241	4.939	3	1															mock	4.164	3
						241	5.872	3	1															mock	5.237	3
						241	4.612	3	1															mock	4.043	3
						241	5.006	3	1															mock	5.74	3
						241	6.069	3	1															mock	5.765	3
						241	4.266	3	1															flg22	0.681	3
						241	4.199	3	1															flg22	0.974	3
						241	4.566	3	1															flg22	0.967	3
						241	3.682	3	1															flg22	0.905	3
						241	4.346	3	1															flg22	0.847	3
						241	4.476	4	1															flg22	0.798	3
						241	4.864	4	1															flg22	0.951	3
						241	6.958	4	1															flg22	1.039	3
						241	5.61	4	1															flg22	0.709	3
						241	3.787	4	1															flg22	0.69	3
						241	10.369	4	1															flg22	1.013	3
						241	7.55	4	1															flg22	1.294	3
						241	6.186	4	1															NS1	0.693	3
						241	5.181	4	1															NS1	0.991	3
						241	5.027	4	1															NS1	1.288	3
						267	9.908	1	1															NS1	0.565	3
						267	9.043	1	1															NS1	1.202	3
						267	9.713	1	1															NS1	1.87	3
						267	9.683	1	1															NS1	1.035	3
						267	10.54	1	1															NS1	0.516	3
						267	10.417	1	1															NS1	1.088	3
						267	10.521	1	1															NS1	1.006	3
						267	10.521	1	1															NS1	0.677	3
						267	10.668	1	1															NS1+1212	1.651	3
						267	8.22	1	1															NS1+1212	1.605	3
						267	10.344	2	1															NS1+1212	1.885	3
						267	9.62	2	1															NS1+1212	1.806	3
						267	8.681	2	1															NS1+1212	2.17	3
						267	8.495	2	1															NS1+1212	1.344	3
						267	8.377	2	1															NS1+1212	2.412	3
						267	8.249	2	1															NS1+1212	1.977	3
						267	7.758	2	1															NS1+1212	1.979	3
						267	8.457	2	1															NS1+1212	1.993	3
						267	8.559	2	1															NS1+179	4.067	3
						267	10.642	2	1															NS1+179	3.338	3
						267	9.13	3	1															NS1+179	4.173	3
						267	9.576	3	1															NS1+179	4.222	3
						267	9.679	3	1															NS1+179	4.242	3
						267	8.286	3	1															NS1+179	4.617	3
						267	9.926	3	1															NS1+179	4.248	3
						267	9.323	4	1															NS1+179	4.733	3
						267	9.057	4	1															NS1+179	3.917	3
						267	8.965	4	1															NS1+342	3.765	3
						267	9.439	4	1															NS1+342	3.766	3
						267	10.034	4	1															NS1+342	4.08	3
						267	9.679	4	1															NS1+342	3.775	3
						267	9.574	4	1															NS1+342	4.038	3
						267	9.901	4	1															NS1+342	3.849	3
						342	0.809	2	1															NS1+342	4.272	3
						342	1.066	2	1															NS1+342	4.137	3
						342	0.899	2	1															NS1+342	3.613	3
						342	0.912	2	1															NS1+16D2	1.903	3
						342	0.676	2	1															NS1+16D2	2.244	3
						342	0.903	2	1															NS1+16D2	2.508	3
						342	1.267	2	1															NS1+16D2	2.54	3
						342	0.791	2	1															NS1+16D2	2.743	3
						342	1.231	2	1															NS1+16D2	2.14	3
						342	1.094	2	1															NS1+16D2	1.902	3
						342	1.5	3	1															NS1+16D2	2.803	3
						342	1.243	3	1															NS1+16D2	2.782	3
						342	1.43	3	1															NS1+16D2	2.265	3
						342	0.902	3	1															NS1+16D2	1.813	3
						342	1.831	3	1															NS1+553	2.382	3
						342	1.11	3	1															NS1+553	2.874	3
						342	2.439	3	1															NS1+553	3.48	3
						342	1.372	3	1															NS1+553	3.412	3
						342	2	3	1															NS1+553	3.766	3
						342	0.756	3	1															NS1+553	3.302	3
						342	1.605	3	1															NS1+553	3.103	3
						342	0.83	4	1															NS1+553	3.248	3
						342	1.059	4	1															NS1+553	3.841	3
						342	1.121	4	1															NS1+553	2.415	3
						342	1.219	4	1															NS1+553	2.139	3
						342	0.781	4	1															NS1+342+16D2	3.689	3
						342	1.022	4	1															NS1+342+16D2	3.963	3
						342	0.813	4	1															NS1+342+16D2	5.089	3
						342	0.792	4	1															NS1+342+16D2	3.89	3
						342	0.968	4	1															NS1+342+16D2	3.671	3
						342	0.896	4	1															NS1+342+16D2	4.314	3
						434	0.977	3	1															NS1+342+16D2	4.543	3
						434	1.619	3	1															NS1+342+16D2	3.521	3
						434	0.876	3	1															NS1+553+1212	4.068	3
						434	2.238	3	1															NS1+553+1212	4.622	3
						434	0.965	3	1															NS1+553+1212	4.117	3
						434	1.578	3	1															NS1+553+1212	4.382	3
						434	0.984	3	1															NS1+553+1212	4.45	3
						434	0.97	3	1															NS1+553+1212	3.887	3
						434	1.552	3	1															NS1+553+1212	4.791	3
						434	0.672	3	1															NS1+553+1212	4.515	3
						434	1.198	4	1															NS1+553+1212	3.297	3
						434	1.601	4	1															NS1+553+1212+16D2	4.446	3
						434	0.817	4	1															NS1+553+1212+16D2	5.27	3
						434	1.384	4	1															NS1+553+1212+16D2	5.207	3
						434	2.12	4	1															NS1+553+1212+16D2	5.235	3
						434	1.162	4	1															NS1+553+1212+16D2	5.585	3
						434	0.849	4	1															NS1+553+1212+16D2	4.44	3
						434	1.232	4	1															NS1+553+1212+16D2	4.332	3
						434	1.02	4	1															NS1+553+1212+16D2	3.249	3
						482	0.721	1	1															NS1+553+1212+16D2	3.247	3
						482	1.04	1	1															NS1+553+1212+16D2+179	3.372	3
						482	1.035	1	1															NS1+553+1212+16D2+179	3.662	3
						482	1.364	1	1															NS1+553+1212+16D2+179	3.391	3
						482	0.951	1	1															NS1+553+1212+16D2+179	3.83	3
						482	1.139	1	1															NS1+553+1212+16D2+179	3.918	3
						482	0.855	1	1															NS1+553+1212+16D2+179	5.707	3
						482	1.319	1	1															NS1+553+1212+16D2+179	4.673	3
						482	0.95	1	1															NS1+553+1212+16D2+179	5.146	3
						482	1.009	1	1															NS1+553+1212+16D2+179	5.342	3
						482	0.722	1	1															NS1+553+1212+16D2+179	5.793	3
						482	1.048	2	1															NS1+S1	3.034	3
						482	1.05	2	1															NS1+S1	3.248	3
						482	1.647	2	1															NS1+S1	4.971	3
						482	1.629	2	1															NS1+S1	5.267	3
						482	0.708	2	1															NS1+S1	4.168	3
						482	1.262	2	1															NS1+S1	5.894	3
						482	1.144	2	1															NS1+S1	4.454	3
						482	0.695	2	1															NS1+S1	3.823	3
						482	2.114	2	1
						482	1.182	2	1
						482	0.899	2	1
						482	0.924	3	1
						482	1.101	3	1
						482	0.973	3	1
						482	0.729	3	1
						482	0.833	3	1
						482	0.944	3	1
						482	0.737	3	1
						482	1.233	3	1
						482	0.864	3	1
						482	1.032	3	1
						482	0.737	4	1
						482	0.759	4	1
						482	1.21	4	1
						482	0.967	4	1
						482	1.117	4	1
						482	0.925	4	1
						482	1.063	4	1
						482	0.896	4	1
						482	1.047	4	1
						482	0.81	4	1
						553	5.021	1	1
						553	4.362	1	1
						553	3.767	1	1
						553	5.774	1	1
						553	5.007	1	1
						553	5.647	1	1
						553	4.617	1	1
						553	4.769	1	1
						553	4.55	1	1
						553	4.85	1	1
						553	5.02	1	1
						553	6.852	2	1
						553	5.092	2	1
						553	5.583	2	1
						553	4.905	2	1
						553	6	2	1
						553	4.454	2	1
						553	5.805	2	1
						553	4.46	2	1
						553	4.754	2	1
						553	6.691	2	1
						553	2.153	3	1
						553	2.389	3	1
						553	3.375	3	1
						553	4.406	3	1
						553	2.746	3	1
						553	3.016	3	1
						553	2.401	3	1
						553	2.56	3	1
						553	3.86	3	1
						553	2.731	3	1
						553	2.211	4	1
						553	2.952	4	1
						553	3.954	4	1
						553	2.584	4	1
						553	3.987	4	1
						553	4.295	4	1
						553	3.974	4	1
						553	3.964	4	1
						553	3.794	4	1
						568	1.392	1	1
						568	0.881	1	1
						568	1.129	1	1
						568	1.294	1	1
						568	3.465	1	1
						568	0.554	1	1
						568	1.541	1	1
						568	1.218	1	1
						568	1.158	1	1
						568	1.07	1	1
						568	1.055	2	1
						568	1.151	2	1
						568	0.973	2	1
						568	1.97	2	1
						568	1.028	2	1
						568	1.31	2	1
						568	1.197	2	1
						568	1.005	2	1
						568	1.008	2	1
						568	1.791	2	1
						568	1.182	3	1
						568	1.124	3	1
						568	0.86	3	1
						568	1.106	3	1
						568	1.157	3	1
						568	1.458	3	1
						568	1.439	3	1
						568	0.732	3	1
						568	0.956	3	1
						568	0.902	3	1
						568	1.2	4	1
						568	1.203	4	1
						568	0.766	4	1
						568	1.516	4	1
						568	1.339	4	1
						568	1.579	4	1
						568	1.548	4	1
						568	0.818	4	1
						568	0.797	4	1
						568	1.061	4	1
						569	9.438	1	1
						569	8.503	1	1
						569	7.993	1	1
						569	9.647	1	1
						569	10.017	1	1
						569	10.563	1	1
						569	10.446	1	1
						569	10.163	1	1
						569	10.265	1	1
						569	7.824	1	1
						569	9.821	2	1
						569	7.602	2	1
						569	9.059	2	1
						569	9.155	2	1
						569	10.215	2	1
						569	10.119	2	1
						569	9.821	2	1
						569	10.491	2	1
						569	10.426	2	1
						569	9.117	2	1
						569	8.703	3	1
						569	9.403	3	1
						569	8.509	3	1
						569	9.71	3	1
						569	9.437	3	1
						569	7.762	3	1
						569	9.895	4	1
						569	9.869	4	1
						569	7.609	4	1
						569	9.842	4	1
						569	10.074	4	1
						569	9.917	4	1
						569	9.347	4	1
						569	10.046	4	1
						569	9.875	4	1
						569	6.724	4	1
						60	1.052	1	1
						60	0.808	1	1
						60	1.129	1	1
						60	0.883	1	1
						60	0.968	1	1
						60	1.262	1	1
						60	1.417	1	1
						60	1.162	1	1
						60	1.348	1	1
						60	1.044	1	1
						60	1.4	1	1
						60	0.873	2	1
						60	1.265	2	1
						60	0.977	2	1
						60	1.345	2	1
						60	0.709	2	1
						60	1.368	2	1
						60	1.518	2	1
						60	1.539	2	1
						60	0.964	2	1
						60	1.405	2	1
						60	1.194	3	1
						60	1.294	3	1
						60	1.124	3	1
						60	1.861	3	1
						60	1.329	3	1
						60	1.825	3	1
						60	1.233	3	1
						60	1.409	3	1
						60	2.417	4	1
						60	1.494	4	1
						60	3.263	4	1
						60	3.137	4	1
						60	2.138	4	1
						60	2.809	4	1
						60	1.943	4	1
						60	2.138	4	1
						71	0.939	1	1
						71	0.995	1	1
						71	0.862	1	1
						71	2.899	1	1
						71	1.272	1	1
						71	1.384	1	1
						71	1.268	1	1
						71	1.785	1	1
						71	2.132	1	1
						71	0.842	1	1
						71	1.312	2	1
						71	1.079	2	1
						71	1.46	2	1
						71	1.323	2	1
						71	0.981	2	1
						71	0.904	2	1
						71	1.249	2	1
						71	1.05	2	1
						71	2.925	2	1
						71	1.639	2	1
						71	1.928	3	1
						71	2.089	3	1
						71	1.118	3	1
						71	1.022	3	1
						71	1.176	3	1
						71	1.612	3	1
						71	0.859	3	1
						71	0.611	3	1
						71	2.464	3	1
						71	0.817	3	1
						71	0.846	4	1
						71	0.973	4	1
						71	1.094	4	1
						71	1.516	4	1
						71	1.36	4	1
						71	1.075	4	1
						71	1.091	4	1
						71	1.187	4	1
						71	1.033	4	1
						71	1.611	4	1
						9	0.791	2	1
						9	1.327	2	1
						9	0.798	2	1
						9	1.035	2	1
						9	1.061	2	1
						9	1.445	2	1
						9	0.947	2	1
						9	1.02	2	1
						9	1.08	2	1
						9	1.102	2	1
						9	0.861	3	1
						9	0.672	3	1
						9	0.973	3	1
						9	0.753	3	1
						9	0.735	3	1
						9	1.349	3	1
						9	0.79	3	1
						9	0.733	3	1
						9	0.734	4	1
						9	0.403	4	1
						9	0.942	4	1
						9	1.09	4	1
						9	1.031	4	1
						9	0.974	4	1
						9	0.538	4	1
						9	1.135	4	1
						9	1.054	4	1
						9	0.544	4	1
						920	8.816	1	1
						920	9.841	1	1
						920	6.072	1	1
						920	10.281	1	1
						920	6.171	1	1
						920	9.45	1	1
						920	7.384	1	1
						920	7.402	1	1
						920	5.299	2	1
						920	5.1	2	1
						920	8.251	2	1
						920	7.231	2	1
						920	6.336	2	1
						920	5.321	2	1
						920	6.597	2	1
						920	7.532	2	1
						920	5.501	2	1
						920	3.886	2	1
						920	3.077	3	1
						920	3.909	3	1
						920	3.028	3	1
						920	4.915	3	1
						920	2.87	3	1
						920	4.601	3	1
						920	4.697	4	1
						920	7.512	4	1
						920	9.72	4	1
						920	9.468	4	1
						920	5.47	4	1
						920	9.707	4	1
						920	4.519	4	1
						920	5.115	4	1
						920	9.488	4	1
						920	8.614	4	1
						920	5.196	4	1
						935	5.366	1	1
						935	7.156	1	1
						935	7.889	1	1
						935	8.29	1	1
						935	10.265	1	1
						935	8.68	1	1
						935	7.114	1	1
						935	9.324	1	1
						935	5.588	1	1
						935	8.694	1	1
						935	6.817	1	1
						935	8.482	1	1
						935	3.515	3	1
						935	3.8	3	1
						935	4.922	3	1
						935	3.289	3	1
						935	2.522	3	1
						935	4.417	3	1
						935	5.546	3	1
						935	5.781	3	1
						935	3.774	4	1
						935	8.717	4	1
						935	6.308	4	1
						atpep1	1.032	1	1
						atpep1	1.894	1	1
						atpep1	0.998	1	1
						atpep1	1.154	1	1
						atpep1	1.219	1	1
						atpep1	1.488	1	1
						atpep1	1.09	1	1
						atpep1	1.033	1	1
						atpep1	0.543	1	1
						atpep1	1.134	1	1
						atpep1	0.748	1	1
						atpep1	0.986	2	1
						atpep1	1.173	2	1
						atpep1	0.833	2	1
						atpep1	1.09	2	1
						atpep1	0.596	2	1
						atpep1	0.897	2	1
						atpep1	0.708	2	1
						atpep1	0.82	2	1
						atpep1	1.321	2	1
						atpep1	0.904	2	1
						atpep1	1.394	3	1
						atpep1	0.878	3	1
						atpep1	0.602	3	1
						atpep1	0.373	3	1
						atpep1	0.538	3	1
						atpep1	1.086	3	1
						atpep1	1.158	3	1
						atpep1	0.681	3	1
						atpep1	0.423	3	1
						atpep1	0.621	3	1
						atpep1	0.566	4	1
						atpep1	1.081	4	1
						atpep1	0.93	4	1
						atpep1	0.864	4	1
						atpep1	0.605	4	1
						atpep1	0.894	4	1
						atpep1	1.045	4	1
						atpep1	0.559	4	1
						atpep1	1.026	4	1
						atpep1	0.896	4	1
