# Supplementary material for: Coordination of microbe–host homeostasis by crosstalk with plant innate immunity
Source: Nat Plants. 2021 May 24;7(6):814–25. doi: 10.1038/s41477-021-00920-2 (PMC8208891; doi:10.1038/s41477-021-00920-2)
Supplement: Source Data Extended Data Fig. 3 — Statistical source data. [file 41477_2021_920_MOESM12_ESM.xlsx]

## Sheet: EDFig3
3b					3c					3d					3e
treatment	value	replicate	flg22		treatment	value	replicate	Atpep1		treatment	value	replicate	Atpep1		treatment	intensity	intensity.log	replicate
101	2.867	1	1		101	3.663	1	1		Plant+Atpep1	1.457	1	1		MS	15400000000	10.1868	1
101	3.963	1	1		101	4.408	1	1		Plant+Atpep1	0.818	1	1		MS	21000000000	10.3225	2
101	2.546	1	1		101	4.082	1	1		Plant+Atpep1	1.068	1	1		MS	14900000000	10.1736	3
101	3.088	1	1		101	3.825	1	1		Plant+Atpep1	1.255	1	1		plant	5940000000	9.77375	1
101	3.247	1	1		101	3.411	1	1		Plant+Atpep1	0.822	1	1		plant	8070000000	9.90671	2
101	2.924	1	1		101	3.473	1	1		Plant+Atpep1	1.39	1	1		plant	10900000000	10.0373	3
101	3.226	1	1		101	4.223	1	1		Plant+Atpep1	0.69	1	1		179	1420000000	9.15259	1
101	2.871	1	1		101	3.814	1	1		Plant+Atpep1	0.583	1	1		179	2490000000	9.39694	2
101	2.8	1	1		101	4.595	1	1		Plant+Atpep1	0.677	1	1		179	2200000000	9.34285	3
101	3.146	1	1		101	4.657	1	1		Plant+Atpep1	0.784	1	1		1212	10000000000	10.0021	1
101	2.5	2	1		101	3.945	2	1		Plant+Atpep1	1.213	2	1		1212	11100000000	10.047	2
101	2.442	2	1		101	3.283	2	1		Plant+Atpep1	1.072	2	1		1212	14400000000	10.1585	3
101	2.779	2	1		101	3.908	2	1		Plant+Atpep1	1.265	2	1		101	126000000	8.10141	1
101	2.128	2	1		101	3.546	2	1		Plant+Atpep1	1.323	2	1		101	171000	5.23303	2
101	2.065	2	1		101	3.756	2	1		Plant+Atpep1	0.74	2	1		101	1170000	6.06662	3
101	2.512	2	1		101	3.92	2	1		Plant+Atpep1	1.066	2	1		553	2950000000	9.46951	1
101	1.844	2	1		101	3.865	2	1		Plant+Atpep1	0.978	2	1		553	3490000000	9.54334	2
101	2.006	2	1		101	4.47	2	1		Plant+Atpep1	1.712	2	1		563	5330000	6.72656	1
101	2.725	2	1		101	4.111	2	1		Plant+Atpep1	1.155	2	1		563	5830000	6.76583	2
101	2.319	2	1		101	3.835	3	1		Plant+Atpep1	1.124	2	1		563	4330000	6.63659	3
101	2.04	3	1		101	4.715	3	1		Plant+Atpep1	0.887	3	1
101	2.137	3	1		101	2.988	3	1		Plant+Atpep1	0.658	3	1
101	2.219	3	1		101	3.581	3	1		Plant+Atpep1	0.745	3	1
101	2.466	3	1		101	3.576	3	1		Plant+Atpep1	0.894	3	1
101	3.531	3	1		101	3.754	3	1		Plant+Atpep1	0.745	3	1
101	2.353	3	1		101	3.376	3	1		Plant+Atpep1	0.636	3	1
101	3.437	3	1		101	4.492	3	1		Plant+Atpep1	0.326	3	1
101	3.492	3	1		101	4.482	3	1		Plant+Atpep1	0.448	3	1
101	2.639	3	1		101	4.04	3	1		Plant+Atpep1	0.892	3	1
101	3.727	3	1		1212	0.492	1	1		Mock	3.971	1	0
1212	0.285	1	1		1212	0.236	1	1		Mock	3.109	1	0
1212	0.314	1	1		1212	0.721	1	1		Mock	3.39	1	0
1212	0.266	1	1		1212	0.448	1	1		Mock	3.055	1	0
1212	0.242	1	1		1212	0.585	1	1		Mock	3.987	1	0
1212	0.276	1	1		1212	0.429	1	1		Mock	3.496	1	0
1212	0.318	1	1		1212	0.257	1	1		Mock	3.995	1	0
1212	0.339	1	1		1212	0.519	1	1		Mock	3.177	1	0
1212	0.35	1	1		1212	0.764	1	1		Mock	3.486	1	0
1212	0.434	1	1		1212	0.436	1	1		Mock	3.044	1	0
1212	0.347	1	1		1212	1.684	2	1		Mock	4.475	2	0
1212	0.329	2	1		1212	1.417	2	1		Mock	3.857	2	0
1212	0.4	2	1		1212	1.235	2	1		Mock	1.983	2	0
1212	0.315	2	1		1212	1.993	2	1		Mock	4.157	2	0
1212	0.174	2	1		1212	0.382	2	1		Mock	3.88	2	0
1212	0.359	2	1		1212	0.93	2	1		Mock	4.097	2	0
1212	0.397	2	1		1212	2.075	2	1		Mock	5.127	2	0
1212	0.234	2	1		1212	0.596	2	1		Mock	4.088	2	0
1212	0.456	2	1		1212	1.579	2	1		Mock	3.318	2	0
1212	0.385	2	1		1212	0.439	2	1		Mock	4.803	2	0
1212	0.576	2	1		1212	0.41	3	1		Mock	4.55	3	0
1212	0.183	3	1		1212	0.868	3	1		Mock	6.121	3	0
1212	0.228	3	1		1212	0.32	3	1		Mock	6.112	3	0
1212	0.217	3	1		1212	0.777	3	1		Mock	4.26	3	0
1212	0.297	3	1		1212	0.401	3	1		Mock	4.229	3	0
1212	0.182	3	1		1212	0.323	3	1		Mock	6.326	3	0
1212	0.207	3	1		1212	0.702	3	1		Mock	3.64	3	0
1212	0.252	3	1		1212	0.406	3	1		Mock	3.403	3	0
1212	0.254	3	1		1212	0.373	3	1		Atpep1	1.337	1	1
1212	0.291	3	1		1212	0.913	3	1		Atpep1	1.52	1	1
1212	0.233	3	1		179	2.889	1	1		Atpep1	0.839	1	1
179	0.534	1	1		179	2.665	1	1		Atpep1	1.358	1	1
179	0.497	1	1		179	2.089	1	1		Atpep1	0.98	1	1
179	0.442	1	1		179	2.107	1	1		Atpep1	0.668	1	1
179	0.396	1	1		179	2.446	1	1		Atpep1	1.157	1	1
179	0.452	1	1		179	3.159	1	1		Atpep1	1.295	1	1
179	0.483	1	1		179	2.893	1	1		Atpep1	1.428	1	1
179	0.623	1	1		179	3.223	1	1		Atpep1	1.386	1	1
179	0.501	1	1		179	2.19	1	1		Atpep1	0.921	2	1
179	0.965	1	1		179	3.283	1	1		Atpep1	1.358	2	1
179	0.595	1	1		179	0.321	2	1		Atpep1	1.121	2	1
179	0.376	2	1		179	0.386	2	1		Atpep1	1.319	2	1
179	0.427	2	1		179	1.113	2	1		Atpep1	1.356	2	1
179	0.463	2	1		179	0.41	2	1		Atpep1	1.697	2	1
179	0.326	2	1		179	0.266	2	1		Atpep1	1.356	2	1
179	0.375	2	1		179	0.728	2	1		Atpep1	1.214	2	1
179	0.428	2	1		179	1.075	2	1		Atpep1	1.384	2	1
179	0.384	2	1		179	0.734	2	1		Atpep1	1.468	2	1
179	0.423	2	1		179	1.136	2	1		Atpep1	1.096	3	1
179	0.481	2	1		179	1.478	2	1		Atpep1	0.262	3	1
179	0.365	2	1		179	2.571	3	1		Atpep1	0.894	3	1
179	0.31	3	1		179	0.39	3	1		Atpep1	0.465	3	1
179	0.429	3	1		179	3.495	3	1		Atpep1	1.57	3	1
179	0.401	3	1		179	0.809	3	1		Atpep1	0.611	3	1
179	0.283	3	1		179	3.439	3	1		Atpep1	0.664	3	1
179	0.389	3	1		179	2.099	3	1		Atpep1	0.715	3	1
179	0.469	3	1		179	3.499	3	1		Atpep1	0.701	3	1
179	0.389	3	1		179	2.867	3	1		Atpep1	0.611	3	1
179	0.41	3	1		179	2.991	3	1		Atpep1 + 101 treatment_1	3.255	1	1
179	0.53	3	1		179	3.02	3	1		Atpep1 + 101 treatment_1	2.387	1	1
179	0.381	3	1		553	0.686	1	1		Atpep1 + 101 treatment_1	1.652	1	1
553	0.287	1	1		553	0.293	1	1		Atpep1 + 101 treatment_1	2.457	1	1
553	0.269	1	1		553	0.469	1	1		Atpep1 + 101 treatment_1	1.43	1	1
553	0.322	1	1		553	0.524	1	1		Atpep1 + 101 treatment_1	2.609	1	1
553	0.325	1	1		553	0.649	1	1		Atpep1 + 101 treatment_1	2.796	1	1
553	0.311	1	1		553	0.53	1	1		Atpep1 + 101 treatment_1	2.472	1	1
553	0.309	1	1		553	0.281	1	1		Atpep1 + 101 treatment_1	1.962	1	1
553	0.277	1	1		553	0.573	1	1		Atpep1 + 101 treatment_1	2.518	1	1
553	0.288	1	1		553	0.744	1	1		Atpep1 + 101 treatment_1	3.502	2	1
553	0.359	1	1		553	0.419	1	1		Atpep1 + 101 treatment_1	4.179	2	1
553	0.287	1	1		553	0.208	2	1		Atpep1 + 101 treatment_1	2.059	2	1
553	0.311	2	1		553	0.326	2	1		Atpep1 + 101 treatment_1	3.212	2	1
553	0.219	2	1		553	0.109	2	1		Atpep1 + 101 treatment_1	4.277	2	1
553	0.242	2	1		553	0.484	2	1		Atpep1 + 101 treatment_1	4.105	2	1
553	0.247	2	1		553	0.277	2	1		Atpep1 + 101 treatment_1	3.237	2	1
553	0.398	2	1		553	0.425	2	1		Atpep1 + 101 treatment_1	3.57	2	1
553	0.27	2	1		553	0.336	2	1		Atpep1 + 101 treatment_1	3.413	2	1
553	0.321	2	1		553	0.335	2	1		Atpep1 + 101 treatment_1	3.237	2	1
553	0.352	2	1		553	0.343	2	1		Atpep1 + 101 treatment_1	0.917	3	1
553	0.274	2	1		553	0.529	2	1		Atpep1 + 101 treatment_1	3.859	3	1
553	0.481	2	1		553	0.589	3	1		Atpep1 + 101 treatment_1	3.79	3	1
553	0.206	3	1		553	0.243	3	1		Atpep1 + 101 treatment_1	1.535	3	1
553	0.227	3	1		553	0.247	3	1		Atpep1 + 101 treatment_1	1.782	3	1
553	0.228	3	1		553	0.69	3	1		Atpep1 + 101 treatment_1	1.306	3	1
553	0.366	3	1		553	0.209	3	1		Atpep1 + 101 treatment_1	4.041	3	1
553	0.305	3	1		553	0.257	3	1		Atpep1 + 101 treatment_1	1.057	3	1
553	0.251	3	1		553	0.742	3	1		Atpep1 + 101 treatment_1	4.18	3	1
553	0.233	3	1		553	0.239	3	1		Atpep1 + 101 treatment_1	1.194	3	1
553	0.322	3	1		553	0.51	3	1		Atpep1 + 101 treatment_3	1.717	1	1
553	0.314	3	1		553	0.697	3	1		Atpep1 + 101 treatment_3	2.923	1	1
553	0.268	3	1		atpep1	0.338	1	1		Atpep1 + 101 treatment_3	2.399	1	1
flg22	0.5	1	1		atpep1	0.295	1	1		Atpep1 + 101 treatment_3	3.558	1	1
flg22	0.47	1	1		atpep1	1.288	1	1		Atpep1 + 101 treatment_3	1.179	1	1
flg22	0.528	1	1		atpep1	0.665	1	1		Atpep1 + 101 treatment_3	1.842	1	1
flg22	0.482	1	1		atpep1	0.541	1	1		Atpep1 + 101 treatment_3	1.235	1	1
flg22	0.43	1	1		atpep1	0.994	1	1		Atpep1 + 101 treatment_3	1.998	1	1
flg22	0.767	1	1		atpep1	0.612	1	1		Atpep1 + 101 treatment_3	1.752	1	1
flg22	0.73	1	1		atpep1	1.12	1	1		Atpep1 + 101 treatment_3	1.713	1	1
flg22	0.772	1	1		atpep1	1.425	1	1		Atpep1 + 101 treatment_3	3.385	2	1
flg22	0.371	1	1		atpep1	1.621	1	1		Atpep1 + 101 treatment_3	4.14	2	1
flg22	0.513	1	1		atpep1	0.813	2	1		Atpep1 + 101 treatment_3	4.811	2	1
flg22	0.397	2	1		atpep1	1.098	2	1		Atpep1 + 101 treatment_3	3.086	2	1
flg22	0.328	2	1		atpep1	1.013	2	1		Atpep1 + 101 treatment_3	4.944	2	1
flg22	0.381	2	1		atpep1	0.964	2	1		Atpep1 + 101 treatment_3	5.112	2	1
flg22	0.367	2	1		atpep1	0.58	2	1		Atpep1 + 101 treatment_3	5.113	2	1
flg22	0.436	2	1		atpep1	0.547	2	1		Atpep1 + 101 treatment_3	4.61	2	1
flg22	0.387	2	1		atpep1	0.55	2	1		Atpep1 + 101 treatment_3	3.889	2	1
flg22	0.521	2	1		atpep1	0.669	2	1		Atpep1 + 101 treatment_3	3.621	2	1
flg22	0.592	2	1		atpep1	0.425	2	1		Atpep1 + 101 treatment_3	1.048	3	1
flg22	0.31	2	1		atpep1	0.947	2	1		Atpep1 + 101 treatment_3	5.673	3	1
flg22	0.451	2	1		atpep1	0.459	3	1		Atpep1 + 101 treatment_3	0.885	3	1
flg22	0.28	3	1		atpep1	0.402	3	1		Atpep1 + 101 treatment_3	2.58	3	1
flg22	0.372	3	1		atpep1	0.58	3	1		Atpep1 + 101 treatment_3	1.501	3	1
flg22	0.547	3	1		atpep1	0.409	3	1		Atpep1 + 101 treatment_3	1.074	3	1
flg22	0.341	3	1		atpep1	0.943	3	1		Atpep1 + 101 treatment_3	4.771	3	1
flg22	0.424	3	1		atpep1	0.83	3	1		Atpep1 + 101 treatment_3	0.479	3	1
flg22	0.443	3	1		atpep1	0.617	3	1		Atpep1 + 101 treatment_3	1.223	3	1
flg22	0.3	3	1		atpep1	0.392	3	1		Atpep1 + 101 treatment_3	0.447	3	1
flg22	0.498	3	1		atpep1	1.133	3	1		Atpep1 + 101 treatment_3	0.52	3	1
flg22	0.261	3	1		atpep1	0.665	3	1		Atpep1 + 101 treatment_3	1.122	3	1
flg22	0.542	3	1		mock	3.443	1	0		Atpep1 + 101 treatment_3	0.643	3	1
mock	2.61	1	0		mock	2.875	1	0		Atpep1 + 101 treatment_3	2.23	3	1
mock	2.512	1	0		mock	3.02	1	0		Atpep1 + 101 treatment_3	0.429	3	1
mock	2.776	1	0		mock	2.867	1	0		Atpep1 + 101 treatment_3	1.494	3	1
mock	3.141	1	0		mock	3.507	1	0		Atpep1 + 101 treatment_3	0.756	3	1
mock	3.846	1	0		mock	2.897	1	0		Atpep1 + 101 treatment_2	0.373	1	1
mock	3.667	1	0		mock	2.807	1	0		Atpep1 + 101 treatment_2	0.878	1	1
mock	3.014	1	0		mock	3.09	1	0		Atpep1 + 101 treatment_2	0.78	1	1
mock	3.492	1	0		mock	2.763	1	0		Atpep1 + 101 treatment_2	0.912	1	1
mock	3.047	1	0		mock	3.611	1	0		Atpep1 + 101 treatment_2	0.952	1	1
mock	1.925	2	0		mock	2.685	2	0		Atpep1 + 101 treatment_2	0.554	1	1
mock	2.433	2	0		mock	2.36	2	0		Atpep1 + 101 treatment_2	0.863	1	1
mock	3.103	2	0		mock	2.985	2	0		Atpep1 + 101 treatment_2	0.952	1	1
mock	2.769	2	0		mock	2.71	2	0		Atpep1 + 101 treatment_2	0.449	1	1
mock	2.494	2	0		mock	2.81	2	0		Atpep1 + 101 treatment_2	0.788	1	1
mock	3.392	2	0		mock	2.656	2	0		Atpep1 + 101 treatment_2	1.137	2	1
mock	3.312	2	0		mock	2.821	2	0		Atpep1 + 101 treatment_2	0.864	2	1
mock	3.429	2	0		mock	2.883	2	0		Atpep1 + 101 treatment_2	1.074	2	1
mock	3.165	2	0		mock	3	2	0		Atpep1 + 101 treatment_2	0.727	2	1
mock	2.296	3	0		mock	3.388	2	0		Atpep1 + 101 treatment_2	1.209	2	1
mock	2.446	3	0		mock	3.773	3	0		Atpep1 + 101 treatment_2	0.84	2	1
mock	3.154	3	0		mock	4.06	3	0		Atpep1 + 101 treatment_2	1.163	2	1
mock	2.626	3	0		mock	3.332	3	0		Atpep1 + 101 treatment_2	1.07	2	1
mock	2.636	3	0		mock	3.675	3	0		Atpep1 + 101 treatment_2	1.232	2	1
mock	2.954	3	0		mock	4.079	3	0		Atpep1 + 101 treatment_2	1.085	2	1
mock	2.724	3	0		mock	3.815	3	0		Atpep1 + 101 treatment_2	0.781	3	1
mock	2.702	3	0		mock	3.989	3	0		Atpep1 + 101 treatment_2	0.924	3	1
mock	2.685	3	0		mock	3.316	3	0		Atpep1 + 101 treatment_2	0.936	3	1
mock	1.77	3	0		mock	3.402	3	0		Atpep1 + 101 treatment_2	0.41	3	1
plant	0.236	1	1		mock	3.6	3	0		Atpep1 + 101 treatment_2	1.113	3	1
plant	0.281	1	1		plant	0.337	1	1		Atpep1 + 101 treatment_2	0.68	3	1
plant	0.255	1	1		plant	0.628	1	1		Atpep1 + 101 treatment_2	0.856	3	1
plant	0.236	1	1		plant	0.482	1	1		Atpep1 + 101 treatment_2	0.699	3	1
plant	0.22	1	1		plant	0.365	1	1		Atpep1 + 101 treatment_2	1.283	3	1
plant	0.231	1	1		plant	0.399	1	1		Atpep1 + 101 treatment_2	0.582	3	1
plant	0.305	1	1		plant	0.386	1	1		Atpep1 + 101 treatment_4	0.37	1	1
plant	0.363	1	1		plant	0.539	1	1		Atpep1 + 101 treatment_4	0.65	1	1
plant	0.236	1	1		plant	0.424	1	1		Atpep1 + 101 treatment_4	0.798	1	1
plant	0.307	1	1		plant	0.489	1	1		Atpep1 + 101 treatment_4	0.675	1	1
plant	0.338	2	1		plant	0.935	1	1		Atpep1 + 101 treatment_4	0.749	1	1
plant	0.321	2	1		plant	0.464	2	1		Atpep1 + 101 treatment_4	0.623	1	1
plant	0.249	2	1		plant	0.233	2	1		Atpep1 + 101 treatment_4	0.652	1	1
plant	0.268	2	1		plant	0.319	2	1		Atpep1 + 101 treatment_4	0.818	1	1
plant	0.26	2	1		plant	0.617	2	1		Atpep1 + 101 treatment_4	0.752	1	1
plant	0.37	2	1		plant	1.023	2	1		Atpep1 + 101 treatment_4	0.835	1	1
plant	0.332	2	1		plant	0.623	2	1		Atpep1 + 101 treatment_4	1.399	2	1
plant	0.376	2	1		plant	0.689	2	1		Atpep1 + 101 treatment_4	0.785	2	1
plant	0.297	2	1		plant	1.049	2	1		Atpep1 + 101 treatment_4	1.201	2	1
plant	0.279	2	1		plant	0.465	2	1		Atpep1 + 101 treatment_4	1.776	2	1
plant	0.225	3	1		plant	0.397	2	1		Atpep1 + 101 treatment_4	1.171	2	1
plant	0.355	3	1		plant	0.335	3	1		Atpep1 + 101 treatment_4	1.254	2	1
plant	0.334	3	1		plant	0.612	3	1		Atpep1 + 101 treatment_4	0.842	2	1
plant	0.439	3	1		plant	0.259	3	1		Atpep1 + 101 treatment_4	1.433	2	1
plant	0.373	3	1		plant	0.53	3	1		Atpep1 + 101 treatment_4	1.059	2	1
plant	0.456	3	1		plant	0.815	3	1		Atpep1 + 101 treatment_4	0.726	2	1
plant	0.411	3	1		plant	0.859	3	1
plant	0.3	3	1		plant	0.396	3	1
plant	0.477	3	1		plant	0.633	3	1
plant	0.311	3	1		plant	0.497	3	1
					plant	0.589	3	1
