# Supplementary material for: Coordination of microbe–host homeostasis by crosstalk with plant innate immunity
Source: Nat Plants. 2021 May 24;7(6):814–25. doi: 10.1038/s41477-021-00920-2 (PMC8208891; doi:10.1038/s41477-021-00920-2)
Supplement: Source Data Extended Data Fig. 10 — Statistical source data. [file 41477_2021_920_MOESM13_ESM.xlsx]

## Sheet: EDFig10
10a												10b												10c
Sample	UBQ5			FRK1								Sample	UBQ5			FRK1								1hr																24hr
	Ct1	Ct2	Average	Ct1	Ct2	Average	DCt (GOI-REF)	DDCt	FC	logFC			Ct1	Ct2	Average	Ct1	Ct2	Average	DCt (GOI-REF)	DDCt	FC	logFC		Sample	UBQ5			FRK1												Sample	UBQ5			FRK1
mock	23.0902	22.3665	22.7284	27.5418	27.4894	27.5156	4.78726	-1.9399	3.83679	0.583968		mock	18.82	19.6177	19.2189	28.9101	28.6614	28.7857	9.56687	0.269713	0.829484	-0.0811917			Ct1	Ct2	Average	Ct1	Ct2	Average	DCt (GOI-REF)	DDCt	FC	logFC							Ct1	Ct2	Average	Ct1	Ct2	Average	DCt (GOI-REF)	DDCt	FC
mock	19.227	19.1942	19.2106	26.2464	26.233	26.2397	7.02908	0.301919	0.811173	-0.0908867		mock	18.19	17.945	18.0675	27.5774	27.7449	27.6612	9.59368	0.296526	0.814211	-0.0892633		mock	22.3129		22.3129	30.081		30.081	7.76811	-0.0370119	1.02599	0.0111417						mock	21.2517		21.2517	29.6313		29.6313	8.37955	0.574428	0.671552
mock	16.8991	17.0119	16.9555	25.3083	25.333	25.3206	8.36514	1.63798	0.321306	-0.493081		mock	19.0653	18.9487	19.007	27.5894	27.8865	27.7379	8.73092	-0.566239	1.48066	0.170455		mock	21.2637		21.2637	28.3504		28.3504	7.08669	-0.718435	1.6454	0.21627						mock	20.8085		20.8085	29.5177		29.5177	8.70927	0.904144	0.53435
flg22	22.4001	22.3926	22.3964	24.7888	24.4884	24.6386	2.24228	-4.48488	22.3915	1.35008		NS1	18.5835		18.5835	26.3063		26.3063	7.72283	-1.57432	2.97796	0.473919		mock	20.5435		20.5435	29.5941		29.5941	9.05065	1.24553	0.421754	-0.374941						mock	19.128		19.128	28.5207		28.5207	9.39266	1.58754	0.332739
flg22	25.1016	24.6588	24.8802	26.0751	25.919	25.9971	1.11691	-5.61025	48.8486	1.68885		NS1	18.4002	18.4389	18.4196	26.2422	26.2291	26.2357	7.81611	-1.48105	2.79151	0.445839		mock	21.0953		21.0953	28.4103		28.4103	7.31504	-0.490081	1.40452	0.147529						mock	18.8302		18.8302	28.5074		28.5074	9.67726	1.87214	0.273168
flg22	19.9596	20.3774	20.1685	23.7457	23.9483	23.847	3.67853	-3.04863	8.27425	0.917729		NS1	18.5067	18.4	18.4534	27.5159	27.1848	27.3504	8.89703	-0.400133	1.31963	0.120452		flg22	21.2174		21.2174	25.7891		25.7891	4.57175	-3.23337	9.40464	0.973342						flg22	21.1504		21.1504	26.566		26.566	5.41552	-2.38961	5.24014
NS1	19.6395	19.1027	19.3711	24.3917	24.3065	24.3491	4.97801	-1.74915	3.36161	0.526547		S1	18.7811	18.4255	18.6033	26.454	26.4902	26.4721	7.8688	-1.42836	2.6914	0.429978		flg22	22.0953		22.0953	24.6317		24.6317	2.53646	-5.26867	38.5502	1.58603						flg22	21.8224		21.8224	26.9072		26.9072	5.0848	-2.72032	6.59021
NS1	24.3115	24.3283	24.3199	24.5097	24.4855	24.4976	0.177679	-6.54948	93.6676	1.97159		S1	18.2976	18.2283	18.2629	27.7506		27.7506	9.48765	0.190491	0.876308	-0.0573434		flg22	20.008		20.008	25.4257		25.4257	5.41775	-2.38737	5.23202	0.71867						flg22	21.5996		21.5996	25.3171		25.3171	3.71748	-4.08764	17.0021
NS1	20.6193	20.3313	20.4753	23.1851	23.237	23.2111	2.73578	-3.99138	15.9047	1.20153		S1	19.9917	19.7514	19.8716	29.1108	29.4218	29.2663	9.39472	0.0975656	0.934609	-0.0293702		flg22	20.0319		20.0319	25.2337		25.2337	5.20178	-2.60335	6.07695	0.783685						flg22	21.0255		21.0255	25.8389		25.8389	4.81345	-2.99167	7.95395
S1	19.9299	19.9449	19.9374	26.5837	26.5275	26.5556	6.6182	-0.985785	1.98039	0.296751		NS1+S1	18.8841	18.5865	18.7353	26.8808	26.88	26.8804	8.14511	-2.03055	4.08562	0.611258		NS1+flg22	20.9666		20.9666	26.363		26.363	5.39644	-2.40868	5.30989	0.725086						NS1+flg22	21.7944		21.7944	27.3278		27.3278	5.53334	-2.27179	4.82921
S1	20.7958	20.9711	20.8834	27.0082	26.6804	26.8443	5.96083	-0.766324	1.70093	0.230687		NS1+S1	18.2559	18.1644	18.2102	27.1721	27.2693	27.2207	9.01054	-0.28662	1.21978	0.0862812		NS1+flg22	20.1735		20.1735	26.0912		26.0912	5.9177	-1.88743	3.69975	0.568172						NS1+flg22	22.325		22.325	27.3242		27.3242	4.99923	-2.8059	6.99293
S1	19.0347		19.0347	26.5792		26.5792	7.54449	0.81733	0.567491	-0.246041		NS1+S1	22.2483	22.0001	22.1242	30.7951	30.7654	30.7802	8.65602	-0.641136	1.55956	0.193001		NS1+flg22	21.7133		21.7133	26.0744		26.0744	4.36112	-3.444	10.883	1.03675						NS1+flg22	22.1277		22.1277	26.9803		26.9803	4.85259	-2.95254	7.74109
																								NS1+flg22	20.1606		20.1606	25.5699		25.5699	5.40934	-2.39578	5.26262	0.721202						NS1+flg22	21.3039		21.3039	26.3093		26.3093	5.00539	-2.79973	6.96309
						calibrator	6.72716											calibrator	9.29716					S1+flg22	21.1753		21.1753	25.3379		25.3379	4.16259	-3.64253	12.4885	1.09651						S1+flg22	20.1261		20.1261	29.9213		29.9213	9.79523	1.9901	0.251721
																								S1+flg22	22.3334		22.3334	26.4283		26.4283	4.09493	-3.71019	13.0882	1.11688						S1+flg22	20.0867		20.0867	29.0207		29.0207	8.93395	1.12882	0.457289
																								S1+flg22	21.3297		21.3297	26.137		26.137	4.80728	-2.99784	7.98804	0.90244						S1+flg22	20.7011		20.7011	29.2141		29.2141	8.51303	0.707906	0.612208
																								S1+flg22	21.3567		21.3567	25.2632		25.2632	3.90652	-3.8986	14.9141	1.1736						S1+flg22	19.636		19.636	28.5269		28.5269	8.89092	1.08579	0.471134
																														calibrator	7.80512															calibrator	7.80512
Sample	UBQ5			PER5								Sample	UBQ5			PER5
	Ct1	Ct2	Average	Ct1	Ct2	Average							Ct1	Ct2	Average	Ct1	Ct2	Average
mock	23.5933	22.9928	23.293	28.3863	28.8785	28.6324	5.33932	-1.91727	3.77707	0.577155		mock	19.7061	20.57	20.1381	28.9548	28.8736	28.9142	8.7761	-0.0226702	1.01584	0.00682441		1hr																24hr
mock	19.9136	19.795	19.8543	27.554	27.3626	27.4583	7.60398	0.347394	0.786003	-0.104576		mock	18.0789	18.2276	18.1532	28.1536	28.5041	28.3289	10.1757	1.37689	0.385048	-0.414485		Sample	UBQ5			MYB15												Sample	UBQ5			MYB15
mock	17.6442	17.4916	17.5679	26.4847	26.304	26.3944	8.82646	1.56987	0.336838	-0.472579		mock	19.0204	19.0736	19.047	26.5883	26.3947	26.4915	7.44456	-1.35422	2.55658	0.40766			Ct1	Ct2	Average	Ct1	Ct2	Average	DCt (GOI-REF)	DDCt	FC	logFC							Ct1	Ct2	Average	Ct1	Ct2	Average	DCt (GOI-REF)	DDCt	FC
flg22	23.2352	23.5332	23.3842	24.5105	25.1422	24.8264	1.44218	-5.8144	56.2742	1.75031		NS1	18.8276		18.8276	25.7783		25.7783	6.95075	-1.84803	3.60007	0.556312		mock	22.1863		22.1863	28.8778		28.8778	6.6915	-0.8681	1.82526	0.261324						mock	20.7806		20.7806	28.1396		28.1396	7.35894	-0.200659	1.14922
flg22	25.3476	25.5041	25.4258	27.2679	27.526	27.3969	1.97111	-5.28547	39.0019	1.59109		NS1	18.5372	18.5957	18.5665	25.5796	26.0987	25.8391	7.27266	-1.52612	2.88009	0.459407		mock	20.5316		20.5316	27.7697		27.7697	7.23808	-0.321514	1.24964	0.0967853						mock	20.509		20.509	28.3895		28.3895	7.88046	0.320865	0.80059
flg22	20.5553	21.0479	20.8016	25.2889	25.1991	25.244	4.44242	-2.81417	7.03315	0.84715		NS1	18.4556	18.5677	18.5117	24.1367	24.3444	24.2405	5.72887	-3.06991	8.39719	0.924134		mock	19.9401		19.9401	29.1477		29.1477	9.20764	1.64804	0.319073	-0.49611						mock	18.88		18.88	28.2088		28.2088	9.32879	1.76919	0.293373
NS1	20.4619	19.7557	20.1088	24.256	24.1065	24.1812	4.07242	-3.18416	9.08926	0.958529		S1	18.7854	18.4165	18.6009	27.8197	27.7225	27.7711	9.1702	0.371424	0.773019	-0.11181		mock	20.3665		20.3665	27.4677		27.4677	7.10117	-0.458426	1.37404	0.138						mock	18.7679		18.7679	26.9026		26.9026	8.13471	0.575112	0.671234
NS1	25.0777	25.0711	25.0744	24.9661	25.1354	25.0507	-0.0236598	-7.28025	155.444	2.19157		S1	18.0405	17.8511	17.9458	27.2217	27.2337	27.2277	9.28194	0.483166	0.715406	-0.145448		flg22	21.1876		21.1876	26.2133		26.2133	5.02567	-2.53392	5.79145	0.762787						flg22	20.5464		20.5464	27.1198		27.1198	6.57336	-0.986239	1.98101
NS1	21.1258	21.1128	21.1193	23.1553	23.3757	23.2655	2.1462	-5.11039	34.5446	1.53838		S1	19.8953	19.8354	19.8653	27.636	27.7664	27.7012	7.8359	-0.962872	1.94919	0.289853		flg22	21.576		21.576	24.7409		24.7409	3.16489	-4.39471	21.0348	1.32294						flg22	21.1596		21.1596	27.0138		27.0138	5.85424	-1.70536	3.2611
S1	20.9292	20.8456	20.8874	27.1485	26.6299	26.8892	6.00178	-1.25481	2.38636	0.377736		NS1+S1	18.872	18.7972	18.8346	27.3484	27.1621	27.2552	8.4206	-0.378177	1.2997	0.113843		flg22	19.4798		19.4798	24.2656		24.2656	4.78577	-2.77383	6.8392	0.835005						flg22	21.0198		21.0198	26.4063		26.4063	5.38651	-2.17309	4.50988
S1	21.6849	21.8911	21.788	27.3031	26.3362	26.8197	5.03172	-2.22487	4.67469	0.669753		NS1+S1	18.36	18.2063	18.2831	27.0215	27.2586	27.14	8.85692	0.0581457	0.960498	-0.0175036		flg22	19.1484		19.1484	24.3934		24.3934	5.24498	-2.31462	4.97473	0.696769						flg22	20.1503		20.1503	26.6904		26.6904	6.54011	-1.01949	2.0272
S1	19.701		19.701	26.1367		26.1367	6.43569	-0.820895	1.7665	0.247114		NS1+S1	22.0442	22.2272	22.1357	28.3719	28.2725	28.3222	6.18645	-2.61232	6.11486	0.786387		NS1+flg22	20.5834		20.5834	25.2709		25.2709	4.68757	-2.87203	7.32095	0.864568						NS1+flg22	21.2013		21.2013	26.9112		26.9112	5.70987	-1.84973	3.60432
																								NS1+flg22	19.7196		19.7196	25.0222		25.0222	5.30258	-2.25702	4.78002	0.679429						NS1+flg22	21.8138		21.8138	26.7865		26.7865	4.97266	-2.58693	6.0082
						calibrator	7.25659											calibrator	8.79877					NS1+flg22	21.175		21.175	25.0933		25.0933	3.91829	-3.64131	12.4779	1.09614						NS1+flg22	21.1585		21.1585	27.6624		27.6624	6.50391	-1.05569	2.07871
																								NS1+flg22	19.4803		19.4803	24.8786		24.8786	5.39828	-2.16131	4.47322	0.650621						NS1+flg22	20.6934		20.6934	26.6432		26.6432	5.94977	-1.60983	3.05216
																								S1+flg22	20.5532		20.5532	25.3748		25.3748	4.82158	-2.73802	6.67153	0.824226						S1+flg22	19.7442		19.7442	28.0615		28.0615	8.31732	0.757726	0.591428
																								S1+flg22	21.785		21.785	26.1544		26.1544	4.36933	-3.19026	9.12777	0.960365						S1+flg22	19.6738		19.6738	28.0046		28.0046	8.33076	0.771161	0.585946
																								S1+flg22	20.8309		20.8309	26.0501		26.0501	5.21924	-2.34035	5.06426	0.704516						S1+flg22	20.599		20.599	29.0434		29.0434	8.44449	0.884893	0.541528
																								S1+flg22	21.0643		21.0643	25.1051		25.1051	4.04078	-3.51882	11.4623	1.05927						S1+flg22	19.4123		19.4123	29.2161		29.2161	9.80387	2.24428	0.21106
																														calibrator	7.5596															calibrator	7.5596
																								1hr																24hr
																								Sample	UBQ5			PER5												Sample	UBQ5			PER5
																									Ct1	Ct2	Average	Ct1	Ct2	Average	DCt (GOI-REF)	DDCt	FC	logFC							Ct1	Ct2	Average	Ct1	Ct2	Average	DCt (GOI-REF)	DDCt	FC
																								mock	21.0284		21.0284	31.4481		31.4481	10.4197	0.31573	0.803444	-0.0950441						mock	19.9367		19.9367	33.536		33.536	13.5993	3.49532	0.0886755
																								mock	19.7159		19.7159	30.2666		30.2666	10.5507	0.446759	0.733689	-0.134488						mock	19.4583		19.4583	30.9383		30.9383	11.48	1.37604	0.385276
																								mock	19.0542		19.0542	29.844		29.844	10.7898	0.685852	0.621638	-0.206462						mock	17.7191		17.7191	31.5198		31.5198	13.8007	3.69676	0.0771194
																								mock	19.4518		19.4518	28.1074		28.1074	8.65564	-1.44834	2.72894	0.435994						mock	17.6421		17.6421	31.0434		31.0434	13.4013	3.29736	0.101717
																								flg22	20.0779		20.0779	22.7503		22.7503	2.67237	-7.43161	172.638	2.23714						flg22	20.0202		20.0202	26.5117		26.5117	6.49148	-3.61249	12.2312
																								flg22	20.7646		20.7646	22.4039		22.4039	1.63935	-8.46463	353.269	2.54811						flg22	20.4463		20.4463	26.6815		26.6815	6.23526	-3.86872	14.6083
																								flg22	18.702		18.702	22.5405		22.5405	3.83853	-6.26544	76.9284	1.88609						flg22	20.1353		20.1353	24.3573		24.3573	4.22205	-5.88193	58.9708
																								flg22	18.7344		18.7344	22.3357		22.3357	3.60131	-6.50267	90.6773	1.9575						flg22	19.5029		19.5029	24.4848		24.4848	4.98198	-5.122	34.8237
																								NS1+flg22	19.1727		19.1727	22.1448		22.1448	2.97203	-7.13195	140.259	2.14693						NS1+flg22	20.2421		20.2421	25.8645		25.8645	5.62247	-4.4815	22.3391
																								NS1+flg22	18.8717		18.8717	21.8456		21.8456	2.97394	-7.13004	140.073	2.14635						NS1+flg22	20.9485		20.9485	25.6672		25.6672	4.71863	-5.38534	41.7975
																								NS1+flg22	20.556		20.556	23.0905		23.0905	2.53448	-7.5695	189.953	2.27865						NS1+flg22	20.18		20.18	24.7162		24.7162	4.53624	-5.56773	47.4302
																								NS1+flg22	18.2199		18.2199	22.1396		22.1396	3.91967	-6.18431	72.7214	1.86166						NS1+flg22	19.453		19.453	23.3421		23.3421	3.88905	-6.21493	74.2814
																								S1+flg22	19.525		19.525	22.709		22.709	3.18398	-6.91999	121.095	2.08313						S1+flg22	18.7895		18.7895	28.2833		28.2833	9.4938	-0.610177	1.52645
																								S1+flg22	20.9718		20.9718	23.236		23.236	2.26425	-7.83973	229.083	2.35999						S1+flg22	18.4858		18.4858	28.7332		28.7332	10.2474	0.143427	0.905366
																								S1+flg22	19.8754		19.8754	23.1071		23.1071	3.23169	-6.87229	117.156	2.06876						S1+flg22	19.3388		19.3388	24.8718		24.8718	5.53298	-4.571	23.7689
																								S1+flg22	19.63		19.63	22.3605		22.3605	2.73059	-7.37339	165.81	2.21961						S1+flg22	18.1601		18.1601	24.7472		24.7472	6.58717	-3.5168	11.4462
																														calibrator	10.104															calibrator	10.104
[truncated: 41 more columns]
